# Supplementary material for: Tris(N-{bis­[meth­yl(phen­yl)amino]­phosphor­yl}benzene­sulfonamidato-κ2 O,O′)(1,10-phenanthroline-κ2 N,N′)lanthanum(III)
Source: Acta Crystallogr E Crystallogr Commun. 2017 Jun 27;73(Pt 7):1076–81. doi: 10.1107/S2056989017008970 (PMC5499295; doi:10.1107/S2056989017008970)
Supplement: Supplementary file 1 [file e-73-01076-sup1.cif]

##############################################################################
#                                                                            #
# This CIF contains the data in a paper accepted for publication in          #
# Acta Crystallographica Section E. It conforms to the requirements of       #
# Notes for Authors for Acta Crystallographica Section E, and has been       #
# peer reviewed under the auspices of the IUCr Commission on Journals.       #
#                                                                            #
# Full details of the Crystallographic Information File format               #
# are given in the paper "The Crystallographic Information File (CIF):       #
# a New Standard Archive File for Crystallography" by S. R. Hall, F. H.      #
# Allen and I. D. Brown [Acta Cryst. (1991), A47, 655-685].                  #
#                                                                            #
# The current version of the core CIF dictionary is obtainable from          #
# ftp://ftp.iucr.org/pub/cif_core.dic.                                       #
#                                                                            #
# Software is freely available for graphical display of the structure(s)     #
# in this CIF. For information consult the CIF software page                 #
# http://www.iucr.org/resources/cif/software.                                #
#                                                                            #
# This file may be used for bona fide research purposes within the           #
# scientific community so long as proper attribution is given to the journal # 
# article from which it was obtained.                                        #
#                                                                            #
##############################################################################
data_I
_audit_creation_method
;
Olex2 1.2
(compiled 2017.03.28 svn.r3405 for OlexSys, GUI svn.r5337)
;
_publ_contact_author_name     ' '
_publ_contact_author_address     ?
_publ_contact_author_email     ?
_publ_contact_author_phone     ?
_chemical_name_systematic
;\
Tris(<i>N</i>-{bis[methyl(phenyl)amino]phosphoryl}benzenesulfonamidato-\
\k^2^<i>O</i>,<i>O</i>')(1,10-phenanthroline-\k^2^<i>N</i>,<i>N</i>')\
lanthanum(III)
;
_chemical_name_common     ?
_chemical_formula_moiety     'C72 H71 La N11 O9 P3 S3'
_chemical_formula_sum     'C72 H71 La N11 O9 P3 S3'
_chemical_formula_iupac     '[La (C20 H21 N3 O3 P S)3 (C12 H8 N2)]'
_chemical_formula_weight     1562.39
_chemical_melting_point     ?
_shelx_space_group_comment
;
The symmetry employed for this shelxl refinement is uniquely defined
by the following loop, which should always be used as a source of
symmetry information in preference to the above space-group names.
They are only intended as comments.
;
_space_group_crystal_system     monoclinic
_space_group_name_H-M_alt     'P 21/n'
_space_group_name_Hall     '-P 2yn'
loop_
    _space_group_symop_operation_xyz
    'x, y, z'
    '-x+1/2, y+1/2, -z+1/2'
    '-x, -y, -z'
    'x-1/2, -y-1/2, z-1/2'
_cell_length_a     12.2213(2)
_cell_length_b     42.2455(7)
_cell_length_c     15.5956(3)
_cell_angle_alpha     90
_cell_angle_beta     108.222(2)
_cell_angle_gamma     90
_cell_volume     7648.1(2)
_cell_formula_units_Z     4
_cell_measurement_reflns_used     14527
_cell_measurement_theta_min     2.8872
_cell_measurement_theta_max     27.6432
_cell_measurement_temperature     293
_exptl_crystal_description     block
_exptl_crystal_colour     colourless
_exptl_crystal_size_max     0.3
_exptl_crystal_size_mid     0.2
_exptl_crystal_size_min     0.1
_exptl_crystal_density_diffrn     1.357
_exptl_crystal_density_meas     ?
_exptl_crystal_density_method     ?
_exptl_crystal_F_000     3208
_exptl_absorpt_coefficient_mu     0.764
_exptl_absorpt_correction_type     multi-scan
_exptl_absorpt_process_details
;
(CrysAlis PRO; Agilent, 2016)
;
_shelx_estimated_absorpt_T_min     ?
_shelx_estimated_absorpt_T_max     ?
_exptl_absorpt_correction_T_min     0.96258
_exptl_absorpt_correction_T_max     1.00000
_diffrn_ambient_temperature     293
_diffrn_radiation_type     MoK\a
_diffrn_radiation_wavelength     0.71073
_diffrn_radiation_monochromator     graphite
_diffrn_measurement_device_type     'Agilent Xcalibur Sapphire3'
_diffrn_measurement_method     '\w scans'
_diffrn_detector_area_resol_mean     16.1827
_diffrn_reflns_number     43241
_diffrn_reflns_av_R_equivalents     0.0272
_diffrn_reflns_theta_min     2.914
_diffrn_reflns_theta_max     27.704
_diffrn_reflns_theta_full     25.000
_diffrn_measured_fraction_theta_max     0.922
_diffrn_measured_fraction_theta_full     0.997
_diffrn_reflns_limit_h_min     -15
_diffrn_reflns_limit_h_max     15
_diffrn_reflns_limit_k_min     -49
_diffrn_reflns_limit_k_max     55
_diffrn_reflns_limit_l_min     -16
_diffrn_reflns_limit_l_max     19
_refine_special_details     ?
_reflns_number_total     16526
_reflns_number_gt     13120
_reflns_threshold_expression     'I > 2\s(I)'
_refine_ls_structure_factor_coef     Fsqd
_refine_ls_matrix_type     full
_refine_ls_R_factor_all     0.0652
_refine_ls_R_factor_gt     0.0467
_refine_ls_wR_factor_gt     0.1104
_refine_ls_wR_factor_ref     0.1193
_refine_ls_goodness_of_fit_ref     1.077
_refine_ls_restrained_S_all     1.073
_refine_ls_number_reflns     16526
_refine_ls_number_parameters     1015
_refine_ls_number_restraints     576
_refine_ls_hydrogen_treatment     constr
_refine_ls_weighting_scheme     calc
_refine_ls_weighting_details
              'w=1/[\s^2^(Fo^2^)+(0.0547P)^2^+4.2326P] where P=(Fo^2^+2Fc^2^)/3'
_atom_sites_solution_hydrogens     geom
_atom_sites_solution_primary     ?
_atom_sites_solution_secondary     ?
_refine_ls_shift/su_max     0.004
_refine_ls_shift/su_mean     0.000
_refine_diff_density_max     0.658
_refine_diff_density_min     -0.484
_refine_ls_extinction_method     none
_refine_ls_extinction_coef     .
loop_
    _atom_type_symbol
    _atom_type_description
    _atom_type_scat_dispersion_real
    _atom_type_scat_dispersion_imag
    _atom_type_scat_source
    'C' 'C' 0.0033 0.0016
                         'International Tables Vol C Tables 4.2.6.8 and 6.1.1.4'
    'H' 'H' 0.0000 0.0000
                         'International Tables Vol C Tables 4.2.6.8 and 6.1.1.4'
    'La' 'La' -0.2871 2.4523
                         'International Tables Vol C Tables 4.2.6.8 and 6.1.1.4'
    'N' 'N' 0.0061 0.0033
                         'International Tables Vol C Tables 4.2.6.8 and 6.1.1.4'
    'O' 'O' 0.0106 0.0060
                         'International Tables Vol C Tables 4.2.6.8 and 6.1.1.4'
    'P' 'P' 0.1023 0.0942
                         'International Tables Vol C Tables 4.2.6.8 and 6.1.1.4'
    'S' 'S' 0.1246 0.1234
                         'International Tables Vol C Tables 4.2.6.8 and 6.1.1.4'
_computing_data_collection
;
CrysAlis PRO (Agilent, 2016)
;
_computing_cell_refinement
;
CrysAlis PRO (Agilent, 2016)
;
_computing_data_reduction
;
CrysAlis PRO (Agilent, 2016)
;
_computing_structure_solution
;
SHELXT (Sheldrick, 2015a)
;
_computing_structure_refinement
;
SHELXL2016 (Sheldrick, 2015b)
;
_computing_molecular_graphics
;
<i>OLEX2</i> (Dolomanov <i>et al.</i>,  2009)
;
_computing_publication_material
;
<i>OLEX2</i> (Dolomanov <i>et al.</i>,  2009)
;
loop_
    _atom_site_type_symbol
    _atom_site_label
    _atom_site_fract_x
    _atom_site_fract_y
    _atom_site_fract_z
    _atom_site_U_iso_or_equiv
    _atom_site_adp_type
    _atom_site_calc_flag
    _atom_site_occupancy
    _atom_site_disorder_assembly
    _atom_site_disorder_group
    La La1 0.09120(2) 0.35503(2) 0.43119(2) 0.03134(6) Uani d 1 . .
    S S1 -0.21614(8) 0.34454(2) 0.28067(7) 0.0450(2) Uani d 1 . .
    S S2 -0.00520(9) 0.42066(2) 0.55977(7) 0.0483(2) Uani d 1 . .
    S S3 0.33083(7) 0.31661(2) 0.61269(6) 0.0430(2) Uani d 1 . .
    P P1 -0.06748(9) 0.36460(2) 0.18902(6) 0.0439(2) Uani d 1 . .
    P P2 0.15801(9) 0.44041(2) 0.47608(7) 0.0480(2) Uani d 1 . .
    P P3 0.11147(8) 0.30133(2) 0.61951(6) 0.0378(2) Uani d 1 . .
    O O1 0.0235(2) 0.37287(6) 0.27530(15) 0.0435(6) Uani d 1 . .
    O O2 0.1744(2) 0.40764(5) 0.44636(17) 0.0432(6) Uani d 1 . .
    O O3 0.05751(19) 0.31109(5) 0.52365(15) 0.0393(5) Uani d 1 . .
    O O4 -0.2988(2) 0.31980(6) 0.2749(2) 0.0610(8) Uani d 1 . .
    O O5 -0.1245(2) 0.34570(6) 0.36742(17) 0.0475(6) Uani d 1 . .
    O O6 -0.1236(3) 0.43021(9) 0.5311(2) 0.0824(10) Uani d 1 . .
    O O7 0.0112(2) 0.38806(6) 0.53354(18) 0.0522(7) Uani d 1 . .
    O O8 0.4363(2) 0.32486(7) 0.68112(19) 0.0567(7) Uani d 1 . .
    O O9 0.27345(19) 0.34382(6) 0.55776(17) 0.0434(6) Uani d 1 . .
    N N1 -0.1691(3) 0.34263(8) 0.1991(2) 0.0484(8) Uani d 1 . .
    N N2 0.0722(4) 0.44426(8) 0.5338(3) 0.0708(11) Uani d 1 . .
    N N3 0.2496(2) 0.29808(7) 0.6524(2) 0.0441(7) Uani d 1 . .
    N N4 -0.0168(3) 0.34447(8) 0.1181(2) 0.0544(8) Uani d 1 . .
    N N5 -0.1155(3) 0.39885(8) 0.1385(2) 0.0544(8) Uani d 1 . .
    N N6 0.1081(3) 0.46540(7) 0.3910(2) 0.0550(8) Uani d 1 . .
    N N7 0.2845(3) 0.45430(7) 0.5354(2) 0.0581(9) Uani d 1 . .
    N N8 0.0813(3) 0.32513(7) 0.6930(2) 0.0453(7) Uani d 1 . .
    N N9 0.0579(2) 0.26692(7) 0.63781(19) 0.0424(7) Uani d 1 . .
    N N10 0.0939(3) 0.30261(7) 0.3329(2) 0.0427(7) Uani d 1 . .
    N N11 0.2631(2) 0.34687(7) 0.3593(2) 0.0405(7) Uani d 1 . .
    C C1 -0.2863(19) 0.3812(3) 0.2737(14) 0.052(2) Uani d 0.50(3) A 1
    C C2 -0.3688(18) 0.3912(4) 0.1948(12) 0.061(2) Uani d 0.50(3) A 1
    H H2 -0.392524 0.377731 0.145258 0.074 Uiso calc 0.50(3) A 1
    C C3 -0.4157(13) 0.4214(4) 0.1900(12) 0.069(3) Uani d 0.50(3) A 1
    H H3 -0.470864 0.428082 0.137292 0.083 Uiso calc 0.50(3) A 1
    C C4 -0.3802(13) 0.4415(3) 0.2641(14) 0.069(3) Uani d 0.50(3) A 1
    H H4 -0.411601 0.461676 0.260914 0.083 Uiso calc 0.50(3) A 1
    C C5 -0.2978(14) 0.4315(3) 0.3429(12) 0.068(3) Uani d 0.50(3) A 1
    H H5 -0.273998 0.444919 0.392501 0.081 Uiso calc 0.50(3) A 1
    C C6 -0.2508(16) 0.4013(4) 0.3477(12) 0.059(2) Uani d 0.50(3) A 1
    H H6 -0.195657 0.394568 0.400468 0.070 Uiso calc 0.50(3) A 1
    C C7 -0.0699(4) 0.31454(12) 0.0784(3) 0.0752(14) Uani d 1 . .
    H H7A -0.104419 0.317109 0.014435 0.113 Uiso calc 1 . .
    H H7B -0.128013 0.308591 0.104901 0.113 Uiso calc 1 . .
    H H7C -0.012079 0.298327 0.089899 0.113 Uiso calc 1 . .
    C C8 0.0783(4) 0.35548(12) 0.0932(3) 0.0619(12) Uani d 1 . .
    C C9 0.1344(4) 0.38299(14) 0.1247(3) 0.0779(14) Uani d 1 . .
    H H9 0.108845 0.395682 0.163289 0.094 Uiso calc 1 . .
    C C10 0.2290(5) 0.39237(18) 0.1001(4) 0.104(2) Uani d 1 . .
    H H10 0.265300 0.411399 0.121904 0.124 Uiso calc 1 . .
    C C11 0.2698(6) 0.3743(2) 0.0446(5) 0.117(3) Uani d 1 . .
    H H11 0.333153 0.380865 0.028254 0.140 Uiso calc 1 . .
    C C12 0.2173(6) 0.3471(2) 0.0142(4) 0.116(3) Uani d 1 . .
    H H12 0.245607 0.334365 -0.022779 0.139 Uiso calc 1 . .
    C C13 0.1217(5) 0.33734(15) 0.0363(3) 0.0872(17) Uani d 1 . .
    H H13 0.085688 0.318426 0.012907 0.105 Uiso calc 1 . .
    C C14 -0.0865(5) 0.42850(10) 0.1906(3) 0.0755(14) Uani d 1 . .
    H H14A -0.026621 0.439343 0.174686 0.113 Uiso calc 1 . .
    H H14B -0.060492 0.423703 0.253986 0.113 Uiso calc 1 . .
    H H14C -0.153577 0.441758 0.177217 0.113 Uiso calc 1 . .
    C C15 -0.1910(9) 0.4014(3) 0.0472(7) 0.068(2) Uani d 0.555(17) B 1
    C C20 -0.2460(12) 0.3743(3) 0.0040(9) 0.083(2) Uani d 0.555(17) B 1
    H H20 -0.231449 0.354876 0.033288 0.100 Uiso calc 0.555(17) B 1
    C C19 -0.3227(11) 0.3763(2) -0.0830(9) 0.096(2) Uani d 0.555(17) B 1
    H H19 -0.359468 0.358198 -0.111961 0.115 Uiso calc 0.555(17) B 1
    C C18 -0.3444(10) 0.4054(3) -0.1268(6) 0.107(3) Uani d 0.555(17) B 1
    H H18 -0.395734 0.406726 -0.185036 0.128 Uiso calc 0.555(17) B 1
    C C17 -0.2894(13) 0.4325(2) -0.0836(6) 0.109(3) Uani d 0.555(17) B 1
    H H17 -0.303983 0.451934 -0.112863 0.131 Uiso calc 0.555(17) B 1
    C C16 -0.2127(11) 0.4305(3) 0.0035(6) 0.095(3) Uani d 0.555(17) B 1
    H H16 -0.175963 0.448613 0.032386 0.114 Uiso calc 0.555(17) B 1
    C C21 0.0248(11) 0.4209(3) 0.6771(10) 0.068(2) Uani d 0.566(10) C 1
    C C22 0.1270(12) 0.4307(3) 0.7356(7) 0.090(2) Uani d 0.566(10) C 1
    H H22 0.184482 0.438013 0.713144 0.108 Uiso calc 0.566(10) C 1
    C C23 0.1468(12) 0.4301(3) 0.8282(7) 0.107(3) Uani d 0.566(10) C 1
    H H23 0.216846 0.436944 0.867607 0.129 Uiso calc 0.566(10) C 1
    C C24 0.0619(11) 0.4193(3) 0.8606(8) 0.104(3) Uani d 0.566(10) C 1
    H H24 0.074303 0.418670 0.922528 0.125 Uiso calc 0.566(10) C 1
    C C25 -0.0430(11) 0.4093(2) 0.8014(6) 0.090(3) Uani d 0.566(10) C 1
    H H25 -0.100727 0.402068 0.823759 0.108 Uiso calc 0.566(10) C 1
    C C26 -0.0615(11) 0.4100(3) 0.7091(6) 0.073(2) Uani d 0.566(10) C 1
    H H26 -0.131292 0.403255 0.669171 0.087 Uiso calc 0.566(10) C 1
    C C27 -0.0007(4) 0.48296(11) 0.3751(4) 0.0812(15) Uani d 1 . .
    H H27A 0.013179 0.501705 0.411776 0.122 Uiso calc 1 . .
    H H27B -0.055723 0.469828 0.390665 0.122 Uiso calc 1 . .
    H H27C -0.030258 0.488795 0.312612 0.122 Uiso calc 1 . .
    C C28 0.1839(4) 0.47542(10) 0.3434(3) 0.0586(11) Uani d 1 . .
    C C29 0.2027(6) 0.50751(12) 0.3317(4) 0.0901(18) Uani d 1 . .
    H H29 0.162559 0.522855 0.352467 0.108 Uiso calc 1 . .
    C C30 0.2813(7) 0.51618(15) 0.2891(4) 0.113(2) Uani d 1 . .
    H H30 0.293604 0.537552 0.281054 0.136 Uiso calc 1 . .
    C C31 0.3408(6) 0.49438(18) 0.2589(4) 0.107(2) Uani d 1 . .
    H H31 0.394705 0.500724 0.231459 0.128 Uiso calc 1 . .
    C C32 0.3219(5) 0.46320(14) 0.2685(4) 0.0903(17) Uani d 1 . .
    H H32 0.362144 0.448145 0.246837 0.108 Uiso calc 1 . .
    C C33 0.2442(4) 0.45371(11) 0.3099(3) 0.0692(13) Uani d 1 . .
    H H33 0.231681 0.432208 0.315557 0.083 Uiso calc 1 . .
    C C34 0.2921(5) 0.48750(10) 0.5680(4) 0.0888(17) Uani d 1 . .
    H H34A 0.226485 0.492218 0.587097 0.133 Uiso calc 1 . .
    H H34B 0.293494 0.501575 0.520006 0.133 Uiso calc 1 . .
    H H34C 0.361292 0.490171 0.617880 0.133 Uiso calc 1 . .
    C C35 0.3906(4) 0.43815(9) 0.5492(3) 0.0551(10) Uani d 1 . .
    C C36 0.4730(5) 0.44964(13) 0.5137(4) 0.0835(15) Uani d 1 . .
    H H36 0.459842 0.468195 0.479894 0.100 Uiso calc 1 . .
    C C37 0.5769(5) 0.43299(18) 0.5291(5) 0.112(2) Uani d 1 . .
    H H37 0.632723 0.440743 0.505487 0.134 Uiso calc 1 . .
    C C38 0.5972(5) 0.40600(15) 0.5775(5) 0.106(2) Uani d 1 . .
    H H38 0.666582 0.395285 0.587785 0.127 Uiso calc 1 . .
    C C39 0.5164(5) 0.39483(12) 0.6105(4) 0.0897(18) Uani d 1 . .
    H H39 0.529842 0.375939 0.642704 0.108 Uiso calc 1 . .
    C C40 0.4136(4) 0.41046(10) 0.5981(3) 0.0666(12) Uani d 1 . .
    H H40 0.359587 0.402268 0.622954 0.080 Uiso calc 1 . .
    C C41 0.3684(2) 0.29128(6) 0.53707(17) 0.0500(9) Uani d 1 . .
    C C46 0.4646(2) 0.29880(7) 0.5116(2) 0.0720(13) Uani d 1 . .
    H H46 0.508373 0.316566 0.535733 0.086 Uiso calc 1 . .
    C C45 0.4954(3) 0.27976(10) 0.4502(2) 0.097(2) Uani d 1 . .
    H H45 0.559769 0.284794 0.433180 0.117 Uiso calc 1 . .
    C C44 0.4300(4) 0.25321(9) 0.4142(2) 0.095(2) Uani d 1 . .
    H H44 0.450603 0.240472 0.373076 0.114 Uiso calc 1 . .
    C C43 0.3338(3) 0.24569(6) 0.4396(2) 0.0822(16) Uani d 1 . .
    H H43 0.290040 0.227922 0.415524 0.099 Uiso calc 1 . .
    C C42 0.3030(2) 0.26472(6) 0.5011(2) 0.0619(11) Uani d 1 . .
    H H42 0.238643 0.259693 0.518078 0.074 Uiso calc 1 . .
    C C47 0.1695(4) 0.34395(13) 0.7563(4) 0.0796(15) Uani d 1 . .
    H H47A 0.202804 0.332059 0.810680 0.119 Uiso calc 1 . .
    H H47B 0.135822 0.363029 0.770168 0.119 Uiso calc 1 . .
    H H47C 0.228374 0.349236 0.729899 0.119 Uiso calc 1 . .
    C C48 -0.0333(3) 0.32679(9) 0.6974(3) 0.0494(9) Uani d 1 . .
    C C49 -0.0540(4) 0.32713(12) 0.7796(3) 0.0724(13) Uani d 1 . .
    H H49 0.007602 0.326656 0.832778 0.087 Uiso calc 1 . .
    C C50 -0.1649(5) 0.32817(13) 0.7834(4) 0.0881(18) Uani d 1 . .
    H H50 -0.177511 0.327955 0.839206 0.106 Uiso calc 1 . .
    C C51 -0.2559(5) 0.32950(13) 0.7070(5) 0.0880(17) Uani d 1 . .
    H H51 -0.330661 0.330433 0.710034 0.106 Uiso calc 1 . .
    C C52 -0.2367(4) 0.32944(12) 0.6257(4) 0.0796(15) Uani d 1 . .
    H H52 -0.298956 0.330068 0.572921 0.096 Uiso calc 1 . .
    C C53 -0.1264(3) 0.32847(11) 0.6202(3) 0.0609(11) Uani d 1 . .
    H H53 -0.114814 0.328955 0.564068 0.073 Uiso calc 1 . .
    C C54 0.1050(4) 0.25407(10) 0.7293(3) 0.0606(11) Uani d 1 . .
    H H54A 0.111391 0.270699 0.772554 0.091 Uiso calc 1 . .
    H H54B 0.179822 0.245223 0.736902 0.091 Uiso calc 1 . .
    H H54C 0.054722 0.237855 0.738422 0.091 Uiso calc 1 . .
    C C55 0.0178(3) 0.24399(9) 0.5675(3) 0.0476(9) Uani d 1 . .
    C C56 0.0768(4) 0.21643(11) 0.5693(3) 0.0686(12) Uani d 1 . .
    H H56 0.143971 0.212639 0.616564 0.082 Uiso calc 1 . .
    C C57 0.0383(6) 0.19425(14) 0.5025(4) 0.102(2) Uani d 1 . .
    H H57 0.079199 0.175541 0.504696 0.123 Uiso calc 1 . .
    C C58 -0.0584(7) 0.19952(16) 0.4338(5) 0.106(2) Uani d 1 . .
    H H58 -0.083021 0.184567 0.387985 0.127 Uiso calc 1 . .
    C C59 -0.1203(5) 0.22615(16) 0.4302(4) 0.098(2) Uani d 1 . .
    H H59 -0.187795 0.229374 0.382725 0.118 Uiso calc 1 . .
    C C60 -0.0821(4) 0.24920(12) 0.4990(3) 0.0752(14) Uani d 1 . .
    H H60 -0.124409 0.267603 0.497580 0.090 Uiso calc 1 . .
    C C61 0.0147(3) 0.28047(9) 0.3229(3) 0.0513(10) Uani d 1 . .
    H H61 -0.039745 0.282937 0.352804 0.062 Uiso calc 1 . .
    C C62 0.0086(4) 0.25364(10) 0.2700(3) 0.0646(12) Uani d 1 . .
    H H62 -0.047729 0.238366 0.265593 0.077 Uiso calc 1 . .
    C C63 0.0863(4) 0.25026(10) 0.2250(3) 0.0667(12) Uani d 1 . .
    H H63 0.083168 0.232540 0.188912 0.080 Uiso calc 1 . .
    C C64 0.1706(4) 0.27301(9) 0.2323(3) 0.0527(10) Uani d 1 . .
    C C65 0.1723(3) 0.29913(8) 0.2882(2) 0.0410(8) Uani d 1 . .
    C C66 0.2602(3) 0.32280(8) 0.3012(2) 0.0411(8) Uani d 1 . .
    C C67 0.2540(4) 0.27103(11) 0.1862(3) 0.0675(13) Uani d 1 . .
    H H67 0.252659 0.253858 0.148614 0.081 Uiso calc 1 . .
    C C68 0.3341(4) 0.29336(12) 0.1960(3) 0.0654(12) Uani d 1 . .
    H H68 0.386027 0.291779 0.163506 0.078 Uiso calc 1 . .
    C C69 0.3421(3) 0.31963(10) 0.2552(3) 0.0529(10) Uani d 1 . .
    C C70 0.4295(4) 0.34229(12) 0.2727(3) 0.0643(12) Uani d 1 . .
    H H70 0.485326 0.341081 0.243743 0.077 Uiso calc 1 . .
    C C71 0.4331(4) 0.36611(12) 0.3321(3) 0.0668(12) Uani d 1 . .
    H H71 0.491521 0.381151 0.344738 0.080 Uiso calc 1 . .
    C C72 0.3477(3) 0.36758(10) 0.3734(3) 0.0513(9) Uani d 1 . .
    H H72 0.350245 0.384125 0.413356 0.062 Uiso calc 1 . .
    C C21A 0.0465(16) 0.4224(4) 0.6769(14) 0.071(3) Uani d 0.434(10) C 2
    C C26A -0.0189(15) 0.4148(4) 0.7314(9) 0.083(3) Uani d 0.434(10) C 2
    H H26A -0.094691 0.408365 0.704910 0.099 Uiso calc 0.434(10) C 2
    C C25A 0.0245(15) 0.4165(3) 0.8243(9) 0.097(3) Uani d 0.434(10) C 2
    H H25A -0.020609 0.411380 0.860486 0.117 Uiso calc 0.434(10) C 2
    C C24A 0.1374(15) 0.4262(4) 0.8614(10) 0.104(3) Uani d 0.434(10) C 2
    H H24A 0.168715 0.427479 0.923817 0.124 Uiso calc 0.434(10) C 2
    C C23A 0.2057(15) 0.4341(3) 0.8077(8) 0.108(3) Uani d 0.434(10) C 2
    H H23A 0.281472 0.440605 0.834370 0.130 Uiso calc 0.434(10) C 2
    C C22A 0.1601(16) 0.4321(4) 0.7136(9) 0.090(3) Uani d 0.434(10) C 2
    H H22A 0.204549 0.437206 0.676840 0.108 Uiso calc 0.434(10) C 2
    C C15A -0.1797(13) 0.4014(4) 0.0492(9) 0.071(2) Uani d 0.445(17) B 2
    C C20A -0.2576(15) 0.3789(4) 0.0009(12) 0.082(3) Uani d 0.445(17) B 2
    H H20A -0.269592 0.360404 0.029188 0.098 Uiso calc 0.445(17) B 2
    C C19A -0.3177(13) 0.3839(4) -0.0897(11) 0.095(3) Uani d 0.445(17) B 2
    H H19A -0.369885 0.368863 -0.122003 0.113 Uiso calc 0.445(17) B 2
    C C18A -0.2999(14) 0.4115(3) -0.1320(8) 0.104(3) Uani d 0.445(17) B 2
    H H18A -0.340084 0.414929 -0.192586 0.125 Uiso calc 0.445(17) B 2
    C C17A -0.2219(17) 0.4341(3) -0.0837(8) 0.110(3) Uani d 0.445(17) B 2
    H H17A -0.209991 0.452537 -0.111978 0.132 Uiso calc 0.445(17) B 2
    C C16A -0.1618(13) 0.4290(4) 0.0069(8) 0.094(3) Uani d 0.445(17) B 2
    H H16A -0.109697 0.444079 0.039214 0.113 Uiso calc 0.445(17) B 2
    C C1A -0.291(2) 0.3812(4) 0.2667(15) 0.051(2) Uani d 0.50(3) A 2
    C C6A -0.2696(17) 0.4040(4) 0.3311(14) 0.059(2) Uani d 0.50(3) A 2
    H H6A -0.216818 0.400203 0.387686 0.071 Uiso calc 0.50(3) A 2
    C C5A -0.3249(16) 0.4326(4) 0.3136(14) 0.066(2) Uani d 0.50(3) A 2
    H H5A -0.309091 0.448419 0.357298 0.080 Uiso calc 0.50(3) A 2
    C C4A -0.4013(14) 0.4374(4) 0.2331(14) 0.068(3) Uani d 0.50(3) A 2
    H H4A -0.436112 0.457151 0.220362 0.082 Uiso calc 0.50(3) A 2
    C C3A -0.4318(15) 0.4140(4) 0.1668(13) 0.069(3) Uani d 0.50(3) A 2
    H H3A -0.489562 0.417491 0.112337 0.083 Uiso calc 0.50(3) A 2
    C C2A -0.372(2) 0.3851(4) 0.1848(14) 0.062(2) Uani d 0.50(3) A 2
    H H2A -0.388345 0.368995 0.141959 0.074 Uiso calc 0.50(3) A 2
loop_
    _atom_site_aniso_label
    _atom_site_aniso_U_11
    _atom_site_aniso_U_22
    _atom_site_aniso_U_33
    _atom_site_aniso_U_12
    _atom_site_aniso_U_13
    _atom_site_aniso_U_23
    La1 0.03289(10) 0.02525(10) 0.03624(11) 0.00223(8) 0.01132(8) -0.00094(8)
    S1 0.0369(5) 0.0413(5) 0.0531(6) -0.0020(4) 0.0089(4) -0.0040(4)
    S2 0.0538(6) 0.0428(5) 0.0527(6) 0.0047(4) 0.0232(5) -0.0101(4)
    S3 0.0305(4) 0.0448(5) 0.0506(5) 0.0031(4) 0.0085(4) 0.0091(4)
    P1 0.0468(5) 0.0455(5) 0.0374(5) 0.0072(4) 0.0104(4) -0.0001(4)
    P2 0.0597(6) 0.0269(5) 0.0628(6) 0.0005(4) 0.0270(5) -0.0064(4)
    P3 0.0339(5) 0.0373(5) 0.0417(5) 0.0020(4) 0.0113(4) 0.0071(4)
    O1 0.0478(14) 0.0413(14) 0.0395(13) -0.0019(11) 0.0110(11) 0.0003(11)
    O2 0.0473(14) 0.0270(12) 0.0589(16) -0.0004(10) 0.0217(12) -0.0065(11)
    O3 0.0356(12) 0.0389(13) 0.0425(13) -0.0003(10) 0.0111(11) 0.0057(10)
    O4 0.0507(16) 0.0509(16) 0.078(2) -0.0143(13) 0.0146(15) -0.0070(14)
    O5 0.0393(14) 0.0527(15) 0.0485(15) 0.0005(12) 0.0110(12) -0.0003(12)
    O6 0.0582(19) 0.100(3) 0.086(2) 0.0177(18) 0.0180(17) -0.026(2)
    O7 0.0659(17) 0.0373(14) 0.0642(17) -0.0069(12) 0.0358(15) -0.0131(12)
    O8 0.0359(14) 0.0627(17) 0.0627(17) -0.0036(13) 0.0027(12) 0.0090(14)
    O9 0.0346(13) 0.0367(13) 0.0556(15) -0.0004(10) 0.0092(11) 0.0087(11)
    N1 0.0459(18) 0.0477(18) 0.0462(18) 0.0001(15) 0.0069(14) -0.0087(15)
    N2 0.102(3) 0.0347(18) 0.102(3) -0.0026(19) 0.069(3) -0.0153(18)
    N3 0.0335(15) 0.0462(17) 0.0520(18) 0.0058(13) 0.0121(14) 0.0142(14)
    N4 0.055(2) 0.063(2) 0.0438(18) 0.0096(17) 0.0137(16) -0.0091(16)
    N5 0.064(2) 0.0495(19) 0.0467(19) 0.0114(16) 0.0126(16) 0.0059(15)
    N6 0.062(2) 0.0361(17) 0.073(2) 0.0105(15) 0.0307(19) 0.0024(16)
    N7 0.068(2) 0.0290(16) 0.073(2) -0.0048(16) 0.0157(19) -0.0116(15)
    N8 0.0380(16) 0.0492(18) 0.0479(18) 0.0010(14) 0.0123(14) -0.0002(14)
    N9 0.0407(16) 0.0418(17) 0.0419(17) -0.0041(13) 0.0089(13) 0.0083(13)
    N10 0.0463(17) 0.0323(15) 0.0506(18) 0.0006(13) 0.0167(15) -0.0064(13)
    N11 0.0360(16) 0.0400(16) 0.0474(17) 0.0050(13) 0.0155(13) -0.0001(13)
    C1 0.039(4) 0.051(4) 0.065(5) 0.001(3) 0.013(4) -0.001(4)
    C2 0.052(4) 0.053(5) 0.071(5) 0.007(4) 0.008(4) -0.004(4)
    C3 0.058(4) 0.058(5) 0.075(6) 0.010(4) -0.001(4) -0.008(4)
    C4 0.061(5) 0.055(4) 0.078(6) 0.016(4) 0.003(5) -0.017(4)
    C5 0.054(5) 0.061(4) 0.072(6) 0.013(4) -0.002(4) -0.008(4)
    C6 0.047(5) 0.052(4) 0.067(5) 0.015(3) 0.004(4) -0.008(4)
    C7 0.086(4) 0.072(3) 0.063(3) 0.011(3) 0.017(3) -0.025(2)
    C8 0.058(3) 0.089(3) 0.037(2) 0.019(2) 0.0115(19) -0.001(2)
    C9 0.075(3) 0.099(4) 0.071(3) -0.001(3) 0.039(3) -0.003(3)
    C10 0.085(4) 0.151(6) 0.086(4) -0.012(4) 0.043(3) 0.004(4)
    C11 0.084(5) 0.201(9) 0.077(4) 0.008(5) 0.043(4) 0.006(5)
    C12 0.096(5) 0.196(8) 0.066(4) 0.035(5) 0.039(4) -0.007(5)
    C13 0.085(4) 0.124(5) 0.053(3) 0.028(3) 0.023(3) -0.008(3)
    C14 0.097(4) 0.047(3) 0.078(3) 0.011(3) 0.022(3) 0.004(2)
    C15 0.074(4) 0.083(4) 0.047(3) 0.020(4) 0.021(3) 0.020(3)
    C20 0.081(4) 0.103(5) 0.055(4) 0.027(4) 0.007(3) 0.012(4)
    C19 0.097(4) 0.118(5) 0.059(4) 0.020(4) 0.005(4) 0.016(4)
    C18 0.105(5) 0.132(5) 0.066(4) 0.006(5) 0.002(4) 0.032(4)
    C17 0.109(6) 0.123(5) 0.075(4) 0.010(5) -0.001(5) 0.044(4)
    C16 0.097(5) 0.104(4) 0.068(4) 0.012(5) 0.001(4) 0.036(4)
    C21 0.096(5) 0.059(4) 0.050(3) 0.010(4) 0.025(4) -0.010(3)
    C22 0.117(6) 0.096(4) 0.056(4) -0.001(4) 0.024(4) -0.013(4)
    C23 0.135(6) 0.119(4) 0.064(5) -0.006(5) 0.026(4) -0.011(4)
    C24 0.131(6) 0.111(5) 0.066(4) 0.001(5) 0.024(4) -0.012(4)
    C25 0.120(6) 0.092(5) 0.066(5) 0.007(5) 0.041(4) -0.005(4)
    C26 0.105(6) 0.069(4) 0.053(4) 0.009(4) 0.038(4) -0.010(3)
    C27 0.081(3) 0.057(3) 0.109(4) 0.028(3) 0.033(3) 0.004(3)
    C28 0.073(3) 0.044(2) 0.061(3) 0.009(2) 0.024(2) 0.0064(19)
    C29 0.143(5) 0.052(3) 0.093(4) 0.007(3) 0.062(4) 0.013(3)
    C30 0.188(7) 0.068(4) 0.108(5) -0.018(4) 0.081(5) 0.017(3)
    C31 0.131(6) 0.113(5) 0.100(5) -0.008(5) 0.069(4) 0.013(4)
    C32 0.107(4) 0.084(4) 0.097(4) 0.012(3) 0.058(4) 0.014(3)
    C33 0.082(3) 0.050(3) 0.086(3) 0.011(2) 0.041(3) 0.010(2)
    C34 0.109(4) 0.039(2) 0.111(4) -0.013(3) 0.025(4) -0.032(3)
    C35 0.059(3) 0.041(2) 0.061(3) -0.0118(19) 0.012(2) -0.0073(18)
    C36 0.079(4) 0.073(3) 0.098(4) -0.018(3) 0.028(3) 0.012(3)
    C37 0.075(4) 0.123(6) 0.147(6) -0.034(4) 0.050(4) -0.022(5)
    C38 0.060(3) 0.073(4) 0.167(7) -0.006(3) 0.010(4) -0.018(4)
    C39 0.067(3) 0.058(3) 0.118(5) -0.005(3) -0.008(3) 0.004(3)
    C40 0.064(3) 0.049(3) 0.078(3) -0.013(2) 0.009(2) -0.003(2)
    C41 0.045(2) 0.053(2) 0.053(2) 0.0169(18) 0.0167(18) 0.0167(19)
    C46 0.053(3) 0.094(4) 0.074(3) 0.016(3) 0.027(2) 0.014(3)
    C45 0.083(4) 0.134(6) 0.089(4) 0.051(4) 0.049(3) 0.029(4)
    C44 0.126(5) 0.088(4) 0.079(4) 0.061(4) 0.043(4) 0.017(3)
    C43 0.111(4) 0.058(3) 0.074(3) 0.032(3) 0.023(3) 0.008(3)
    C42 0.072(3) 0.046(2) 0.069(3) 0.015(2) 0.024(2) 0.009(2)
    C47 0.067(3) 0.085(3) 0.080(3) -0.004(3) 0.014(3) -0.036(3)
    C48 0.050(2) 0.045(2) 0.057(2) 0.0090(18) 0.0228(19) 0.0061(18)
    C49 0.075(3) 0.085(3) 0.066(3) 0.023(3) 0.035(3) 0.016(3)
    C50 0.099(4) 0.097(4) 0.094(4) 0.035(3) 0.068(4) 0.031(3)
    C51 0.076(4) 0.086(4) 0.124(5) 0.016(3) 0.063(4) 0.021(4)
    C52 0.046(3) 0.089(4) 0.106(4) 0.011(3) 0.027(3) 0.004(3)
    C53 0.045(2) 0.074(3) 0.066(3) 0.008(2) 0.020(2) 0.005(2)
    C54 0.074(3) 0.055(2) 0.045(2) -0.013(2) 0.007(2) 0.0161(19)
    C55 0.045(2) 0.048(2) 0.048(2) -0.0138(18) 0.0132(18) 0.0088(17)
    C56 0.082(3) 0.052(3) 0.066(3) -0.007(2) 0.015(3) -0.006(2)
    C57 0.139(6) 0.065(4) 0.094(5) -0.010(4) 0.024(4) -0.017(3)
    C58 0.136(6) 0.078(4) 0.088(5) -0.045(4) 0.013(4) -0.008(3)
    C59 0.087(4) 0.109(5) 0.069(3) -0.043(4) -0.019(3) 0.020(3)
    C60 0.062(3) 0.077(3) 0.071(3) -0.024(3) -0.001(2) 0.018(3)
    C61 0.057(2) 0.038(2) 0.060(2) -0.0045(18) 0.020(2) -0.0070(18)
    C62 0.072(3) 0.045(2) 0.073(3) -0.015(2) 0.018(2) -0.019(2)
    C63 0.081(3) 0.047(2) 0.068(3) 0.003(2) 0.016(3) -0.021(2)
    C64 0.059(2) 0.046(2) 0.052(2) 0.0152(19) 0.014(2) -0.0069(18)
    C65 0.044(2) 0.0394(19) 0.0393(19) 0.0107(16) 0.0125(16) -0.0010(15)
    C66 0.0388(19) 0.045(2) 0.0416(19) 0.0129(16) 0.0157(16) 0.0020(16)
    C67 0.077(3) 0.064(3) 0.063(3) 0.017(3) 0.024(2) -0.019(2)
    C68 0.063(3) 0.084(3) 0.056(3) 0.025(3) 0.029(2) -0.007(2)
    C69 0.047(2) 0.063(3) 0.051(2) 0.016(2) 0.0197(19) 0.004(2)
    C70 0.048(2) 0.080(3) 0.073(3) 0.010(2) 0.031(2) 0.004(3)
    C71 0.045(2) 0.074(3) 0.086(3) -0.006(2) 0.026(2) 0.002(3)
    C72 0.042(2) 0.049(2) 0.065(3) -0.0010(18) 0.0197(19) -0.0051(19)
    C21A 0.102(6) 0.063(4) 0.051(4) 0.012(4) 0.027(4) -0.012(4)
    C26A 0.114(6) 0.082(4) 0.056(4) 0.011(4) 0.031(4) -0.010(4)
    C25A 0.128(6) 0.101(5) 0.061(5) 0.003(5) 0.028(5) -0.013(4)
    C24A 0.134(6) 0.116(5) 0.061(5) -0.006(5) 0.031(5) -0.006(4)
    C23A 0.132(7) 0.119(5) 0.067(5) -0.009(6) 0.024(5) -0.013(5)
    C22A 0.119(6) 0.095(5) 0.051(5) -0.002(5) 0.021(4) -0.013(4)
    C15A 0.076(4) 0.086(4) 0.051(4) 0.020(4) 0.017(4) 0.019(4)
    C20A 0.083(4) 0.098(5) 0.054(4) 0.024(4) 0.007(4) 0.018(4)
    C19A 0.096(4) 0.113(5) 0.059(4) 0.019(5) 0.002(4) 0.020(4)
    C18A 0.108(5) 0.128(5) 0.062(4) 0.006(5) 0.006(5) 0.032(4)
    C17A 0.108(6) 0.127(5) 0.077(4) 0.006(5) 0.003(5) 0.038(4)
    C16A 0.093(5) 0.109(5) 0.067(4) 0.010(5) 0.006(5) 0.033(4)
    C1A 0.039(4) 0.050(4) 0.063(4) 0.002(3) 0.015(4) -0.003(3)
    C6A 0.049(5) 0.057(4) 0.065(5) 0.009(4) 0.009(4) -0.005(4)
    C5A 0.056(5) 0.061(4) 0.069(6) 0.015(4) 0.000(4) -0.012(4)
    C4A 0.061(5) 0.058(4) 0.076(6) 0.015(4) 0.008(5) -0.012(4)
    C3A 0.060(4) 0.056(5) 0.079(6) 0.013(4) 0.003(4) -0.005(4)
    C2A 0.052(4) 0.054(4) 0.071(5) 0.009(4) 0.008(4) -0.002(4)
_geom_special_details
;
 All esds (except the esd in the dihedral angle between two l.s. planes)
 are estimated using the full covariance matrix.  The cell esds are taken
 into account individually in the estimation of esds in distances, angles
 and torsion angles; correlations between esds in cell parameters are only
 used when they are defined by crystal symmetry.  An approximate (isotropic)
 treatment of cell esds is used for estimating esds involving l.s. planes.
;
loop_
    _geom_bond_atom_site_label_1
    _geom_bond_atom_site_label_2
    _geom_bond_site_symmetry_2
    _geom_bond_distance
    _geom_bond_publ_flag
    La1 O1 . 2.430(2) ?
    La1 O2 . 2.424(2) ?
    La1 O3 . 2.463(2) ?
    La1 O5 . 2.541(2) ?
    La1 O7 . 2.535(2) ?
    La1 O9 . 2.516(2) ?
    La1 N10 . 2.699(3) ?
    La1 N11 . 2.695(3) ?
    S1 O4 . 1.436(3) ?
    S1 O5 . 1.462(3) ?
    S1 N1 . 1.553(3) ?
    S1 C1 . 1.756(10) ?
    S1 C1A . 1.778(13) ?
    S2 O6 . 1.432(3) ?
    S2 O7 . 1.468(2) ?
    S2 N2 . 1.514(4) ?
    S2 C21 . 1.751(16) ?
    S2 C21A . 1.74(2) ?
    S3 O8 . 1.436(3) ?
    S3 O9 . 1.474(2) ?
    S3 N3 . 1.538(3) ?
    S3 C41 . 1.756(2) ?
    P1 O1 . 1.494(2) ?
    P1 N1 . 1.597(3) ?
    P1 N4 . 1.661(3) ?
    P1 N5 . 1.664(3) ?
    P2 O2 . 1.493(2) ?
    P2 N2 . 1.590(4) ?
    P2 N6 . 1.656(3) ?
    P2 N7 . 1.642(4) ?
    P3 O3 . 1.491(2) ?
    P3 N3 . 1.610(3) ?
    P3 N8 . 1.651(3) ?
    P3 N9 . 1.655(3) ?
    N4 C7 . 1.467(6) ?
    N4 C8 . 1.414(6) ?
    N5 C14 . 1.475(5) ?
    N5 C15 . 1.437(9) ?
    N5 C15A . 1.372(11) ?
    N6 C27 . 1.474(5) ?
    N6 C28 . 1.421(5) ?
    N7 C34 . 1.484(5) ?
    N7 C35 . 1.421(5) ?
    N8 C47 . 1.451(5) ?
    N8 C48 . 1.424(5) ?
    N9 C54 . 1.466(4) ?
    N9 C55 . 1.430(5) ?
    N10 C61 . 1.320(4) ?
    N10 C65 . 1.358(4) ?
    N11 C66 . 1.355(4) ?
    N11 C72 . 1.319(5) ?
    C1 C2 . 1.3900 ?
    C1 C6 . 1.3900 ?
    C2 H2 . 0.9300 ?
    C2 C3 . 1.3900 ?
    C3 H3 . 0.9300 ?
    C3 C4 . 1.3900 ?
    C4 H4 . 0.9300 ?
    C4 C5 . 1.3900 ?
    C5 H5 . 0.9300 ?
    C5 C6 . 1.3900 ?
    C6 H6 . 0.9300 ?
    C7 H7A . 0.9600 ?
    C7 H7B . 0.9600 ?
    C7 H7C . 0.9600 ?
    C8 C9 . 1.360(7) ?
    C8 C13 . 1.398(6) ?
    C9 H9 . 0.9300 ?
    C9 C10 . 1.385(7) ?
    C10 H10 . 0.9300 ?
    C10 C11 . 1.360(9) ?
    C11 H11 . 0.9300 ?
    C11 C12 . 1.330(10) ?
    C12 H12 . 0.9300 ?
    C12 C13 . 1.380(9) ?
    C13 H13 . 0.9300 ?
    C14 H14A . 0.9600 ?
    C14 H14B . 0.9600 ?
    C14 H14C . 0.9600 ?
    C15 C20 . 1.3900 ?
    C15 C16 . 1.3900 ?
    C20 H20 . 0.9300 ?
    C20 C19 . 1.3900 ?
    C19 H19 . 0.9300 ?
    C19 C18 . 1.3900 ?
    C18 H18 . 0.9300 ?
    C18 C17 . 1.3900 ?
    C17 H17 . 0.9300 ?
    C17 C16 . 1.3900 ?
    C16 H16 . 0.9300 ?
    C21 C22 . 1.361(9) ?
    C21 C26 . 1.379(8) ?
    C22 H22 . 0.9300 ?
    C22 C23 . 1.387(8) ?
    C23 H23 . 0.9300 ?
    C23 C24 . 1.367(9) ?
    C24 H24 . 0.9300 ?
    C24 C25 . 1.391(9) ?
    C25 H25 . 0.9300 ?
    C25 C26 . 1.386(8) ?
    C26 H26 . 0.9300 ?
    C27 H27A . 0.9600 ?
    C27 H27B . 0.9600 ?
    C27 H27C . 0.9600 ?
    C28 C29 . 1.396(6) ?
    C28 C33 . 1.377(6) ?
    C29 H29 . 0.9300 ?
    C29 C30 . 1.378(8) ?
    C30 H30 . 0.9300 ?
    C30 C31 . 1.346(8) ?
    C31 H31 . 0.9300 ?
    C31 C32 . 1.354(8) ?
    C32 H32 . 0.9300 ?
    C32 C33 . 1.364(7) ?
    C33 H33 . 0.9300 ?
    C34 H34A . 0.9600 ?
    C34 H34B . 0.9600 ?
    C34 H34C . 0.9600 ?
    C35 C36 . 1.380(6) ?
    C35 C40 . 1.377(6) ?
    C36 H36 . 0.9300 ?
    C36 C37 . 1.406(8) ?
    C37 H37 . 0.9300 ?
    C37 C38 . 1.347(9) ?
    C38 H38 . 0.9300 ?
    C38 C39 . 1.334(8) ?
    C39 H39 . 0.9300 ?
    C39 C40 . 1.379(7) ?
    C40 H40 . 0.9300 ?
    C41 C46 . 1.3900 ?
    C41 C42 . 1.3900 ?
    C46 H46 . 0.9300 ?
    C46 C45 . 1.3900 ?
    C45 H45 . 0.9300 ?
    C45 C44 . 1.3900 ?
    C44 H44 . 0.9300 ?
    C44 C43 . 1.3900 ?
    C43 H43 . 0.9300 ?
    C43 C42 . 1.3900 ?
    C42 H42 . 0.9300 ?
    C47 H47A . 0.9600 ?
    C47 H47B . 0.9600 ?
    C47 H47C . 0.9600 ?
    C48 C49 . 1.382(6) ?
    C48 C53 . 1.375(5) ?
    C49 H49 . 0.9300 ?
    C49 C50 . 1.376(7) ?
    C50 H50 . 0.9300 ?
    C50 C51 . 1.353(8) ?
    C51 H51 . 0.9300 ?
    C51 C52 . 1.360(7) ?
    C52 H52 . 0.9300 ?
    C52 C53 . 1.378(6) ?
    C53 H53 . 0.9300 ?
    C54 H54A . 0.9600 ?
    C54 H54B . 0.9600 ?
    C54 H54C . 0.9600 ?
    C55 C56 . 1.365(6) ?
    C55 C60 . 1.365(5) ?
    C56 H56 . 0.9300 ?
    C56 C57 . 1.371(7) ?
    C57 H57 . 0.9300 ?
    C57 C58 . 1.342(8) ?
    C58 H58 . 0.9300 ?
    C58 C59 . 1.347(9) ?
    C59 H59 . 0.9300 ?
    C59 C60 . 1.416(7) ?
    C60 H60 . 0.9300 ?
    C61 H61 . 0.9300 ?
    C61 C62 . 1.390(5) ?
    C62 H62 . 0.9300 ?
    C62 C63 . 1.354(6) ?
    C63 H63 . 0.9300 ?
    C63 C64 . 1.387(6) ?
    C64 C65 . 1.402(5) ?
    C64 C67 . 1.421(6) ?
    C65 C66 . 1.435(5) ?
    C66 C69 . 1.408(5) ?
    C67 H67 . 0.9300 ?
    C67 C68 . 1.334(6) ?
    C68 H68 . 0.9300 ?
    C68 C69 . 1.427(6) ?
    C69 C70 . 1.396(6) ?
    C70 H70 . 0.9300 ?
    C70 C71 . 1.359(6) ?
    C71 H71 . 0.9300 ?
    C71 C72 . 1.389(6) ?
    C72 H72 . 0.9300 ?
    C21A C26A . 1.373(9) ?
    C21A C22A . 1.389(9) ?
    C26A H26A . 0.9300 ?
    C26A C25A . 1.379(9) ?
    C25A H25A . 0.9300 ?
    C25A C24A . 1.380(9) ?
    C24A H24A . 0.9300 ?
    C24A C23A . 1.396(9) ?
    C23A H23A . 0.9300 ?
    C23A C22A . 1.399(9) ?
    C22A H22A . 0.9300 ?
    C15A C20A . 1.3900 ?
    C15A C16A . 1.3900 ?
    C20A H20A . 0.9300 ?
    C20A C19A . 1.3900 ?
    C19A H19A . 0.9300 ?
    C19A C18A . 1.3900 ?
    C18A H18A . 0.9300 ?
    C18A C17A . 1.3900 ?
    C17A H17A . 0.9300 ?
    C17A C16A . 1.3900 ?
    C16A H16A . 0.9300 ?
    C1A C6A . 1.358(12) ?
    C1A C2A . 1.360(12) ?
    C6A H6A . 0.9300 ?
    C6A C5A . 1.370(14) ?
    C5A H5A . 0.9300 ?
    C5A C4A . 1.324(14) ?
    C4A H4A . 0.9300 ?
    C4A C3A . 1.394(14) ?
    C3A H3A . 0.9300 ?
    C3A C2A . 1.405(14) ?
    C2A H2A . 0.9300 ?
loop_
    _geom_angle_atom_site_label_1
    _geom_angle_atom_site_label_2
    _geom_angle_atom_site_label_3
    _geom_angle_site_symmetry_1
    _geom_angle_site_symmetry_3
    _geom_angle
    _geom_angle_publ_flag
    O1 La1 O3 . . 138.81(8) ?
    O1 La1 O5 . . 70.70(8) ?
    O1 La1 O7 . . 112.43(9) ?
    O1 La1 O9 . . 141.64(8) ?
    O1 La1 N10 . . 75.35(8) ?
    O1 La1 N11 . . 71.91(8) ?
    O2 La1 O1 . . 79.32(8) ?
    O2 La1 O3 . . 140.85(8) ?
    O2 La1 O5 . . 122.18(8) ?
    O2 La1 O7 . . 70.52(8) ?
    O2 La1 O9 . . 81.65(8) ?
    O2 La1 N10 . . 136.74(8) ?
    O2 La1 N11 . . 78.48(8) ?
    O3 La1 O5 . . 76.66(8) ?
    O3 La1 O7 . . 83.00(8) ?
    O3 La1 O9 . . 70.60(7) ?
    O3 La1 N10 . . 75.41(9) ?
    O3 La1 N11 . . 116.22(8) ?
    O5 La1 N10 . . 81.14(9) ?
    O5 La1 N11 . . 131.75(8) ?
    O7 La1 O5 . . 76.97(8) ?
    O7 La1 N10 . . 152.22(9) ?
    O7 La1 N11 . . 146.79(9) ?
    O9 La1 O5 . . 146.45(8) ?
    O9 La1 O7 . . 91.76(9) ?
    O9 La1 N10 . . 97.23(9) ?
    O9 La1 N11 . . 71.83(8) ?
    N11 La1 N10 . . 60.60(9) ?
    O4 S1 O5 . . 113.73(17) ?
    O4 S1 N1 . . 110.09(18) ?
    O4 S1 C1 . . 108.5(9) ?
    O4 S1 C1A . . 107.5(9) ?
    O5 S1 N1 . . 112.78(16) ?
    O5 S1 C1 . . 104.2(6) ?
    O5 S1 C1A . . 107.5(7) ?
    N1 S1 C1 . . 107.1(9) ?
    N1 S1 C1A . . 104.7(9) ?
    O6 S2 O7 . . 112.93(19) ?
    O6 S2 N2 . . 112.7(2) ?
    O6 S2 C21 . . 100.7(5) ?
    O6 S2 C21A . . 108.4(6) ?
    O7 S2 N2 . . 113.08(17) ?
    O7 S2 C21 . . 107.1(5) ?
    O7 S2 C21A . . 107.2(6) ?
    N2 S2 C21 . . 109.4(5) ?
    N2 S2 C21A . . 101.6(6) ?
    O8 S3 O9 . . 113.33(16) ?
    O8 S3 N3 . . 111.49(17) ?
    O8 S3 C41 . . 106.54(16) ?
    O9 S3 N3 . . 112.43(15) ?
    O9 S3 C41 . . 105.18(14) ?
    N3 S3 C41 . . 107.32(16) ?
    O1 P1 N1 . . 115.44(15) ?
    O1 P1 N4 . . 113.08(16) ?
    O1 P1 N5 . . 106.05(16) ?
    N1 P1 N4 . . 103.39(18) ?
    N1 P1 N5 . . 112.44(18) ?
    N4 P1 N5 . . 106.21(17) ?
    O2 P2 N2 . . 116.54(16) ?
    O2 P2 N6 . . 113.21(16) ?
    O2 P2 N7 . . 108.21(16) ?
    N2 P2 N6 . . 104.24(19) ?
    N2 P2 N7 . . 108.4(2) ?
    N7 P2 N6 . . 105.63(18) ?
    O3 P3 N3 . . 115.74(15) ?
    O3 P3 N8 . . 113.77(15) ?
    O3 P3 N9 . . 109.94(14) ?
    N3 P3 N8 . . 105.68(16) ?
    N3 P3 N9 . . 107.60(15) ?
    N8 P3 N9 . . 103.20(16) ?
    P1 O1 La1 . . 138.87(14) ?
    P2 O2 La1 . . 141.94(14) ?
    P3 O3 La1 . . 133.87(13) ?
    S1 O5 La1 . . 140.15(15) ?
    S2 O7 La1 . . 143.59(15) ?
    S3 O9 La1 . . 138.28(14) ?
    S1 N1 P1 . . 123.3(2) ?
    S2 N2 P2 . . 131.5(2) ?
    S3 N3 P3 . . 124.93(19) ?
    C7 N4 P1 . . 120.9(3) ?
    C8 N4 P1 . . 121.6(3) ?
    C8 N4 C7 . . 117.5(4) ?
    C14 N5 P1 . . 119.2(3) ?
    C15 N5 P1 . . 123.8(6) ?
    C15 N5 C14 . . 116.8(6) ?
    C15A N5 P1 . . 123.7(8) ?
    C15A N5 C14 . . 117.1(8) ?
    C27 N6 P2 . . 122.8(3) ?
    C28 N6 P2 . . 118.2(3) ?
    C28 N6 C27 . . 117.6(4) ?
    C34 N7 P2 . . 118.5(3) ?
    C35 N7 P2 . . 124.6(3) ?
    C35 N7 C34 . . 116.5(4) ?
    C47 N8 P3 . . 121.7(3) ?
    C48 N8 P3 . . 120.0(3) ?
    C48 N8 C47 . . 118.3(3) ?
    C54 N9 P3 . . 115.9(2) ?
    C55 N9 P3 . . 121.4(2) ?
    C55 N9 C54 . . 115.6(3) ?
    C61 N10 La1 . . 120.6(2) ?
    C61 N10 C65 . . 118.2(3) ?
    C65 N10 La1 . . 121.1(2) ?
    C66 N11 La1 . . 120.9(2) ?
    C72 N11 La1 . . 121.2(2) ?
    C72 N11 C66 . . 117.7(3) ?
    C2 C1 S1 . . 121.9(10) ?
    C2 C1 C6 . . 120.0 ?
    C6 C1 S1 . . 117.9(10) ?
    C1 C2 H2 . . 120.0 ?
    C3 C2 C1 . . 120.0 ?
    C3 C2 H2 . . 120.0 ?
    C2 C3 H3 . . 120.0 ?
    C4 C3 C2 . . 120.0 ?
    C4 C3 H3 . . 120.0 ?
    C3 C4 H4 . . 120.0 ?
    C3 C4 C5 . . 120.0 ?
    C5 C4 H4 . . 120.0 ?
    C4 C5 H5 . . 120.0 ?
    C4 C5 C6 . . 120.0 ?
    C6 C5 H5 . . 120.0 ?
    C1 C6 H6 . . 120.0 ?
    C5 C6 C1 . . 120.0 ?
    C5 C6 H6 . . 120.0 ?
    N4 C7 H7A . . 109.5 ?
    N4 C7 H7B . . 109.5 ?
    N4 C7 H7C . . 109.5 ?
    H7A C7 H7B . . 109.5 ?
    H7A C7 H7C . . 109.5 ?
    H7B C7 H7C . . 109.5 ?
    C9 C8 N4 . . 123.2(4) ?
    C9 C8 C13 . . 116.7(5) ?
    C13 C8 N4 . . 120.1(5) ?
    C8 C9 H9 . . 119.5 ?
    C8 C9 C10 . . 121.0(5) ?
    C10 C9 H9 . . 119.5 ?
    C9 C10 H10 . . 119.3 ?
    C11 C10 C9 . . 121.3(7) ?
    C11 C10 H10 . . 119.3 ?
    C10 C11 H11 . . 120.6 ?
    C12 C11 C10 . . 118.7(7) ?
    C12 C11 H11 . . 120.6 ?
    C11 C12 H12 . . 119.3 ?
    C11 C12 C13 . . 121.3(7) ?
    C13 C12 H12 . . 119.3 ?
    C8 C13 H13 . . 119.5 ?
    C12 C13 C8 . . 121.0(6) ?
    C12 C13 H13 . . 119.5 ?
    N5 C14 H14A . . 109.5 ?
    N5 C14 H14B . . 109.5 ?
    N5 C14 H14C . . 109.5 ?
    H14A C14 H14B . . 109.5 ?
    H14A C14 H14C . . 109.5 ?
    H14B C14 H14C . . 109.5 ?
    C20 C15 N5 . . 118.8(8) ?
    C20 C15 C16 . . 120.0 ?
    C16 C15 N5 . . 121.2(8) ?
    C15 C20 H20 . . 120.0 ?
    C15 C20 C19 . . 120.0 ?
    C19 C20 H20 . . 120.0 ?
    C20 C19 H19 . . 120.0 ?
    C18 C19 C20 . . 120.0 ?
    C18 C19 H19 . . 120.0 ?
    C19 C18 H18 . . 120.0 ?
    C17 C18 C19 . . 120.0 ?
    C17 C18 H18 . . 120.0 ?
    C18 C17 H17 . . 120.0 ?
    C18 C17 C16 . . 120.0 ?
    C16 C17 H17 . . 120.0 ?
    C15 C16 H16 . . 120.0 ?
    C17 C16 C15 . . 120.0 ?
    C17 C16 H16 . . 120.0 ?
    C22 C21 S2 . . 123.4(10) ?
    C22 C21 C26 . . 120.3(13) ?
    C26 C21 S2 . . 116.2(9) ?
    C21 C22 H22 . . 119.5 ?
    C21 C22 C23 . . 121.1(12) ?
    C23 C22 H22 . . 119.5 ?
    C22 C23 H23 . . 120.5 ?
    C24 C23 C22 . . 119.0(12) ?
    C24 C23 H23 . . 120.5 ?
    C23 C24 H24 . . 119.8 ?
    C23 C24 C25 . . 120.3(12) ?
    C25 C24 H24 . . 119.8 ?
    C24 C25 H25 . . 120.0 ?
    C26 C25 C24 . . 119.9(11) ?
    C26 C25 H25 . . 120.0 ?
    C21 C26 C25 . . 119.3(11) ?
    C21 C26 H26 . . 120.4 ?
    C25 C26 H26 . . 120.4 ?
    N6 C27 H27A . . 109.5 ?
    N6 C27 H27B . . 109.5 ?
    N6 C27 H27C . . 109.5 ?
    H27A C27 H27B . . 109.5 ?
    H27A C27 H27C . . 109.5 ?
    H27B C27 H27C . . 109.5 ?
    C29 C28 N6 . . 121.2(4) ?
    C33 C28 N6 . . 120.9(4) ?
    C33 C28 C29 . . 117.9(5) ?
    C28 C29 H29 . . 120.4 ?
    C30 C29 C28 . . 119.3(5) ?
    C30 C29 H29 . . 120.4 ?
    C29 C30 H30 . . 119.3 ?
    C31 C30 C29 . . 121.4(6) ?
    C31 C30 H30 . . 119.3 ?
    C30 C31 H31 . . 120.1 ?
    C30 C31 C32 . . 119.8(6) ?
    C32 C31 H31 . . 120.1 ?
    C31 C32 H32 . . 119.8 ?
    C31 C32 C33 . . 120.4(5) ?
    C33 C32 H32 . . 119.8 ?
    C28 C33 H33 . . 119.4 ?
    C32 C33 C28 . . 121.2(5) ?
    C32 C33 H33 . . 119.4 ?
    N7 C34 H34A . . 109.5 ?
    N7 C34 H34B . . 109.5 ?
    N7 C34 H34C . . 109.5 ?
    H34A C34 H34B . . 109.5 ?
    H34A C34 H34C . . 109.5 ?
    H34B C34 H34C . . 109.5 ?
    C36 C35 N7 . . 121.1(4) ?
    C40 C35 N7 . . 120.7(4) ?
    C40 C35 C36 . . 118.3(5) ?
    C35 C36 H36 . . 120.4 ?
    C35 C36 C37 . . 119.3(5) ?
    C37 C36 H36 . . 120.4 ?
    C36 C37 H37 . . 119.4 ?
    C38 C37 C36 . . 121.2(6) ?
    C38 C37 H37 . . 119.4 ?
    C37 C38 H38 . . 120.4 ?
    C39 C38 C37 . . 119.2(6) ?
    C39 C38 H38 . . 120.4 ?
    C38 C39 H39 . . 119.0 ?
    C38 C39 C40 . . 121.9(5) ?
    C40 C39 H39 . . 119.0 ?
    C35 C40 C39 . . 120.2(5) ?
    C35 C40 H40 . . 119.9 ?
    C39 C40 H40 . . 119.9 ?
    C46 C41 S3 . . 118.33(18) ?
    C46 C41 C42 . . 120.0 ?
    C42 C41 S3 . . 121.66(18) ?
    C41 C46 H46 . . 120.0 ?
    C45 C46 C41 . . 120.0 ?
    C45 C46 H46 . . 120.0 ?
    C46 C45 H45 . . 120.0 ?
    C46 C45 C44 . . 120.0 ?
    C44 C45 H45 . . 120.0 ?
    C45 C44 H44 . . 120.0 ?
    C43 C44 C45 . . 120.0 ?
    C43 C44 H44 . . 120.0 ?
    C44 C43 H43 . . 120.0 ?
    C44 C43 C42 . . 120.0 ?
    C42 C43 H43 . . 120.0 ?
    C41 C42 H42 . . 120.0 ?
    C43 C42 C41 . . 120.0 ?
    C43 C42 H42 . . 120.0 ?
    N8 C47 H47A . . 109.5 ?
    N8 C47 H47B . . 109.5 ?
    N8 C47 H47C . . 109.5 ?
    H47A C47 H47B . . 109.5 ?
    H47A C47 H47C . . 109.5 ?
    H47B C47 H47C . . 109.5 ?
    C49 C48 N8 . . 120.8(4) ?
    C53 C48 N8 . . 121.2(4) ?
    C53 C48 C49 . . 118.0(4) ?
    C48 C49 H49 . . 119.7 ?
    C50 C49 C48 . . 120.6(5) ?
    C50 C49 H49 . . 119.7 ?
    C49 C50 H50 . . 119.6 ?
    C51 C50 C49 . . 120.8(5) ?
    C51 C50 H50 . . 119.6 ?
    C50 C51 H51 . . 120.4 ?
    C50 C51 C52 . . 119.1(5) ?
    C52 C51 H51 . . 120.4 ?
    C51 C52 H52 . . 119.5 ?
    C51 C52 C53 . . 121.0(5) ?
    C53 C52 H52 . . 119.5 ?
    C48 C53 C52 . . 120.4(4) ?
    C48 C53 H53 . . 119.8 ?
    C52 C53 H53 . . 119.8 ?
    N9 C54 H54A . . 109.5 ?
    N9 C54 H54B . . 109.5 ?
    N9 C54 H54C . . 109.5 ?
    H54A C54 H54B . . 109.5 ?
    H54A C54 H54C . . 109.5 ?
    H54B C54 H54C . . 109.5 ?
    C56 C55 N9 . . 120.7(4) ?
    C56 C55 C60 . . 119.4(4) ?
    C60 C55 N9 . . 119.9(4) ?
    C55 C56 H56 . . 119.5 ?
    C55 C56 C57 . . 120.9(5) ?
    C57 C56 H56 . . 119.5 ?
    C56 C57 H57 . . 120.0 ?
    C58 C57 C56 . . 120.0(6) ?
    C58 C57 H57 . . 120.0 ?
    C57 C58 H58 . . 119.5 ?
    C57 C58 C59 . . 121.0(6) ?
    C59 C58 H58 . . 119.5 ?
    C58 C59 H59 . . 120.2 ?
    C58 C59 C60 . . 119.7(5) ?
    C60 C59 H59 . . 120.2 ?
    C55 C60 C59 . . 119.0(5) ?
    C55 C60 H60 . . 120.5 ?
    C59 C60 H60 . . 120.5 ?
    N10 C61 H61 . . 118.3 ?
    N10 C61 C62 . . 123.3(4) ?
    C62 C61 H61 . . 118.3 ?
    C61 C62 H62 . . 120.7 ?
    C63 C62 C61 . . 118.5(4) ?
    C63 C62 H62 . . 120.7 ?
    C62 C63 H63 . . 119.7 ?
    C62 C63 C64 . . 120.5(4) ?
    C64 C63 H63 . . 119.7 ?
    C63 C64 C65 . . 117.6(4) ?
    C63 C64 C67 . . 123.3(4) ?
    C65 C64 C67 . . 119.1(4) ?
    N10 C65 C64 . . 121.9(3) ?
    N10 C65 C66 . . 118.0(3) ?
    C64 C65 C66 . . 120.1(3) ?
    N11 C66 C65 . . 118.6(3) ?
    N11 C66 C69 . . 122.5(3) ?
    C69 C66 C65 . . 118.8(3) ?
    C64 C67 H67 . . 119.4 ?
    C68 C67 C64 . . 121.2(4) ?
    C68 C67 H67 . . 119.4 ?
    C67 C68 H68 . . 119.2 ?
    C67 C68 C69 . . 121.5(4) ?
    C69 C68 H68 . . 119.2 ?
    C66 C69 C68 . . 119.2(4) ?
    C70 C69 C66 . . 117.2(4) ?
    C70 C69 C68 . . 123.6(4) ?
    C69 C70 H70 . . 120.0 ?
    C71 C70 C69 . . 120.0(4) ?
    C71 C70 H70 . . 120.0 ?
    C70 C71 H71 . . 120.6 ?
    C70 C71 C72 . . 118.7(4) ?
    C72 C71 H71 . . 120.6 ?
    N11 C72 C71 . . 123.8(4) ?
    N11 C72 H72 . . 118.1 ?
    C71 C72 H72 . . 118.1 ?
    C26A C21A S2 . . 123.4(13) ?
    C26A C21A C22A . . 120.9(17) ?
    C22A C21A S2 . . 115.7(12) ?
    C21A C26A H26A . . 119.0 ?
    C21A C26A C25A . . 122.1(16) ?
    C25A C26A H26A . . 119.0 ?
    C26A C25A H25A . . 121.3 ?
    C26A C25A C24A . . 117.4(15) ?
    C24A C25A H25A . . 121.3 ?
    C25A C24A H24A . . 119.1 ?
    C25A C24A C23A . . 121.8(15) ?
    C23A C24A H24A . . 119.1 ?
    C24A C23A H23A . . 120.1 ?
    C24A C23A C22A . . 119.9(15) ?
    C22A C23A H23A . . 120.1 ?
    C21A C22A C23A . . 118.0(16) ?
    C21A C22A H22A . . 121.0 ?
    C23A C22A H22A . . 121.0 ?
    N5 C15A C20A . . 125.0(11) ?
    N5 C15A C16A . . 115.0(11) ?
    C20A C15A C16A . . 120.0 ?
    C15A C20A H20A . . 120.0 ?
    C19A C20A C15A . . 120.0 ?
    C19A C20A H20A . . 120.0 ?
    C20A C19A H19A . . 120.0 ?
    C20A C19A C18A . . 120.0 ?
    C18A C19A H19A . . 120.0 ?
    C19A C18A H18A . . 120.0 ?
    C17A C18A C19A . . 120.0 ?
    C17A C18A H18A . . 120.0 ?
    C18A C17A H17A . . 120.0 ?
    C18A C17A C16A . . 120.0 ?
    C16A C17A H17A . . 120.0 ?
    C15A C16A H16A . . 120.0 ?
    C17A C16A C15A . . 120.0 ?
    C17A C16A H16A . . 120.0 ?
    C6A C1A S1 . . 123.7(13) ?
    C6A C1A C2A . . 121.6(9) ?
    C2A C1A S1 . . 114.7(12) ?
    C1A C6A H6A . . 119.7 ?
    C1A C6A C5A . . 120.6(10) ?
    C5A C6A H6A . . 119.7 ?
    C6A C5A H5A . . 120.6 ?
    C4A C5A C6A . . 118.7(10) ?
    C4A C5A H5A . . 120.6 ?
    C5A C4A H4A . . 118.6 ?
    C5A C4A C3A . . 122.8(11) ?
    C3A C4A H4A . . 118.6 ?
    C4A C3A H3A . . 121.1 ?
    C4A C3A C2A . . 117.8(10) ?
    C2A C3A H3A . . 121.1 ?
    C1A C2A C3A . . 118.2(10) ?
    C1A C2A H2A . . 120.9 ?
    C3A C2A H2A . . 120.9 ?
loop_
    _geom_torsion_atom_site_label_1
    _geom_torsion_atom_site_label_2
    _geom_torsion_atom_site_label_3
    _geom_torsion_atom_site_label_4
    _geom_torsion_site_symmetry_1
    _geom_torsion_site_symmetry_2
    _geom_torsion_site_symmetry_3
    _geom_torsion_site_symmetry_4
    _geom_torsion
    _geom_torsion_publ_flag
    La1 N10 C61 C62 . . . . 177.1(3) ?
    La1 N10 C65 C64 . . . . -175.9(3) ?
    La1 N10 C65 C66 . . . . 5.5(4) ?
    La1 N11 C66 C65 . . . . -8.6(4) ?
    La1 N11 C66 C69 . . . . 173.4(3) ?
    La1 N11 C72 C71 . . . . -174.2(3) ?
    S1 C1 C2 C3 . . . . -175.0(18) ?
    S1 C1 C6 C5 . . . . 175.2(17) ?
    S1 C1A C6A C5A . . . . 175.3(19) ?
    S1 C1A C2A C3A . . . . -177.0(18) ?
    S2 C21 C22 C23 . . . . -179.3(10) ?
    S2 C21 C26 C25 . . . . 179.4(9) ?
    S2 C21A C26A C25A . . . . -179.8(14) ?
    S2 C21A C22A C23A . . . . 179.7(13) ?
    S3 C41 C46 C45 . . . . -178.4(2) ?
    S3 C41 C42 C43 . . . . 178.3(2) ?
    P1 N4 C8 C9 . . . . -0.3(6) ?
    P1 N4 C8 C13 . . . . 177.4(3) ?
    P1 N5 C15 C20 . . . . 13.4(9) ?
    P1 N5 C15 C16 . . . . -168.9(6) ?
    P1 N5 C15A C20A . . . . 32.4(12) ?
    P1 N5 C15A C16A . . . . -147.3(8) ?
    P2 N6 C28 C29 . . . . -126.1(4) ?
    P2 N6 C28 C33 . . . . 51.6(6) ?
    P2 N7 C35 C36 . . . . 113.6(4) ?
    P2 N7 C35 C40 . . . . -66.0(5) ?
    P3 N8 C48 C49 . . . . 136.6(4) ?
    P3 N8 C48 C53 . . . . -44.2(5) ?
    P3 N9 C55 C56 . . . . 110.1(4) ?
    P3 N9 C55 C60 . . . . -71.8(4) ?
    O1 P1 N1 S1 . . . . 34.3(3) ?
    O1 P1 N4 C7 . . . . 128.0(3) ?
    O1 P1 N4 C8 . . . . -52.3(4) ?
    O1 P1 N5 C14 . . . . -14.2(4) ?
    O1 P1 N5 C15 . . . . 170.0(7) ?
    O1 P1 N5 C15A . . . . 164.4(9) ?
    O2 P2 N2 S2 . . . . -5.2(5) ?
    O2 P2 N6 C27 . . . . 121.4(3) ?
    O2 P2 N6 C28 . . . . -72.4(3) ?
    O2 P2 N7 C34 . . . . 176.2(3) ?
    O2 P2 N7 C35 . . . . 4.2(4) ?
    O3 P3 N3 S3 . . . . 27.6(3) ?
    O3 P3 N8 C47 . . . . -114.3(4) ?
    O3 P3 N8 C48 . . . . 67.7(3) ?
    O3 P3 N9 C54 . . . . 178.8(3) ?
    O3 P3 N9 C55 . . . . 29.6(3) ?
    O4 S1 O5 La1 . . . . 140.4(2) ?
    O4 S1 N1 P1 . . . . -174.3(2) ?
    O4 S1 C1 C2 . . . . -67.9(11) ?
    O4 S1 C1 C6 . . . . 116.9(9) ?
    O4 S1 C1A C6A . . . . 117.5(13) ?
    O4 S1 C1A C2A . . . . -63.3(12) ?
    O5 S1 N1 P1 . . . . -46.1(3) ?
    O5 S1 C1 C2 . . . . 170.6(8) ?
    O5 S1 C1 C6 . . . . -4.6(12) ?
    O5 S1 C1A C6A . . . . -5.3(17) ?
    O5 S1 C1A C2A . . . . 173.9(9) ?
    O6 S2 O7 La1 . . . . 111.0(3) ?
    O6 S2 N2 P2 . . . . -123.1(4) ?
    O6 S2 C21 C22 . . . . -142.0(6) ?
    O6 S2 C21 C26 . . . . 38.7(7) ?
    O6 S2 C21A C26A . . . . 36.0(11) ?
    O6 S2 C21A C22A . . . . -143.9(7) ?
    O7 S2 N2 P2 . . . . 6.5(5) ?
    O7 S2 C21 C22 . . . . 99.8(7) ?
    O7 S2 C21 C26 . . . . -79.6(7) ?
    O7 S2 C21A C26A . . . . -86.3(10) ?
    O7 S2 C21A C22A . . . . 93.9(8) ?
    O8 S3 O9 La1 . . . . -177.3(2) ?
    O8 S3 N3 P3 . . . . 143.7(2) ?
    O8 S3 C41 C46 . . . . -42.6(2) ?
    O8 S3 C41 C42 . . . . 139.03(19) ?
    O9 S3 N3 P3 . . . . 15.2(3) ?
    O9 S3 C41 C46 . . . . 77.96(18) ?
    O9 S3 C41 C42 . . . . -100.41(19) ?
    N1 S1 O5 La1 . . . . 14.1(3) ?
    N1 S1 C1 C2 . . . . 50.8(12) ?
    N1 S1 C1 C6 . . . . -124.3(9) ?
    N1 S1 C1A C6A . . . . -125.4(13) ?
    N1 S1 C1A C2A . . . . 53.8(12) ?
    N1 P1 O1 La1 . . . . 16.2(3) ?
    N1 P1 N4 C7 . . . . 2.5(4) ?
    N1 P1 N4 C8 . . . . -177.8(3) ?
    N1 P1 N5 C14 . . . . 112.8(3) ?
    N1 P1 N5 C15 . . . . -63.0(7) ?
    N1 P1 N5 C15A . . . . -68.6(9) ?
    N2 S2 O7 La1 . . . . -18.5(4) ?
    N2 S2 C21 C22 . . . . -23.1(8) ?
    N2 S2 C21 C26 . . . . 157.5(5) ?
    N2 S2 C21A C26A . . . . 154.9(8) ?
    N2 S2 C21A C22A . . . . -24.9(8) ?
    N2 P2 O2 La1 . . . . 14.7(3) ?
    N2 P2 N6 C27 . . . . -6.2(4) ?
    N2 P2 N6 C28 . . . . 160.0(3) ?
    N2 P2 N7 C34 . . . . -56.6(4) ?
    N2 P2 N7 C35 . . . . 131.4(4) ?
    N3 S3 O9 La1 . . . . -49.8(3) ?
    N3 S3 C41 C46 . . . . -162.13(17) ?
    N3 S3 C41 C42 . . . . 19.5(2) ?
    N3 P3 O3 La1 . . . . -51.9(2) ?
    N3 P3 N8 C47 . . . . 13.8(4) ?
    N3 P3 N8 C48 . . . . -164.2(3) ?
    N3 P3 N9 C54 . . . . 52.0(3) ?
    N3 P3 N9 C55 . . . . -97.3(3) ?
    N4 P1 O1 La1 . . . . -102.5(2) ?
    N4 P1 N1 S1 . . . . 158.3(2) ?
    N4 P1 N5 C14 . . . . -134.8(3) ?
    N4 P1 N5 C15 . . . . 49.4(7) ?
    N4 P1 N5 C15A . . . . 43.8(9) ?
    N4 C8 C9 C10 . . . . 178.4(5) ?
    N4 C8 C13 C12 . . . . -177.4(5) ?
    N5 P1 O1 La1 . . . . 141.5(2) ?
    N5 P1 N1 S1 . . . . -87.6(3) ?
    N5 P1 N4 C7 . . . . -116.1(3) ?
    N5 P1 N4 C8 . . . . 63.6(3) ?
    N5 C15 C20 C19 . . . . 177.6(10) ?
    N5 C15 C16 C17 . . . . -177.6(10) ?
    N5 C15A C20A C19A . . . . -179.7(14) ?
    N5 C15A C16A C17A . . . . 179.8(12) ?
    N6 P2 O2 La1 . . . . -106.2(3) ?
    N6 P2 N2 S2 . . . . 120.4(4) ?
    N6 P2 N7 C34 . . . . 54.7(4) ?
    N6 P2 N7 C35 . . . . -117.3(4) ?
    N6 C28 C29 C30 . . . . 176.7(5) ?
    N6 C28 C33 C32 . . . . -176.3(5) ?
    N7 P2 O2 La1 . . . . 137.1(2) ?
    N7 P2 N2 S2 . . . . -127.5(4) ?
    N7 P2 N6 C27 . . . . -120.4(4) ?
    N7 P2 N6 C28 . . . . 45.8(3) ?
    N7 C35 C36 C37 . . . . 179.8(5) ?
    N7 C35 C40 C39 . . . . 179.5(4) ?
    N8 P3 O3 La1 . . . . 70.8(2) ?
    N8 P3 N3 S3 . . . . -99.3(3) ?
    N8 P3 N9 C54 . . . . -59.5(3) ?
    N8 P3 N9 C55 . . . . 151.3(3) ?
    N8 C48 C49 C50 . . . . -178.8(4) ?
    N8 C48 C53 C52 . . . . 178.7(4) ?
    N9 P3 O3 La1 . . . . -174.03(17) ?
    N9 P3 N3 S3 . . . . 150.9(2) ?
    N9 P3 N8 C47 . . . . 126.7(4) ?
    N9 P3 N8 C48 . . . . -51.4(3) ?
    N9 C55 C56 C57 . . . . 179.5(4) ?
    N9 C55 C60 C59 . . . . -179.9(4) ?
    N10 C61 C62 C63 . . . . -1.3(7) ?
    N10 C65 C66 N11 . . . . 2.1(5) ?
    N10 C65 C66 C69 . . . . -179.9(3) ?
    N11 C66 C69 C68 . . . . 179.1(4) ?
    N11 C66 C69 C70 . . . . 0.9(6) ?
    C1 S1 O5 La1 . . . . -101.7(10) ?
    C1 S1 N1 P1 . . . . 68.0(8) ?
    C1 C2 C3 C4 . . . . 0.0 ?
    C2 C1 C6 C5 . . . . 0.0 ?
    C2 C3 C4 C5 . . . . 0.0 ?
    C3 C4 C5 C6 . . . . 0.0 ?
    C4 C5 C6 C1 . . . . 0.0 ?
    C6 C1 C2 C3 . . . . 0.0 ?
    C7 N4 C8 C9 . . . . 179.4(4) ?
    C7 N4 C8 C13 . . . . -2.9(6) ?
    C8 C9 C10 C11 . . . . -0.7(9) ?
    C9 C8 C13 C12 . . . . 0.4(8) ?
    C9 C10 C11 C12 . . . . -0.3(11) ?
    C10 C11 C12 C13 . . . . 1.4(12) ?
    C11 C12 C13 C8 . . . . -1.5(10) ?
    C13 C8 C9 C10 . . . . 0.6(8) ?
    C14 N5 C15 C20 . . . . -162.4(6) ?
    C14 N5 C15 C16 . . . . 15.2(11) ?
    C14 N5 C15A C20A . . . . -149.0(7) ?
    C14 N5 C15A C16A . . . . 31.3(13) ?
    C15 C20 C19 C18 . . . . 0.0 ?
    C20 C15 C16 C17 . . . . 0.0 ?
    C20 C19 C18 C17 . . . . 0.0 ?
    C19 C18 C17 C16 . . . . 0.0 ?
    C18 C17 C16 C15 . . . . 0.0 ?
    C16 C15 C20 C19 . . . . 0.0 ?
    C21 S2 O7 La1 . . . . -139.0(5) ?
    C21 S2 N2 P2 . . . . 125.8(6) ?
    C21 C22 C23 C24 . . . . 0.1(3) ?
    C22 C21 C26 C25 . . . . 0.0(6) ?
    C22 C23 C24 C25 . . . . -0.4(6) ?
    C23 C24 C25 C26 . . . . 0.4(8) ?
    C24 C25 C26 C21 . . . . -0.2(8) ?
    C26 C21 C22 C23 . . . . 0.0(3) ?
    C27 N6 C28 C29 . . . . 40.8(6) ?
    C27 N6 C28 C33 . . . . -141.4(5) ?
    C28 C29 C30 C31 . . . . -0.3(11) ?
    C29 C28 C33 C32 . . . . 1.6(8) ?
    C29 C30 C31 C32 . . . . 1.4(11) ?
    C30 C31 C32 C33 . . . . -1.0(10) ?
    C31 C32 C33 C28 . . . . -0.5(9) ?
    C33 C28 C29 C30 . . . . -1.1(8) ?
    C34 N7 C35 C36 . . . . -58.5(6) ?
    C34 N7 C35 C40 . . . . 121.8(5) ?
    C35 C36 C37 C38 . . . . 0.3(10) ?
    C36 C35 C40 C39 . . . . -0.2(7) ?
    C36 C37 C38 C39 . . . . 0.6(10) ?
    C37 C38 C39 C40 . . . . -1.4(10) ?
    C38 C39 C40 C35 . . . . 1.2(8) ?
    C40 C35 C36 C37 . . . . -0.5(8) ?
    C41 S3 O9 La1 . . . . 66.7(2) ?
    C41 S3 N3 P3 . . . . -100.0(2) ?
    C41 C46 C45 C44 . . . . 0.0 ?
    C46 C41 C42 C43 . . . . 0.0 ?
    C46 C45 C44 C43 . . . . 0.0 ?
    C45 C44 C43 C42 . . . . 0.0 ?
    C44 C43 C42 C41 . . . . 0.0 ?
    C42 C41 C46 C45 . . . . 0.0 ?
    C47 N8 C48 C49 . . . . -41.5(6) ?
    C47 N8 C48 C53 . . . . 137.7(5) ?
    C48 C49 C50 C51 . . . . -1.3(9) ?
    C49 C48 C53 C52 . . . . -2.0(7) ?
    C49 C50 C51 C52 . . . . 0.7(9) ?
    C50 C51 C52 C53 . . . . -0.8(9) ?
    C51 C52 C53 C48 . . . . 1.5(8) ?
    C53 C48 C49 C50 . . . . 1.9(7) ?
    C54 N9 C55 C56 . . . . -39.3(5) ?
    C54 N9 C55 C60 . . . . 138.9(4) ?
    C55 C56 C57 C58 . . . . 0.2(9) ?
    C56 C55 C60 C59 . . . . -1.7(7) ?
    C56 C57 C58 C59 . . . . -1.4(10) ?
    C57 C58 C59 C60 . . . . 1.0(10) ?
    C58 C59 C60 C55 . . . . 0.6(8) ?
    C60 C55 C56 C57 . . . . 1.3(7) ?
    C61 N10 C65 C64 . . . . 0.2(5) ?
    C61 N10 C65 C66 . . . . -178.3(3) ?
    C61 C62 C63 C64 . . . . 0.5(7) ?
    C62 C63 C64 C65 . . . . 0.6(7) ?
    C62 C63 C64 C67 . . . . -179.4(4) ?
    C63 C64 C65 N10 . . . . -1.0(6) ?
    C63 C64 C65 C66 . . . . 177.6(4) ?
    C63 C64 C67 C68 . . . . -179.4(4) ?
    C64 C65 C66 N11 . . . . -176.5(3) ?
    C64 C65 C66 C69 . . . . 1.5(5) ?
    C64 C67 C68 C69 . . . . 2.1(7) ?
    C65 N10 C61 C62 . . . . 0.9(6) ?
    C65 C64 C67 C68 . . . . 0.7(7) ?
    C65 C66 C69 C68 . . . . 1.1(5) ?
    C65 C66 C69 C70 . . . . -177.1(4) ?
    C66 N11 C72 C71 . . . . 0.1(6) ?
    C66 C69 C70 C71 . . . . 0.1(6) ?
    C67 C64 C65 N10 . . . . 179.0(4) ?
    C67 C64 C65 C66 . . . . -2.5(6) ?
    C67 C68 C69 C66 . . . . -3.0(7) ?
    C67 C68 C69 C70 . . . . 175.1(4) ?
    C68 C69 C70 C71 . . . . -178.1(4) ?
    C69 C70 C71 C72 . . . . -0.9(7) ?
    C70 C71 C72 N11 . . . . 0.8(7) ?
    C72 N11 C66 C65 . . . . 177.0(3) ?
    C72 N11 C66 C69 . . . . -1.0(5) ?
    C21A S2 O7 La1 . . . . -129.7(7) ?
    C21A S2 N2 P2 . . . . 121.1(7) ?
    C21A C26A C25A C24A . . . . -0.1(3) ?
    C26A C21A C22A C23A . . . . -0.1(6) ?
    C26A C25A C24A C23A . . . . 0.2(7) ?
    C25A C24A C23A C22A . . . . -0.3(9) ?
    C24A C23A C22A C21A . . . . 0.3(8) ?
    C22A C21A C26A C25A . . . . 0.0(3) ?
    C15A C20A C19A C18A . . . . 0.0 ?
    C20A C15A C16A C17A . . . . 0.0 ?
    C20A C19A C18A C17A . . . . 0.0 ?
    C19A C18A C17A C16A . . . . 0.0 ?
    C18A C17A C16A C15A . . . . 0.0 ?
    C16A C15A C20A C19A . . . . 0.0 ?
    C1A S1 O5 La1 . . . . -100.8(10) ?
    C1A S1 N1 P1 . . . . 70.5(8) ?
    C1A C6A C5A C4A . . . . 1.2(16) ?
    C6A C1A C2A C3A . . . . 2.2(15) ?
    C6A C5A C4A C3A . . . . 3.0(18) ?
    C5A C4A C3A C2A . . . . -4.5(18) ?
    C4A C3A C2A C1A . . . . 1.8(16) ?
    C2A C1A C6A C5A . . . . -3.8(15) ?
loop_
    _geom_hbond_atom_site_label_D
    _geom_hbond_atom_site_label_H
    _geom_hbond_atom_site_label_A
    _geom_hbond_site_symmetry_A
    _geom_hbond_distance_DH
    _geom_hbond_distance_HA
    _geom_hbond_distance_DA
    _geom_hbond_angle_DHA
    C70 H70 O4 1_655 0.93 2.67 3.444(6) 139
    C56 H56 O4 4_666 0.93 2.71 3.448(5) 136
_shelx_hkl_file
;
 -15   0   2 389.352 294.932   4
 -15   0   3 7886.78 781.804   4
 -15   0   4-215.339 317.895   4
 -15   0   5 1392.04 443.713   4
 -15   0   6-1028.83 482.277   6
 -15   0   6 526.027 365.171   4
 -15   0   7 4079.12 577.986   4
 -15   0   7 3571.72 591.072   6
 -15   0   8-300.540 343.536   6
 -15   0   9 2531.88 578.234   6
 -15   1   2 1942.18 433.071   4
 -15  -1   2 1445.53 431.571   4
 -15  -1   3 939.410 424.977   4
 -15   1   3 1354.11 446.239   4
 -15   1   4 2735.29 503.824   4
 -15  -1   4 2990.31 543.816   4
 -15   1   5 6583.26 694.509   4
 -15  -1   5 5784.04 674.549   4
 -15  -1   6 523.969 364.362   6
 -15   1   6-110.242 358.369   6
 -15   1   6 248.306 331.118   4
 -15  -1   6-375.861 376.082   4
 -15  -1   7 1581.07 462.859   6
 -15  -1   7 1504.36 450.951   4
 -15   1   7 1775.20 469.063   6
 -15   1   8-119.081 395.786   6
 -15  -1   8-64.2586 378.974   6
 -15  -1   9 1059.78 451.028   6
 -15   1   9 398.281 360.237   6
 -15   2   2 63.3889 385.649   4
 -15  -2   2-402.435 327.345   4
 -15  -2   3 1017.14 394.298   4
 -15   2   3 431.641 339.673   4
 -15  -2   4 5717.36 678.283   4
 -15   2   4 6126.86 692.075   4
 -15  -2   5-210.100 352.651   4
 -15  -2   5-212.464 358.063   6
 -15   2   5-325.890 311.694   4
 -15   2   6 10223.1 846.211   4
 -15  -2   6 8746.24 793.516   4
 -15   2   6 8934.56 798.358   6
 -15  -2   6 9075.26 803.983   6
 -15  -2   7 1028.62 426.612   4
 -15   2   7 151.728 348.745   6
 -15  -2   7 1025.41 421.926   6
 -15  -2   8 716.755 404.681   6
 -15   2   8 686.797 357.285   6
 -15  -2   9-585.177 440.494   6
 -15   2   9-583.989 419.265   6
 -15  -3   2 3645.87 583.396   4
 -15   3   2 3863.16 604.035   4
 -15  -3   3 1458.85 477.673   4
 -15   3   3 1857.64 464.488   4
 -15  -3   4 5679.02 687.472   4
 -15   3   4 4629.13 613.890   4
 -15   3   5 3163.43 521.065   4
 -15  -3   5 2247.19 531.646   6
 -15  -3   5 2381.50 495.913   4
 -15  -3   6 2550.75 566.117   6
 -15   3   6 3333.48 582.847   6
 -15  -3   6 3381.01 573.244   4
 -15   3   7-159.863 372.492   6
 -15  -3   7-182.182 396.287   6
 -15  -3   7-168.130 370.585   4
 -15  -3   8 2744.67 499.030   4
 -15  -3   8 3161.98 603.407   6
 -15   3   8 1579.69 458.429   6
 -15  -3   9 522.461 415.715   6
 -15   3   9 1174.74 527.788   6
 -15  -4   2 465.185 432.543   4
 -15   4   2 35.9809 328.189   4
 -15  -4   3 4212.00 625.983   4
 -15   4   3 3168.66 527.113   4
 -15  -4   4-127.065 354.577   4
 -15   4   4 65.6706 338.213   4
 -15  -4   5 1115.03 413.153   4
 -15   4   5 1058.62 369.355   4
 -15  -4   5 664.244 387.809   6
 -15   4   6 350.891 343.316   6
 -15  -4   6 1002.89 462.677   6
 -15  -4   6 1647.93 457.919   4
 -15  -4   7 2052.70 507.988   6
 -15   4   7 2716.46 521.996   6
 -15  -4   7 1562.86 423.615   4
 -15  -4   8 491.032 370.157   4
 -15  -4   8 653.963 390.435   6
 -15   4   8 717.871 386.276   6
 -15  -4   9 4956.64 689.061   6
 -15   4   9 5069.75 682.716   6
 -15   5   3 1590.00 446.647   4
 -15  -5   3 1004.90 408.916   4
 -15   5   4 322.611 333.892   4
 -15  -5   4 81.9860 339.580   4
 -15  -5   5 9242.63 848.661   6
 -15  -5   5 8887.91 802.334   4
 -15  -5   6 485.951 408.355   6
 -15  -5   6 603.344 344.810   4
 -15   5   6-325.742 407.164   6
 -15   5   7 458.252 365.662   6
 -15  -5   7 746.346 426.146   6
 -15  -5   7 856.237 376.015   4
 -15  -5   8-150.409 393.535   6
 -15  -5   8-111.940 329.237   4
 -15   5   8-497.257 388.736   6
 -15  -5   9 636.232 390.491   4
 -15  -5   9 620.140 491.272   6
 -15   5   9 602.620 420.606   6
 -15  -6   3 2512.81 538.450   4
 -15   6   3 2928.90 530.321   4
 -15  -6   4 4556.08 609.785   4
 -15   6   4 3415.17 534.426   4
 -15  -6   5 175.672 356.080   4
 -15  -6   5 11.0909 362.416   6
 -15  -6   6 3751.36 600.239   6
 -15  -6   6 4543.12 621.416   4
 -15   6   6 4510.94 633.628   6
 -15   6   7 5003.74 647.605   6
 -15  -6   7 3964.55 658.058   6
 -15  -6   7 3110.24 563.731   4
 -15  -6   8-505.472 412.889   6
 -15   6   8 203.633 369.475   6
 -15  -6   8-118.914 324.875   4
 -15  -6   9 4717.18 683.463   6
 -15   6   9 4027.36 609.044   6
 -15  -6   9 3761.41 584.651   4
 -15   7   3-685.701 398.936   4
 -15  -7   3 763.190 396.415   4
 -15   7   4 3977.39 557.419   4
 -15  -7   4 3127.27 550.319   4
 -15  -7   5-202.272 324.498   4
 -15  -7   5-152.431 441.023   6
 -15  -7   6 1644.67 484.332   4
 -15   7   6 2139.85 486.776   6
 -15  -7   6 981.590 419.962   6
 -15   7   7 375.871 362.113   6
 -15  -7   7-101.203 336.907   4
 -15   7   8 3341.55 557.196   6
 -15  -7   8 4383.54 663.848   6
 -15  -7   8 5179.80 647.360   4
 -15   7   9 984.224 424.245   6
 -15  -7   9 798.760 474.385   6
 -15  -7   9 729.990 409.707   4
 -15  -8   3 423.961 377.604   4
 -15  -8   4 2854.36 577.041   4
 -15  -8   5 1134.05 461.382   6
 -15  -8   5 381.680 361.475   4
 -15  -8   6 3485.22 600.250   6
 -15  -8   6 4517.85 615.953   4
 -15   8   6 4728.02 621.109   6
 -15  -8   7 831.722 459.997   6
 -15   8   7 749.645 387.073   6
 -15  -8   7 1271.33 390.991   4
 -15  -8   8 124.546 507.786   6
 -15   8   8 799.727 390.181   6
 -15  -8   8 110.271 349.747   4
 -15  -8   9 2380.19 514.557   4
 -15   8   9 2973.18 542.440   6
 -15  -8  10 107.931 318.798   4
 -15  -9   4 2175.24 529.729   4
 -15  -9   5 7260.51 800.041   6
 -15  -9   5 6582.29 740.120   4
 -15  -9   6-249.814 417.265   6
 -15   9   6-653.933 432.098   6
 -15  -9   6 503.039 360.954   4
 -15  -9   7 2578.79 583.201   6
 -15   9   7 1646.41 429.384   6
 -15  -9   7 2128.09 494.814   4
 -15   9   8-652.130 449.096   6
 -15  -9   8-39.5306 351.915   4
 -15  -9   8-111.139 388.382   6
 -15   9   9-218.412 398.686   6
 -15  -9   9-74.4835 375.728   4
 -15  -9  10-57.6020 343.776   4
 -15 -10   4 151.200 393.127   4
 -15 -10   5 2508.39 583.670   6
 -15 -10   5 904.953 423.609   4
 -15 -10   6 2292.60 587.825   6
 -15 -10   6 453.137 332.057   4
 -15 -10   7 2461.05 546.306   4
 -15 -10   7 2393.80 575.957   6
 -15 -10   8 708.721 430.604   4
 -15 -10   8-383.278 406.037   6
 -15 -10   9 4883.87 673.834   4
 -15 -10  10 406.099 362.782   4
 -15 -10  11 566.539 401.758   4
 -15 -11   5 4095.14 620.903   4
 -15 -11   5 4798.68 686.657   6
 -15 -11   6 1063.26 533.742   6
 -15 -11   6 1060.08 421.057   4
 -15 -11   7 1057.86 537.008   6
 -15 -11   7 799.677 408.454   4
 -15 -11   8 1834.34 597.512   6
 -15 -11   8 815.910 418.647   4
 -15 -11   9 31.2403 356.236   4
 -15 -11  10 3486.67 561.854   4
 -15 -11  11 795.701 414.583   4
 -15 -12   6 8498.61 835.105   4
 -15 -12   7 788.391 430.783   4
 -15 -12   7 540.641 496.728   6
 -15 -12   8 1624.89 472.644   4
 -15 -12   9-144.344 334.405   4
 -15 -12  10 1831.41 516.637   4
 -15 -13   7 3066.06 573.921   4
 -15 -13   8-313.441 345.126   4
 -14   0   0 490.051 362.837   4
 -14   0   1 686.424 404.435   4
 -14   0   2 12986.6 954.056   4
 -14   0   3-674.043 374.485   4
 -14   0   4 3137.42 492.753   4
 -14   0   5 122.053 344.025   6
 -14   0   5 340.899 340.789   4
 -14   0   6 343.914 332.119   6
 -14   0   6-43.9762 308.238   4
 -14   0   7-330.313 375.176   6
 -14   0   7-701.014 374.054   4
 -14   0   8 445.458 422.879   6
 -14   0   9-163.392 419.737   6
 -14   0  10 1339.88 461.280   6
 -14   0  11-695.602 438.022   6
 -14   0  12 3067.48 598.241   6
 -14   0  13 147.829 403.881   6
 -14   1   0 2217.37 480.322   4
 -14  -1   0 3013.91 539.162   4
 -14   1   1 690.238 387.938   4
 -14  -1   1 771.692 339.456   4
 -14  -1   2 4408.77 610.088   4
 -14   1   2 2966.38 490.859   4
 -14   1   3 3884.65 551.942   4
 -14  -1   3 2912.98 491.875   4
 -14  -1   4 190.500 276.627   4
 -14   1   4 592.955 320.316   4
 -14  -1   5 1593.78 413.732   6
 -14   1   5 455.094 357.071   6
 -14  -1   5 659.374 342.759   4
 -14   1   5 625.764 324.067   4
 -14  -1   6 6761.04 665.052   4
 -14   1   6 6477.63 646.586   4
 -14  -1   6 6390.48 668.634   6
 -14   1   6 6510.11 659.817   6
 -14  -1   7 1222.94 403.197   4
 -14   1   7 465.173 304.811   4
 -14  -1   7 104.480 374.189   6
 -14   1   7 278.900 342.827   6
 -14   1   8 14248.0 997.958   6
 -14  -1   8 14048.2 973.444   6
 -14  -1   8 14076.2 923.923   4
 -14  -1   9 1194.30 358.529   6
 -14   1   9 934.729 402.933   6
 -14   1  10 501.130 328.918   6
 -14  -1  10 839.289 401.044   6
 -14  -1  11 705.456 380.871   6
 -14   1  11 389.644 392.200   6
 -14   1  12 3202.49 621.996   6
 -14  -1  12 3028.04 582.980   6
 -14  -1  13 285.839 383.756   6
 -14   1  13 1274.55 506.091   6
 -14  -2  -1 453.511 295.951   4
 -14  -2   0 1477.56 438.274   4
 -14  -2   1 10087.9 860.079   4
 -14   2   1 9938.41 810.789   4
 -14  -2   2 1905.35 490.546   4
 -14   2   2 2303.04 476.735   4
 -14  -2   3 494.079 375.952   4
 -14   2   3 63.9570 327.286   4
 -14   2   4-15.0489 289.906   4
 -14  -2   4-221.802 351.702   6
 -14  -2   4 56.8124 276.131   4
 -14  -2   5 1907.42 441.764   6
 -14   2   5 2330.39 444.548   4
 -14  -2   5 2430.29 450.502   4
 -14   2   5 1985.55 440.900   6
 -14  -2   6-540.482 378.737   6
 -14   2   6 292.926 292.614   4
 -14  -2   6 779.280 344.889   4
 -14   2   6 428.644 364.989   6
 -14  -2   7 14655.1 949.869   4
 -14   2   7 14103.7 955.583   6
 -14  -2   7 14446.6 971.916   6
 -14   2   8 683.508 393.624   6
 -14  -2   8-316.865 395.621   6
 -14  -2   8 84.0230 287.363   4
 -14  -2   9 4934.55 626.308   6
 -14   2   9 3709.55 574.241   6
 -14  -2  10 370.566 431.785   6
 -14   2  10 666.214 397.959   6
 -14   2  11 2251.54 495.279   6
 -14  -2  11 3025.63 559.366   6
 -14   2  12 520.890 356.334   6
 -14  -2  12 533.546 424.590   6
 -14  -2  13 5011.20 708.297   6
 -14  -3  -1 29.4803 316.370   4
 -14  -3   0 1707.56 455.312   4
 -14   3   1 3965.65 580.565   4
 -14  -3   1 4436.81 624.018   4
 -14  -3   2-393.670 352.238   4
 -14   3   2-548.945 331.395   4
 -14  -3   3 8586.56 756.938   4
 -14   3   3 9634.78 794.319   4
 -14  -3   4 620.397 353.873   4
 -14  -3   4 697.664 382.758   6
 -14   3   4 1062.45 359.591   4
 -14   3   5-294.489 329.049   4
 -14  -3   5-89.8231 287.650   4
 -14  -3   5-420.705 425.941   6
 -14   3   5-544.858 354.227   6
 -14   3   6 331.674 297.009   6
 -14  -3   6 726.189 367.176   4
 -14   3   6 417.343 285.443   4
 -14  -3   6 390.434 336.991   6
 -14  -3   7 173.509 325.236   4
 -14  -3   7 181.634 390.529   6
 -14  -3   8 468.836 341.313   4
 -14   3   8-563.886 454.420   6
 -14  -3   8-74.0442 388.149   6
 -14   3   9 2943.21 542.580   6
 -14  -3   9 2869.46 536.613   6
 -14  -3  10 238.462 363.468   6
 -14   3  10 207.461 376.677   6
 -14   3  11 3477.24 623.404   6
 -14  -3  11 2927.80 588.620   6
 -14  -3  12-267.703 392.189   6
 -14   3  12 987.728 432.846   6
 -14  -4  -1 952.044 392.852   4
 -14  -4   0-64.1276 365.755   4
 -14  -4   1 2552.66 521.699   4
 -14   4   1 2867.44 507.263   4
 -14   4   2 8395.86 749.838   4
 -14  -4   2 9054.92 802.383   4
 -14   4   3 581.032 356.120   4
 -14  -4   3 230.927 291.705   4
 -14  -4   4 7541.99 722.112   4
 -14  -4   4 7655.72 707.451   6
 -14   4   4 7529.97 691.117   4
 -14   4   5-124.973 346.197   6
 -14  -4   5 115.488 316.053   4
 -14   4   5-517.450 322.380   4
 -14  -4   5 507.157 354.377   6
 -14  -4   6 1461.50 428.355   6
 -14  -4   6 1396.81 377.478   4
 -14   4   6 1912.24 429.835   6
 -14  -4   7 7506.19 732.954   6
 -14  -4   7 7954.96 726.044   4
 -14   4   7 6964.34 707.484   6
 -14   4   8 260.492 377.951   6
 -14  -4   8 832.902 432.419   6
 -14  -4   9 1645.82 428.130   4
 -14  -4   9 1757.56 519.189   6
 -14   4   9 964.202 403.050   6
 -14   4  10 7836.88 774.560   6
 -14  -4  10 8293.56 816.623   6
 -14  -4  11 597.748 386.672   6
 -14   4  11 1201.64 453.537   6
 -14  -4  12 4701.05 690.136   6
 -14   4  12 5782.63 706.078   6
 -14  -5  -1 951.072 415.897   4
 -14  -5   0 3066.74 563.367   4
 -14  -5   1 234.661 297.582   4
 -14   5   2 1641.46 418.345   4
 -14  -5   2 2146.31 491.305   4
 -14   5   3 67.4905 294.509   4
 -14  -5   3-578.080 328.273   4
 -14   5   4 1256.99 355.605   4
 -14  -5   4 1842.01 483.261   4
 -14  -5   4 2572.29 506.678   6
 -14   5   5 3856.47 518.716   4
 -14   5   5 3001.24 498.678   6
 -14  -5   5 4037.91 545.396   4
 -14  -5   5 4369.87 595.650   6
 -14   5   6 5423.09 645.029   6
 -14  -5   6 5900.48 643.407   4
 -14  -5   6 5097.18 656.374   6
 -14   5   7 591.401 366.281   6
 -14  -5   7-197.751 376.606   6
 -14  -5   7 765.300 371.759   4
 -14   5   8 10952.5 850.586   6
 -14  -5   8 11138.8 884.394   6
 -14  -5   8 13642.7 921.486   4
 -14  -5   9 2936.63 534.560   6
 -14  -5   9 3829.73 565.699   4
 -14   5   9 1837.56 469.529   6
 -14  -5  10 459.984 493.357   6
 -14   5  10 225.339 400.634   6
 -14   5  11 315.986 408.586   6
 -14  -5  11 335.443 408.377   6
 -14   5  12 2206.67 562.517   6
 -14  -5  12 1840.49 541.797   6
 -14  -6  -1 2124.23 460.478   4
 -14  -6   0-132.501 344.498   4
 -14  -6   1 4355.66 588.228   4
 -14   6   2 7389.78 706.442   4
 -14  -6   2 8156.34 763.435   4
 -14   6   3 2303.46 463.372   4
 -14  -6   3 1524.29 473.244   4
 -14  -6   4 2854.35 528.686   4
 -14  -6   4 2139.86 486.004   6
 -14   6   4 3102.46 478.322   4
 -14  -6   5 2666.35 531.620   6
 -14  -6   5 4156.67 589.746   4
 -14   6   5 3198.48 478.872   4
 -14   6   5 3667.58 550.378   6
 -14  -6   6-109.112 337.078   6
 -14   6   6 386.062 341.581   6
 -14  -6   6-20.2482 293.461   4
 -14  -6   7 2148.34 438.748   4
 -14   6   7 754.255 393.722   6
 -14  -6   7 1117.25 414.826   6
 -14  -6   8 589.252 368.553   4
 -14   6   8 790.136 413.271   6
 -14  -6   8 716.775 452.914   6
 -14  -6   9 3399.96 551.201   4
 -14  -6   9 3958.36 639.600   6
 -14   6   9 2390.42 535.192   6
 -14   6  10 1411.53 405.856   6
 -14  -6  10 1690.19 408.618   4
 -14  -6  10 1667.39 457.462   6
 -14   6  11 425.944 474.951   6
 -14  -6  11-377.686 354.785   6
 -14   6  12 2686.51 528.442   6
 -14  -6  12 2101.10 550.786   6
 -14  -7  -1-44.9940 308.381   4
 -14  -7   0 1476.08 467.812   4
 -14  -7   1 756.947 378.748   4
 -14  -7   2 1776.68 439.530   4
 -14   7   3 10995.0 815.463   4
 -14  -7   3 9771.66 838.349   4
 -14  -7   4-72.7850 357.233   4
 -14  -7   4 624.600 394.223   6
 -14   7   4-531.622 341.350   4
 -14  -7   5 5690.82 661.047   6
 -14  -7   5 5169.50 608.804   4
 -14   7   5 4916.14 587.911   6
 -14   7   6 97.7790 288.411   6
 -14  -7   6-529.960 356.004   4
 -14  -7   6 52.9188 381.109   6
 -14  -7   7 521.433 409.867   6
 -14  -7   7 512.450 363.825   4
 -14   7   7-600.641 359.962   6
 -14  -7   8 1797.96 432.762   4
 -14  -7   8 1630.76 490.023   6
 -14   7   8 1382.84 450.853   6
 -14  -7   9 15690.1 1064.55   6
 -14  -7   9 14489.4 974.989   4
 -14   7   9 15277.9 1032.86   6
 -14  -7  10-224.524 417.646   6
 -14   7  10-427.085 422.997   6
 -14  -7  11 5156.26 663.226   6
 -14   7  11 6853.38 766.938   6
 -14   7  12-734.157 492.606   6
 -14  -7  12 389.941 484.269   6
 -14  -8  -1 1005.68 434.130   4
 -14  -8   0 1747.56 500.081   4
 -14  -8   1 5604.67 679.315   4
 -14  -8   2 927.386 371.735   4
 -14   8   3 241.660 322.131   4
 -14  -8   3 1454.11 420.572   4
 -14  -8   4 2133.56 470.312   4
 -14  -8   4 4212.39 627.302   6
 -14   8   4 2895.39 495.251   4
 -14  -8   5 1804.55 462.225   4
 -14   8   5 1005.64 330.449   6
 -14  -8   6 332.093 336.896   4
 -14   8   6 583.136 298.652   6
 -14  -8   6 536.343 403.781   6
 -14  -8   7 4010.76 626.430   6
 -14   8   7 4135.48 551.409   6
 -14  -8   7 5051.05 619.610   4
 -14   8   8 2022.93 485.671   6
 -14  -8   8 3043.23 583.913   6
 -14  -8   8 2281.44 443.751   4
 -14  -8   9 2591.56 546.884   6
 -14  -8   9 2601.12 522.125   4
 -14   8   9 3325.81 568.587   6
 -14  -8  10 9058.88 845.999   6
 -14   8  10 8636.41 797.486   6
 -14  -8  10 8762.48 765.114   4
 -14   8  11 368.185 394.103   6
 -14  -8  11-589.780 483.489   6
 -14   8  12 761.071 369.144   6
 -14  -8  12 1546.06 489.388   6
 -14  -9  -1 71.8803 364.625   4
 -14  -9   0 7662.30 779.949   4
 -14  -9   1 147.351 322.323   4
 -14  -9   2 666.653 391.200   4
 -14  -9   3 3410.51 530.898   4
 -14  -9   4 822.820 415.395   4
 -14   9   5 228.075 284.922   6
 -14  -9   5 392.412 299.701   4
 -14   9   6 3157.56 500.122   6
 -14  -9   6 2579.81 496.762   4
 -14  -9   6 2680.11 554.506   6
 -14   9   7 335.961 365.099   6
 -14  -9   7 805.748 372.105   4
 -14  -9   7 54.7739 386.726   6
 -14  -9   8 3793.58 564.798   4
 -14  -9   8 3893.11 648.384   6
 -14   9   8 4086.48 576.101   6
 -14   9   9-601.680 364.452   6
 -14  -9   9-141.929 351.488   4
 -14  -9   9 216.921 415.221   6
 -14  -9  10 832.898 375.315   4
 -14  -9  10 1013.98 543.295   6
 -14   9  10 316.266 391.433   6
 -14  -9  11 87.4947 397.833   6
 -14   9  11-660.541 417.892   6
 -14  -9  11 722.301 358.487   4
 -14  -9  12 155.646 442.857   6
 -14 -10  -1 1357.62 472.356   4
 -14 -10   0 1668.25 477.529   4
 -14 -10   1 1051.84 384.555   4
 -14 -10   2 3633.26 551.703   4
 -14 -10   3-391.268 355.282   4
 -14 -10   4 12327.5 933.426   4
 -14  10   5 243.589 279.261   6
 -14 -10   5 244.146 305.338   4
 -14 -10   6 1718.58 444.319   4
 -14  10   6 1880.59 426.706   6
 -14 -10   7 205.001 311.231   4
 -14  10   7-437.231 404.776   6
 -14 -10   8 1909.40 470.616   4
 -14  10   8 586.772 345.823   6
 -14 -10   8 928.723 429.600   6
 -14  10   9 435.517 342.217   6
 -14 -10   9 652.283 378.652   6
 -14 -10   9-283.652 381.221   4
 -14 -10  10 6773.72 700.803   4
 -14 -10  10 6519.66 752.756   6
 -14 -10  11 1308.66 533.591   6
 -14 -10  11 693.314 385.409   4
 -14 -10  12 1207.37 499.727   6
 -14 -11   0 2303.37 517.602   4
 -14 -11   1 1496.64 469.866   4
 -14 -11   2-42.1547 425.107   4
 -14 -11   3 1648.98 452.067   4
 -14 -11   4 1315.23 402.128   4
 -14 -11   5 6053.16 691.234   4
 -14 -11   6 236.368 344.966   4
 -14 -11   7 759.734 376.353   4
 -14 -11   8 2475.90 479.797   4
 -14 -11   9 8696.80 805.863   4
 -14 -11   9 7631.54 822.408   6
 -14 -11  10 458.087 465.166   6
 -14 -11  10 846.605 431.598   4
 -14 -11  11 3227.24 551.438   4
 -14 -11  11 5396.01 775.704   6
 -14 -11  12 437.610 355.731   4
 -14 -12   0 920.397 456.448   4
 -14 -12   1 6323.93 726.991   4
 -14 -12   2-347.659 351.389   4
 -14 -12   3 165.755 348.093   4
 -14 -12   4 606.581 371.808   4
 -14 -12   5 3063.76 548.661   4
 -14 -12   6-406.363 385.852   4
 -14 -12   7 1422.50 434.914   4
 -14 -12   8 179.777 338.345   4
 -14 -12   9 1017.58 379.868   4
 -14 -12  10-28.1267 458.016   6
 -14 -12  10-323.920 350.784   4
 -14 -12  11 1146.81 604.587   6
 -14 -12  11 533.768 406.836   4
 -14 -12  12-393.328 377.541   4
 -14 -13   0 4236.47 647.668   4
 -14 -13   1 714.620 369.093   4
 -14 -13   2 1614.68 435.769   4
 -14 -13   3 8729.54 816.616   4
 -14 -13   4 320.170 319.044   4
 -14 -13   5 4776.22 625.391   4
 -14 -13   6 3291.49 542.158   4
 -14 -13   7 1150.61 404.584   4
 -14 -13   8 669.304 373.746   4
 -14 -13   9 5707.66 670.802   4
 -14 -13  10 699.916 359.356   4
 -14 -13  11 3571.25 576.157   4
 -14 -13  11 3488.59 620.770   6
 -14 -13  12-104.084 370.121   4
 -14 -14   0 1383.70 495.066   4
 -14 -14   1-275.035 355.883   4
 -14 -14   2 4747.50 646.273   4
 -14 -14   3 3070.89 571.861   4
 -14 -14   4 5161.87 675.174   4
 -14 -14   5-21.6622 330.562   4
 -14 -14   6 4986.15 669.910   4
 -14 -14   7-86.3667 323.556   4
 -14 -14   8 1340.54 443.115   4
 -14 -14   9 301.727 371.351   4
 -14 -14  10 8510.48 810.721   4
 -14 -14  11-86.3694 339.697   4
 -14 -14  12 1431.37 468.872   4
 -14 -14  13 637.149 449.280   4
 -14 -15   1 2784.09 541.955   4
 -14 -15   2 876.264 443.604   4
 -14 -15   3 498.930 367.713   4
 -14 -15   4 3872.62 612.783   4
 -14 -15   5 1516.75 428.164   4
 -14 -15   6 1938.81 481.508   4
 -14 -15   7 544.548 364.124   4
 -14 -15   8 1544.06 468.752   4
 -14 -15   9 446.848 377.655   4
 -14 -15  10 128.001 385.262   4
 -14 -15  11 399.770 353.476   4
 -14 -15  12 1799.65 473.362   4
 -14 -15  13-38.5164 362.868   4
 -14 -16   1 5051.16 690.952   4
 -14 -16   2 1286.63 393.293   4
 -14 -16   3-4.58854 343.690   4
 -14 -16   4 1474.89 441.445   4
 -14 -16   5 6768.91 732.144   4
 -14 -16   6 2222.76 474.557   4
 -14 -16   7 5165.55 652.699   4
 -14 -16   8 1037.24 450.646   4
 -14 -16   9 2050.01 507.797   4
 -14 -16  10 5188.84 651.790   4
 -14 -16  11 731.515 423.654   4
 -14 -16  12 1719.17 495.592   4
 -14 -17   1 3176.00 576.601   4
 -14 -17   2-93.0713 332.004   4
 -14 -17   3 3357.59 573.817   4
 -14 -17   4 826.075 413.234   4
 -14 -17   5 3695.55 610.110   4
 -14 -17   6 3485.18 557.516   4
 -14 -17   7 318.907 354.891   4
 -14 -17   8 634.351 331.053   4
 -14 -17   9 6469.90 727.833   4
 -14 -17  10-589.824 393.540   4
 -14 -17  11 7172.19 792.976   4
 -14 -18   2 3899.90 635.266   4
 -14 -18   3 1080.28 440.191   4
 -14 -18   4 2511.82 523.108   4
 -14 -18   5 581.283 401.847   4
 -14 -18   6 1055.36 406.531   4
 -14 -18   7 2507.70 566.724   4
 -14 -18   8-337.912 368.878   4
 -14 -18   9 1338.34 480.280   4
 -14 -18  10 3983.73 622.305   4
 -14 -18  11 710.809 433.941   4
 -14 -19   2 1636.71 489.671   4
 -14 -19   3-50.4624 357.750   4
 -14 -19   4 1468.65 486.764   4
 -14 -19   5-185.618 351.766   4
 -14 -19   6 10384.9 890.251   4
 -14 -19   7 1476.01 464.913   4
 -14 -19   8 6140.75 740.076   4
 -14 -19   9-10.2478 338.236   4
 -14 -19  10 986.601 455.384   4
 -14 -20   3 416.283 397.541   4
 -14 -20   4 766.512 453.723   4
 -14 -20   5 2586.50 551.401   4
 -14 -20   6 3242.44 591.367   4
 -14 -20   7 2891.97 570.411   4
 -14 -20   8 1049.72 454.085   4
 -14 -20   9 1685.44 475.267   4
 -14 -21   5 1421.03 453.927   4
 -14 -21   6-455.638 340.672   4
 -14 -21   7 112.577 388.479   4
 -13   0  -1 9614.27 811.603   4
 -13   0   0-186.485 294.025   4
 -13   0   1 6313.47 673.154   4
 -13   0   2-203.042 286.753   4
 -13   0   3 1711.44 407.362   4
 -13   0   4 242.591 292.946   4
 -13   0   4 119.297 289.180   6
 -13   0   5 12333.1 839.482   4
 -13   0   5 13696.9 881.344   6
 -13   0   6 94.8850 353.247   6
 -13   0   6 330.323 318.981   4
 -13   0   7 14853.5 893.456   4
 -13   0   7 14767.3 954.291   6
 -13   0   8-394.641 294.687   4
 -13   0   8-16.5251 320.078   6
 -13   0   9 166.411 361.505   6
 -13   0  10 52.6636 312.714   6
 -13   0  11 5787.02 680.041   6
 -13   0  12-548.879 418.651   6
 -13   0  13 14855.0 1060.48   6
 -13   0  14-154.062 384.943   6
 -13   0  15 527.624 430.391   6
 -13  -1  -1 2644.40 510.427   4
 -13   1   0 1030.66 417.395   4
 -13  -1   0 1580.31 445.511   4
 -13  -1   1 15946.5 1000.43   4
 -13   1   1 16205.4 1004.77   4
 -13  -1   2 1009.86 367.123   4
 -13   1   2-171.576 283.553   4
 -13   1   3 938.354 359.545   4
 -13  -1   3 579.736 294.443   4
 -13   1   4 990.427 325.084   4
 -13   1   4 1273.12 367.295   6
 -13  -1   4 1016.04 386.003   6
 -13  -1   4 1349.98 391.044   4
 -13   1   5 2142.37 407.925   4
 -13  -1   5 2485.53 480.720   6
 -13  -1   5 2537.60 434.604   4
 -13   1   5 1942.67 401.466   6
 -13  -1   6 8525.93 753.996   6
 -13   1   6 7460.48 649.055   4
 -13  -1   6 7850.58 678.501   4
 -13   1   6 8271.27 725.397   6
 -13  -1   7 9987.25 809.453   6
 -13   1   7 9743.45 725.362   4
 -13   1   7 10296.4 808.971   6
 -13  -1   7 9773.75 756.199   4
 -13   1   8 475.068 377.336   6
 -13  -1   8 1483.55 382.677   4
 -13  -1   8 637.663 359.127   6
 -13   1   9 1355.06 393.793   6
 -13  -1   9 2207.93 443.115   6
 -13   1  10 973.448 402.867   6
 -13  -1  10 635.562 378.471   6
 -13  -1  11 502.974 371.027   6
 -13   1  11 620.026 399.336   6
 -13   1  12 7445.59 758.094   6
 -13  -1  12 7234.76 752.070   6
 -13  -1  13 2519.34 582.717   6
 -13   1  13 1265.62 447.324   6
 -13   1  14 983.487 407.035   6
 -13  -1  14 684.838 447.494   6
 -13   1  15 1041.57 422.037   6
 -13  -1  15 1324.50 407.402   6
 -13  -2  -1-549.382 340.759   4
 -13  -2   0 20976.9 1157.78   4
 -13   2   0 20583.0 1132.24   4
 -13   2   1 1478.34 416.543   4
 -13  -2   1 2125.13 474.509   4
 -13  -2   2 1326.28 389.738   4
 -13   2   2 2216.18 451.824   4
 -13  -2   3 566.657 315.071   4
 -13   2   3 857.134 307.356   4
 -13  -2   4 1638.04 405.738   6
 -13   2   4 1550.94 375.522   6
 -13   2   4 1229.79 349.320   4
 -13  -2   4 1516.74 383.300   4
 -13   2   5-247.633 323.459   6
 -13  -2   5 330.877 324.431   4
 -13   2   5 143.071 297.778   4
 -13  -2   5 275.022 337.056   6
 -13  -2   6 5423.38 587.143   4
 -13  -2   6 6052.03 656.148   6
 -13   2   6 6662.99 633.292   4
 -13   2   6 5627.94 624.715   6
 -13  -2   7 1766.01 454.086   6
 -13   2   7 1206.13 403.093   6
 -13  -2   7 2689.13 427.820   4
 -13   2   7 2432.25 413.534   4
 -13  -2   8 7599.08 728.189   6
 -13   2   8 8653.52 742.075   6
 -13  -2   8 8753.78 700.472   4
 -13   2   9-406.104 345.126   6
 -13  -2   9-286.415 343.372   6
 -13  -2  10-54.6167 347.930   6
 -13   2  10 452.775 342.382   6
 -13  -2  11 1520.75 438.956   6
 -13   2  11 2176.43 485.345   6
 -13   2  12 354.568 416.890   6
 -13  -2  12 247.474 487.660   6
 -13   2  13 1295.36 447.368   6
 -13  -2  13 954.676 443.976   6
 -13   2  14 3975.79 629.586   6
 -13  -2  14 3919.58 633.889   6
 -13  -2  15-537.405 444.526   6
 -13   2  15 735.321 462.961   6
 -13  -3  -2 2866.81 528.749   4
 -13  -3  -1 125.390 326.854   4
 -13  -3   0 932.526 387.065   4
 -13   3   0 811.481 399.864   4
 -13  -3   1 308.641 308.903   4
 -13   3   1 241.351 347.211   4
 -13  -3   2 2686.55 443.420   4
 -13   3   2 2738.08 453.722   4
 -13   3   3 1050.22 338.913   4
 -13  -3   3 512.897 345.310   6
 -13  -3   3 478.586 315.261   4
 -13  -3   4 1230.43 410.337   6
 -13   3   4 1656.43 396.086   6
 -13  -3   4 996.964 344.738   4
 -13   3   4 1952.84 411.481   4
 -13   3   5 921.599 327.912   4
 -13  -3   5 169.523 296.281   4
 -13   3   5 624.362 342.725   6
 -13  -3   5 252.616 343.251   6
 -13  -3   6 16336.8 995.364   6
 -13   3   6 17765.5 989.195   4
 -13  -3   6 17077.8 977.039   4
 -13   3   6 17149.5 981.383   6
 -13   3   7-530.449 351.334   6
 -13  -3   7-66.3535 363.948   6
 -13   3   8 536.758 331.393   6
 -13  -3   8 1606.03 372.620   4
 -13  -3   8 754.518 365.014   6
 -13   3   9 531.260 340.492   6
 -13  -3   9 363.683 397.024   6
 -13  -3   9 1207.08 372.531   4
 -13  -3  10 3920.38 558.794   6
 -13   3  10 4258.29 580.042   6
 -13   3  11 15.1345 348.430   6
 -13  -3  11 548.328 400.290   6
 -13  -3  12 20324.7 1220.93   6
 -13   3  12 20025.5 1171.91   6
 -13   3  13 2092.04 564.158   6
 -13  -3  13 1986.43 490.484   6
 -13  -3  14 1030.59 409.297   6
 -13   3  14 1243.59 462.384   6
 -13   3  15 853.860 473.154   6
 -13  -3  15 180.614 395.841   6
 -13  -4  -2 1708.17 466.922   4
 -13  -4  -1 4217.86 598.076   4
 -13  -4   0 6910.62 690.394   4
 -13  -4   1 1669.38 442.599   4
 -13   4   1 1428.95 385.409   4
 -13  -4   2 302.890 287.957   4
 -13   4   2 805.172 348.390   4
 -13  -4   3 1523.90 372.223   4
 -13   4   3 1886.27 377.749   4
 -13  -4   4-474.702 360.904   6
 -13  -4   4 255.489 329.125   4
 -13   4   4-214.852 273.891   4
 -13   4   4-334.748 314.225   6
 -13   4   5 15602.9 950.371   6
 -13   4   5 14238.8 875.255   4
 -13  -4   5 15159.0 939.481   4
 -13  -4   5 14586.5 928.830   6
 -13  -4   6 5205.61 624.521   6
 -13  -4   6 5516.79 605.956   4
 -13   4   6 3942.43 525.484   6
 -13   4   6 4361.37 538.008   4
 -13  -4   7 2666.85 490.800   6
 -13  -4   7 3015.85 469.054   4
 -13   4   7 3245.85 506.457   6
 -13  -4   8 3749.67 505.454   4
 -13  -4   8 3359.82 543.755   6
 -13   4   8 2807.04 473.222   6
 -13  -4   9 2256.95 516.145   6
 -13   4   9 2401.62 472.400   6
 -13  -4   9 3074.68 491.211   4
 -13  -4  10 441.577 382.819   6
 -13   4  10 1235.18 384.888   6
 -13   4  11 2997.30 543.174   6
 -13  -4  11 3876.14 602.674   6
 -13   4  12 245.430 346.361   6
 -13  -4  12 361.329 366.917   6
 -13  -4  13 6453.65 756.679   6
 -13   4  13 7992.18 806.729   6
 -13  -4  14 112.826 423.753   6
 -13   4  14 30.2821 373.511   6
 -13  -4  15 710.066 497.869   6
 -13   4  15 213.230 407.505   6
 -13  -5  -2 485.735 381.344   4
 -13  -5  -1 3541.50 553.027   4
 -13  -5   0 1785.86 428.658   4
 -13   5   1 11680.3 848.289   4
 -13  -5   1 12465.9 881.017   4
 -13  -5   2 508.651 301.794   4
 -13   5   2 285.232 296.515   4
 -13   5   3 4151.91 520.111   4
 -13  -5   3 3308.69 501.461   6
 -13  -5   3 3476.77 514.602   4
 -13   5   4 4665.89 549.477   4
 -13   5   4 4880.56 543.648   6
 -13  -5   4 5087.89 584.334   4
 -13  -5   4 4445.68 574.973   6
 -13  -5   5 1395.63 425.004   6
 -13  -5   5 502.574 318.674   4
 -13   5   5 1207.09 409.092   6
 -13   5   5 447.142 317.268   4
 -13  -5   6-643.703 411.906   6
 -13   5   6-245.520 339.875   6
 -13   5   7 7800.04 712.042   6
 -13  -5   7 7801.27 701.240   4
 -13  -5   7 8468.83 766.442   6
 -13   5   8 919.646 354.210   6
 -13  -5   8 233.964 373.119   6
 -13  -5   8-13.5135 339.125   4
 -13  -5   9 9798.18 764.459   4
 -13   5   9 9037.41 777.708   6
 -13  -5   9 11311.3 865.469   6
 -13  -5  10-442.250 369.459   6
 -13   5  10-239.427 307.805   6
 -13  -5  10 322.701 333.405   4
 -13   5  11 4619.18 635.038   6
 -13  -5  11 7507.83 757.877   6
 -13   5  12-345.594 456.120   6
 -13  -5  12 108.550 433.043   6
 -13   5  13 646.146 457.591   6
 -13  -5  13 972.065 536.245   6
 -13  -5  14 87.8225 397.966   6
 -13   5  14 48.3851 362.603   6
 -13  -5  15 4934.78 743.996   6
 -13   5  15 5252.03 706.194   6
 -13  -6  -2 2423.82 451.073   4
 -13  -6  -1 159.850 323.487   4
 -13  -6   0 1935.61 446.993   4
 -13   6   1 2905.32 478.538   4
 -13  -6   1 3688.49 554.955   4
 -13  -6   2 604.427 325.800   4
 -13   6   2 496.515 305.946   4
 -13  -6   3-79.6428 298.634   4
 -13   6   3 26.3931 255.332   4
 -13  -6   3 344.087 373.112   6
 -13   6   4 6359.91 606.204   4
 -13   6   4 5519.88 574.356   6
 -13  -6   4 7740.67 687.755   6
 -13  -6   4 6872.24 682.030   4
 -13  -6   5 6527.69 665.969   6
 -13  -6   5 4838.92 562.745   4
 -13   6   5 7584.89 669.234   6
 -13   6   5 4981.55 534.633   4
 -13   6   6 1137.26 397.238   6
 -13  -6   6 1226.46 385.240   4
 -13  -6   6 723.962 353.965   6
 -13  -6   7 4277.39 569.425   6
 -13  -6   7 5107.80 591.215   4
 -13   6   7 3804.62 540.208   6
 -13  -6   8 8533.62 753.669   6
 -13  -6   8 8881.06 731.084   4
 -13   6   8 7587.24 684.385   6
 -13  -6   9 2217.89 408.319   4
 -13   6   9 1683.40 441.819   6
 -13  -6   9 1563.80 440.374   6
 -13  -6  10 7879.45 712.909   4
 -13  -6  10 7332.32 753.059   6
 -13   6  10 6584.39 698.821   6
 -13   6  11 4680.16 633.144   6
 -13  -6  11 4425.26 625.383   6
 -13   6  12 676.050 385.489   6
 -13  -6  12 1839.22 512.975   6
 -13   6  13 4865.63 670.452   6
 -13  -6  13 5183.06 675.119   6
 -13   6  14 2826.53 563.315   6
 -13  -6  14 3546.38 573.015   6
 -13  -6  15 1020.55 468.798   6
 -13  -7  -3 3765.64 579.204   4
 -13  -7  -2 5202.11 640.742   4
 -13  -7  -1 670.761 359.919   4
 -13  -7   0 1372.28 428.402   4
 -13  -7   1 2535.98 479.140   4
 -13  -7   2 7319.18 695.320   4
 -13   7   2 7977.63 700.479   4
 -13   7   3-392.090 325.980   4
 -13  -7   3-89.2737 307.141   4
 -13  -7   4 11345.0 822.803   4
 -13   7   4 12678.4 838.094   4
 -13   7   4 11301.6 810.659   6
 -13   7   5 160.861 320.503   6
 -13   7   5 202.053 263.507   4
 -13  -7   5 539.271 346.743   4
 -13  -7   6 5094.07 635.640   6
 -13  -7   6 4572.99 572.404   4
 -13   7   6 4168.47 522.068   6
 -13  -7   7-327.010 341.177   4
 -13  -7   7-196.719 354.131   6
 -13   7   7-1057.08 379.930   6
 -13  -7   8 1674.76 410.783   4
 -13   7   8 1199.02 359.800   6
 -13  -7   8 1863.72 515.952   6
 -13   7   9 1049.16 407.273   6
 -13  -7   9 1649.79 469.151   6
 -13  -7   9 853.472 348.548   4
 -13  -7  10 5689.97 620.887   4
 -13   7  10 5331.29 641.915   6
 -13  -7  10 5715.78 679.337   6
 -13  -7  11-468.516 462.579   6
 -13   7  11 47.2854 353.882   6
 -13   7  12 8169.82 772.842   6
 -13  -7  12 7846.11 800.918   6
 -13  -7  13 35.6487 404.187   6
 -13   7  13 116.972 339.984   6
 -13   7  14 225.530 370.935   6
 -13  -7  14 1497.68 528.337   6
 -13  -7  15-594.358 475.675   6
 -13  -8  -3 2262.96 502.291   4
 -13  -8  -2 977.898 371.197   4
 -13  -8  -1 2229.80 422.630   4
 -13  -8   0 6509.43 704.840   4
 -13  -8   1 1321.01 426.796   4
 -13   8   2 2243.16 423.890   4
 -13  -8   2 2505.44 447.690   4
 -13  -8   3 3942.99 531.299   4
 -13   8   3 3304.84 457.062   4
 -13  -8   4 2549.25 480.117   4
 -13   8   4 2702.37 456.162   4
 -13   8   4 2466.20 441.461   6
 -13   8   5 3722.01 500.951   6
 -13  -8   5 3322.05 501.609   4
 -13  -8   6 365.186 311.139   4
 -13   8   6 776.851 385.717   6
 -13   8   7 1507.70 408.949   6
 -13  -8   7 2432.86 481.080   4
 -13  -8   8 4186.74 603.385   6
 -13   8   8 3925.22 532.197   6
 -13  -8   8 3945.58 531.006   4
 -13  -8   9 2604.12 541.736   6
 -13   8   9 2727.52 528.155   6
 -13  -8   9 2621.71 475.162   4
 -13  -8  10 5556.86 709.963   6
 -13   8  10 5180.37 613.841   6
 -13  -8  10 5136.49 588.818   4
 -13  -8  11 50.2398 420.379   6
 -13  -8  11 1227.28 410.605   4
 -13   8  11 556.623 392.568   6
 -13   8  12-439.310 426.894   6
 -13  -8  12 587.636 418.333   6
 -13  -8  13 578.132 408.861   6
 -13   8  13 655.317 421.862   6
 -13  -8  14 3979.00 644.511   6
 -13  -8  15 1333.72 542.784   6
 -13  -9  -3 1441.24 469.441   4
 -13  -9  -2 1249.88 406.858   4
 -13  -9  -1 2646.18 522.237   4
 -13  -9   0 588.497 359.901   4
 -13  -9   1 6082.72 668.770   4
 -13  -9   2 107.907 321.793   4
 -13  -9   3 3928.22 562.886   4
 -13   9   3 5120.81 567.832   4
 -13   9   4 497.458 328.118   4
 -13   9   4 99.0465 275.469   6
 -13  -9   4 24.6444 313.155   4
 -13  -9   5 1448.51 424.976   4
 -13   9   5 1406.61 388.505   6
 -13  -9   6 4684.17 570.758   4
 -13   9   6 3655.97 494.902   6
 -13  -9   7 4283.99 561.015   4
 -13   9   7 4703.08 571.197   6
 -13  -9   8-206.309 306.994   4
 -13   9   8-309.103 359.810   6
 -13  -9   9 14649.8 947.059   4
 -13   9   9 14566.3 952.988   6
 -13  -9   9 15594.8 1049.46   6
 -13  -9  10 162.353 422.836   6
 -13  -9  10-218.990 283.712   4
 -13   9  10-923.165 426.868   6
 -13   9  11 6033.37 665.501   6
 -13  -9  11 5423.25 698.890   6
 -13  -9  11 6487.91 653.391   4
 -13  -9  12-409.605 464.557   6
 -13  -9  13 2403.99 584.653   6
 -13  -9  14 1196.42 456.430   6
 -13  -9  15 4310.24 687.250   6
 -13 -10  -3 6496.02 747.587   4
 -13 -10  -2 312.865 370.884   4
 -13 -10  -1 13656.1 957.401   4
 -13 -10   0 659.134 369.386   4
 -13 -10   1 446.059 363.986   4
 -13 -10   2 237.102 355.395   4
 -13 -10   3 5066.37 617.787   4
 -13  10   3 4842.84 558.117   4
 -13  10   4 2333.96 419.536   6
 -13 -10   4 3367.25 544.918   4
 -13  10   5 6013.86 593.264   6
 -13 -10   5 5782.72 632.354   4
 -13 -10   6-367.413 331.229   4
 -13  10   6-498.298 296.548   6
 -13  10   7 341.822 294.731   6
 -13 -10   7 371.021 346.553   4
 -13 -10   8 6924.36 694.608   4
 -13  10   8 5926.85 647.948   6
 -13  10   9 2276.69 458.501   6
 -13 -10   9 1775.29 439.994   4
 -13  10  10 2432.69 482.472   6
 -13 -10  10 1575.74 478.510   6
 -13 -10  10 2118.11 419.307   4
 -13 -10  11 3739.25 653.995   6
 -13 -10  11 2961.37 498.838   4
 -13 -10  12-324.131 489.496   6
 -13 -10  12 218.211 314.946   4
 -13 -10  13 5569.46 731.430   6
 -13 -10  14-483.422 523.346   6
 -13 -11  -4 3275.94 570.189   4
 -13 -11  -3-218.914 345.820   4
 -13 -11  -2 5342.11 682.775   4
 -13 -11  -1 1376.64 429.469   4
 -13 -11   0 3784.88 582.628   4
 -13 -11   1 3107.15 540.973   4
 -13 -11   2 3879.45 565.666   4
 -13 -11   3 940.330 374.412   4
 -13 -11   4 9805.39 814.443   4
 -13 -11   5 2016.70 438.260   4
 -13 -11   6-112.072 331.556   4
 -13 -11   7 540.080 344.810   4
 -13 -11   8-262.675 316.882   4
 -13 -11   9 1100.97 391.753   4
 -13 -11  10 1822.63 459.491   4
 -13 -11  11 374.403 355.922   4
 -13 -11  11 939.571 531.613   6
 -13 -11  12 4051.11 575.132   4
 -13 -11  12 4191.20 630.259   6
 -13 -11  13 1705.08 541.686   6
 -13 -11  14 17.1029 470.701   6
 -13 -12  -4-66.1486 380.659   4
 -13 -12  -3-99.5558 337.822   4
 -13 -12  -2 1886.04 476.266   4
 -13 -12  -1 244.175 351.870   4
 -13 -12   0 5293.34 683.642   4
 -13 -12   1 653.583 366.978   4
 -13 -12   2 2935.46 469.217   4
 -13 -12   3 890.495 397.907   4
 -13 -12   4 6423.43 686.041   4
 -13 -12   5 231.288 321.063   4
 -13 -12   6-393.648 365.535   4
 -13 -12   7 2.54193 306.869   4
 -13 -12   8 10106.7 817.945   4
 -13 -12   9 1015.08 442.088   4
 -13 -12  10 6184.90 672.589   4
 -13 -12  11-512.902 320.786   4
 -13 -12  12 772.073 475.503   6
 -13 -12  12 711.075 374.671   4
 -13 -12  13 324.246 470.024   6
 -13 -12  14 10804.2 933.662   6
 -13 -13  -3-320.807 325.425   4
 -13 -13  -2 7790.25 793.826   4
 -13 -13  -1 26.2312 341.069   4
 -13 -13   0 3883.96 532.368   4
 -13 -13   1 4243.82 585.582   4
 -13 -13   2 5520.66 662.001   4
 -13 -13   3 2680.76 506.674   4
 -13 -13   4 11012.2 868.211   4
 -13 -13   5 33.9573 325.299   4
 -13 -13   6 4333.59 567.052   4
 -13 -13   7 873.213 395.452   4
 -13 -13   8 692.829 414.788   4
 -13 -13   9 3449.06 546.453   4
 -13 -13  10 1866.52 423.148   4
 -13 -13  11 312.293 343.015   4
 -13 -13  12 2796.95 631.790   6
 -13 -13  12 3262.75 549.893   4
 -13 -13  13 5783.93 792.755   6
 -13 -13  13 5224.69 673.549   4
 -13 -13  14 2042.45 564.298   6
 -13 -14  -3 7764.86 793.382   4
 -13 -14  -2 337.406 389.547   4
 -13 -14  -1 6108.92 689.470   4
 -13 -14   0 1067.16 400.831   4
 -13 -14   1-140.683 310.071   4
 -13 -14   2 171.092 339.585   4
 -13 -14   3 7227.16 724.328   4
 -13 -14   4 1210.84 410.197   4
 -13 -14   5 9333.91 802.992   4
 -13 -14   6-82.6708 349.650   4
 -13 -14   7 2991.69 503.877   4
 -13 -14   8 546.297 368.388   4
 -13 -14   9 802.674 392.343   4
 -13 -14  10 2735.41 478.103   4
 -13 -14  11 4980.06 610.172   4
 -13 -14  12-451.507 362.452   4
 -13 -14  13 7268.29 749.163   4
 -13 -14  13 6958.20 830.709   6
 -13 -14  14 830.607 523.186   6
 -13 -15  -3 244.933 404.903   4
 -13 -15  -2-59.7914 360.049   4
 -13 -15  -1 1608.89 477.774   4
 -13 -15   0 1341.57 439.546   4
 -13 -15   1 2816.09 527.007   4
 -13 -15   2 805.241 385.601   4
 -13 -15   3 1784.54 444.805   4
 -13 -15   4 307.708 331.268   4
 -13 -15   5 134.342 362.883   4
 -13 -15   6-276.385 349.820   4
 -13 -15   7 4315.30 576.172   4
 -13 -15   8 2617.45 529.205   4
 -13 -15   9 11179.4 891.534   4
 -13 -15  10 409.766 319.061   4
 -13 -15  11 1103.85 435.650   4
 -13 -15  12 1831.70 467.620   4
 -13 -15  13 2423.11 508.238   4
 -13 -15  13 3701.65 765.505   6
 -13 -15  14 186.010 386.964   4
 -13 -16  -3 1042.79 452.394   4
 -13 -16  -2 511.009 388.862   4
 -13 -16  -1 1303.39 396.868   4
 -13 -16   0 5373.91 651.204   4
 -13 -16   1 368.599 355.605   4
 -13 -16   2 3996.45 588.702   4
 -13 -16   3 7293.82 722.534   4
 -13 -16   4 186.414 313.271   4
 -13 -16   5 2430.60 500.601   4
 -13 -16   6 3193.25 524.050   4
 -13 -16   7 1971.27 473.518   4
 -13 -16   8 8926.37 793.703   4
 -13 -16   9 989.015 437.320   4
 -13 -16  10 1813.79 482.166   4
 -13 -16  11 1328.79 404.196   4
 -13 -16  12 1144.50 466.588   4
 -13 -16  13 1684.33 501.740   4
 -13 -16  14 4367.73 665.896   4
 -13 -17  -3-108.424 381.206   4
 -13 -17  -2 3703.00 575.003   4
 -13 -17  -1 236.685 342.840   4
 -13 -17   0 982.814 388.097   4
 -13 -17   1 1567.95 432.810   4
 -13 -17   2 5420.21 660.083   4
 -13 -17   3 176.690 335.619   4
 -13 -17   4 9643.86 823.473   4
 -13 -17   5 3481.72 538.016   4
 -13 -17   6 7920.79 756.457   4
 -13 -17   7 691.367 419.592   4
 -13 -17   8 1091.93 466.937   4
 -13 -17   9 599.256 390.990   4
 -13 -17  10 3502.30 577.695   4
 -13 -17  11 147.911 344.515   4
 -13 -17  12 8538.16 809.017   4
 -13 -17  13 1450.70 479.068   4
 -13 -17  14 2857.26 554.210   4
 -13 -18  -3 4902.79 682.169   4
 -13 -18  -2-73.2659 364.983   4
 -13 -18  -1 436.488 402.616   4
 -13 -18   0 1824.37 471.578   4
 -13 -18   1 73.6707 326.721   4
 -13 -18   2 2543.46 489.997   4
 -13 -18   3 1731.69 465.820   4
 -13 -18   4-56.6539 325.843   4
 -13 -18   5 6180.07 685.219   4
 -13 -18   6-1.06115 339.784   4
 -13 -18   7 5234.26 653.515   4
 -13 -18   8 6187.11 713.596   4
 -13 -18   9 1545.37 456.947   4
 -13 -18  10 4966.22 649.175   4
 -13 -18  11 3560.30 583.074   4
 -13 -18  12 1896.78 535.663   4
 -13 -18  13 6831.65 746.536   4
 -13 -18  14 2545.37 588.939   4
 -13 -19  -2 829.007 333.851   4
 -13 -19  -1 2060.16 478.684   4
 -13 -19   0-505.722 407.089   4
 -13 -19   1 9203.27 834.408   4
 -13 -19   2 1385.71 442.266   4
 -13 -19   3 1252.55 408.909   4
 -13 -19   4 904.162 406.978   4
 -13 -19   5 588.965 406.908   4
 -13 -19   6 31.1887 327.980   4
 -13 -19   7 11594.2 920.534   4
 -13 -19   8 2668.51 531.016   4
 -13 -19   9 8100.70 785.379   4
 -13 -19  10 294.510 332.116   4
 -13 -19  11 1625.98 470.609   4
 -13 -19  12 294.288 361.559   4
 -13 -19  13 673.104 420.796   4
 -13 -20  -2-99.4146 387.970   4
 -13 -20  -1 1244.17 384.587   4
 -13 -20   0 2594.75 521.665   4
 -13 -20   1-4.00426 329.292   4
 -13 -20   2 1024.93 410.047   4
 -13 -20   3 2639.93 524.728   4
 -13 -20   4 167.998 372.051   4
 -13 -20   5 1776.60 446.803   4
 -13 -20   6 6324.80 705.758   4
 -13 -20   7 1599.48 438.461   4
 -13 -20   8 3355.53 570.767   4
 -13 -20   9 698.549 381.655   4
 -13 -20  10-532.349 358.598   4
 -13 -20  11 3926.43 622.575   4
 -13 -20  12 547.904 419.368   4
 -13 -20  13 2306.14 543.268   4
 -13 -21  -2 1566.93 420.821   4
 -13 -21  -1-4.40252 351.072   4
 -13 -21   0 1211.79 469.339   4
 -13 -21   1 2010.73 459.830   4
 -13 -21   2 1480.83 467.869   4
 -13 -21   3 50.2248 358.054   4
 -13 -21   4 6569.36 705.283   4
 -13 -21   5 2889.53 553.112   4
 -13 -21   6 6095.04 716.577   4
 -13 -21   7 620.251 396.110   4
 -13 -21   8 2161.02 537.881   4
 -13 -21   9 42.0052 373.627   4
 -13 -21  10 5164.03 671.229   4
 -13 -21  11-746.749 420.864   4
 -13 -21  12 7104.13 780.083   4
 -13 -22  -1-45.5820 328.407   4
 -13 -22   0 6519.71 730.115   4
 -13 -22   1 439.345 398.003   4
 -13 -22   2 7246.41 754.991   4
 -13 -22   3 1231.20 436.767   4
 -13 -22   4 1309.78 506.840   4
 -13 -22   5 3394.96 576.920   4
 -13 -22   6 1069.67 428.683   4
 -13 -22   7 1585.30 457.747   4
 -13 -22   8 5295.05 657.027   4
 -13 -22   9 829.339 414.445   4
 -13 -22  10 1968.99 526.870   4
 -13 -22  11 1216.99 452.668   4
 -13 -22  12-758.335 473.451   4
 -13 -23  -1 6.60578 380.211   4
 -13 -23   0 755.941 429.490   4
 -13 -23   1 5634.66 700.260   4
 -13 -23   2 799.985 406.290   4
 -13 -23   3 7070.28 762.855   4
 -13 -23   4 1190.67 416.209   4
 -13 -23   5 1207.37 461.723   4
 -13 -23   6 1177.09 419.675   4
 -13 -23   7 3072.08 581.463   4
 -13 -23   8 498.064 426.157   4
 -13 -23   9 4839.96 660.763   4
 -13 -23  10 1044.94 452.367   4
 -13 -23  11-560.416 382.825   4
 -13 -24   0 201.739 324.486   4
 -13 -24   1 970.596 429.931   4
 -13 -24   2 333.853 373.901   4
 -13 -24   3 2963.63 576.168   4
 -13 -24   4 804.165 409.041   4
 -13 -24   5 3772.49 566.258   4
 -13 -24   6 177.222 365.201   4
 -13 -24   7 2097.48 521.292   4
 -13 -24   8 245.049 358.131   4
 -13 -24   9 403.341 355.903   4
 -13 -24  10 581.093 422.200   4
 -13 -25   0 531.832 398.699   4
 -13 -25   1 4963.46 698.886   4
 -13 -25   2 182.328 410.941   4
 -13 -25   3 907.191 419.159   4
 -13 -25   4 6230.18 708.238   4
 -13 -25   5 582.639 402.908   4
 -13 -25   6 933.919 417.873   4
 -13 -25   7 3860.73 646.511   4
 -13 -25   8 1044.08 453.844   4
 -13 -25   9 2167.79 512.358   4
 -13 -26   1 547.223 378.545   4
 -13 -26   2 5806.06 697.547   4
 -13 -26   3-87.2149 357.298   4
 -13 -26   4 1750.42 539.214   4
 -13 -26   5 273.830 401.162   4
 -13 -26   6 2603.98 581.977   4
 -13 -26   7 52.0768 369.775   4
 -13 -26   8 5400.43 731.446   4
 -13 -27   2 376.788 406.794   4
 -13 -27   3 1579.30 485.469   4
 -13 -27   4 3998.69 607.148   4
 -13 -27   5 1294.30 483.133   4
 -13 -27   6 5432.46 706.664   4
 -13 -27   7-209.471 356.778   4
 -13 -28   3 3481.56 598.909   4
 -13 -28   4 1.93527 377.861   4
 -13 -28   5 6949.87 790.566   4
 -13 -28   6 723.092 401.728   4
 -12   0  -1-300.487 308.449   4
 -12   0   0 29984.4 1313.33   4
 -12   0   1-95.0702 286.826   4
 -12   0   2-138.055 258.943   4
 -12   0   3 514.780 353.597   6
 -12   0   3 258.195 269.142   4
 -12   0   4 6428.14 602.060   4
 -12   0   4 6731.19 620.664   6
 -12   0   5-282.164 308.971   6
 -12   0   5 186.300 265.910   4
 -12   0   6 21861.2 1042.41   4
 -12   0   6 20588.6 1062.57   6
 -12   0   7 59.2714 285.983   6
 -12   0   7-2.10608 268.326   4
 -12   0   8 12271.1 772.954   4
 -12   0   8 11071.1 797.499   6
 -12   0   9-99.1831 292.486   6
 -12   0  10-476.041 380.181   6
 -12   0  11 27.3729 310.259   6
 -12   0  12 18846.7 1098.84   6
 -12   0  13 362.584 336.193   6
 -12   0  14 1572.17 472.982   6
 -12   0  15 180.177 355.436   6
 -12   0  16 1811.60 513.657   6
 -12   0  17-642.646 423.085   6
 -12  -1  -2 1639.87 412.775   4
 -12   1  -1 12870.4 872.200   4
 -12  -1  -1 12120.9 864.095   4
 -12  -1   0 17521.2 1009.21   4
 -12   1   0 16971.3 989.960   4
 -12  -1   1 1301.70 359.135   4
 -12   1   1 1418.23 355.380   4
 -12   1   2 154.958 305.172   4
 -12  -1   2 493.546 338.059   4
 -12   1   3 541.502 293.961   6
 -12  -1   3 503.660 309.489   6
 -12  -1   3-215.708 284.557   4
 -12   1   3 464.718 277.648   4
 -12  -1   4 8227.74 656.084   4
 -12   1   4 6795.01 607.000   4
 -12  -1   4 8238.53 673.218   6
 -12   1   4 8280.42 664.945   6
 -12  -1   5 9828.68 706.819   4
 -12  -1   5 10080.6 747.353   6
 -12   1   5 10889.4 761.603   6
 -12   1   5 10804.6 728.529   4
 -12   1   6 1341.26 401.718   6
 -12   1   6 995.575 300.035   4
 -12  -1   6 729.983 370.479   6
 -12  -1   6 1300.26 369.080   4
 -12  -1   7 4383.09 491.701   4
 -12   1   7 4360.56 521.551   6
 -12   1   7 3583.73 458.591   4
 -12  -1   7 4865.62 570.036   6
 -12   1   8 2081.76 400.109   4
 -12  -1   8 1860.01 393.336   4
 -12   1   8 2039.26 452.504   6
 -12  -1   8 1082.48 353.935   6
 -12  -1   9 1215.46 406.544   6
 -12   1   9 213.881 325.907   6
 -12   1  10 5958.25 622.528   6
 -12  -1  10 6325.50 637.449   6
 -12  -1  11 1497.40 428.549   6
 -12   1  11 1946.79 464.107   6
 -12  -1  12 1882.34 465.701   6
 -12   1  12 2932.40 540.725   6
 -12  -1  13 3176.29 541.838   6
 -12   1  13 3198.34 531.736   6
 -12  -1  14 1088.97 446.099   6
 -12   1  14 452.745 377.274   6
 -12   1  15 2527.89 531.951   6
 -12  -1  15 1536.51 461.122   6
 -12  -1  16 3972.50 627.145   6
 -12   1  16 3635.84 581.537   6
 -12  -1  17-194.932 441.102   6
 -12   1  17-527.255 420.780   6
 -12  -2  -2 553.729 311.848   4
 -12  -2  -1 3617.28 527.671   4
 -12   2  -1 4440.00 572.482   4
 -12   2   0 1572.69 375.948   4
 -12  -2   0 1503.53 402.042   4
 -12  -2   1 10182.2 771.050   4
 -12   2   1 10363.2 764.497   4
 -12   2   2 111.194 276.167   4
 -12  -2   2 317.286 281.696   4
 -12  -2   3 3755.41 497.506   6
 -12   2   3 3592.81 469.422   4
 -12   2   3 2929.41 435.963   6
 -12  -2   3 3528.60 489.365   4
 -12   2   4 384.105 299.296   4
 -12  -2   4 321.116 300.983   4
 -12   2   4-294.603 336.791   6
 -12  -2   4-113.914 338.957   6
 -12  -2   5-208.180 333.639   6
 -12   2   5 577.517 333.642   4
 -12   2   5 735.886 360.389   6
 -12  -2   5 432.831 272.707   4
 -12  -2   6 2714.80 471.125   6
 -12  -2   6 3381.51 461.713   4
 -12   2   6 2487.18 421.748   6
 -12   2   6 2747.11 418.831   4
 -12  -2   7 693.770 366.203   6
 -12   2   7 509.655 293.733   4
 -12   2   7-73.0533 308.751   6
 -12  -2   7-79.9997 273.736   4
 -12  -2   8 867.113 310.174   4
 -12  -2   8 893.623 347.140   6
 -12   2   8 1089.15 375.729   6
 -12  -2   9 7040.40 607.931   4
 -12  -2   9 6233.96 646.491   6
 -12   2   9 5868.18 625.120   6
 -12   2  10-28.8255 323.633   6
 -12  -2  10 247.377 316.523   6
 -12  -2  11 11734.6 875.114   6
 -12   2  11 12912.1 903.484   6
 -12   2  12 214.240 340.988   6
 -12  -2  12-443.209 446.374   6
 -12   2  13 1140.30 406.420   6
 -12  -2  13 1484.08 471.432   6
 -12   2  14 58.7447 314.756   6
 -12  -2  14-383.186 390.773   6
 -12  -2  15 2349.89 509.278   6
 -12   2  15 1646.56 493.203   6
 -12   2  16 876.614 453.156   6
 -12  -2  16-58.4751 416.781   6
 -12  -2  17 7491.97 775.324   6
 -12   2  17 7556.45 806.521   6
 -12  -3  -2 633.888 390.686   4
 -12  -3  -1 15214.4 959.723   4
 -12   3   0-70.9026 306.474   4
 -12  -3   0 430.487 278.844   4
 -12  -3   1 857.219 311.302   4
 -12   3   1 1364.85 372.378   4
 -12   3   2 234.618 278.498   4
 -12  -3   2 508.403 318.459   4
 -12   3   3 375.804 295.160   6
 -12  -3   3 241.142 313.532   6
 -12   3   3 97.1952 272.775   4
 -12  -3   3 923.098 349.362   4
 -12   3   4 631.169 313.411   6
 -12  -3   4 781.391 375.824   6
 -12  -3   4 486.544 273.859   4
 -12   3   4 619.477 318.727   4
 -12   3   5 25574.7 1152.74   6
 -12   3   5 25357.8 1111.34   4
 -12  -3   5 23770.9 1139.61   6
 -12  -3   5 24478.9 1139.05   4
 -12   3   6-316.892 254.837   4
 -12   3   6 131.317 296.196   6
 -12  -3   6 212.086 345.588   6
 -12  -3   6-79.0787 278.086   4
 -12   3   7 12105.4 751.693   4
 -12  -3   7 13157.0 819.456   4
 -12   3   7 12114.9 832.322   6
 -12  -3   7 10647.6 800.291   6
 -12   3   8 1374.22 396.693   6
 -12  -3   8 963.087 384.314   6
 -12  -3   8 1462.72 365.726   4
 -12  -3   9 1423.01 410.179   6
 -12  -3   9 2433.04 421.727   4
 -12   3   9 1461.59 365.292   6
 -12   3  10 74.9023 314.321   6
 -12  -3  10 872.156 378.619   6
 -12   3  11 4574.68 606.094   6
 -12  -3  11 4289.37 617.703   6
 -12   3  12-541.726 358.444   6
 -12  -3  12-415.684 400.068   6
 -12   3  13 4508.99 597.533   6
 -12  -3  13 5770.38 680.562   6
 -12  -3  14 1325.67 446.890   6
 -12   3  14 1001.18 440.209   6
 -12   3  15 1321.91 494.963   6
 -12  -3  15 1089.04 439.589   6
 -12  -3  16 972.369 415.333   6
 -12   3  16 491.890 407.607   6
 -12  -3  17 862.744 483.193   6
 -12  -4  -3 2900.52 497.834   4
 -12  -4  -2 14982.7 964.066   4
 -12  -4  -1 1642.91 418.262   4
 -12   4   0 7399.71 666.326   4
 -12  -4   0 6108.38 635.706   4
 -12   4   1 5199.94 551.498   4
 -12  -4   1 4600.50 554.913   4
 -12   4   2 1566.88 384.731   4
 -12  -4   2 1492.38 370.145   4
 -12  -4   3 2238.66 429.026   4
 -12   4   3 1619.07 319.227   4
 -12  -4   3 2060.42 429.415   6
 -12   4   3 2722.02 431.037   6
 -12   4   4 11372.0 767.728   6
 -12  -4   4 11938.1 802.708   6
 -12   4   4 11199.6 751.469   4
 -12  -4   4 11492.5 788.566   4
 -12  -4   5 1836.24 431.005   6
 -12   4   5 1753.68 418.125   6
 -12  -4   5 1939.67 403.156   4
 -12   4   5 1466.22 352.865   4
 -12  -4   6 9818.63 765.130   6
 -12   4   6 9851.55 718.863   6
 -12  -4   6 11167.7 769.728   4
 -12   4   6 9436.14 663.307   4
 -12   4   7 772.309 367.811   6
 -12  -4   7 275.143 295.372   4
 -12  -4   7 342.018 374.577   6
 -12  -4   8 2332.33 419.565   4
 -12   4   8 2988.47 488.887   6
 -12  -4   8 2176.30 463.189   6
 -12  -4   9 3354.33 533.378   6
 -12   4   9 2848.05 500.310   6
 -12  -4   9 3669.33 474.185   4
 -12  -4  10-14.6478 357.582   6
 -12  -4  10 447.440 294.353   4
 -12   4  10 514.242 378.566   6
 -12  -4  11 10444.1 863.048   6
 -12   4  11 9320.58 793.697   6
 -12  -4  12 12349.4 905.783   6
 -12   4  12 12053.2 881.439   6
 -12   4  13 476.924 340.124   6
 -12  -4  13 901.635 456.447   6
 -12   4  14 2593.31 485.342   6
 -12  -4  14 3311.18 542.904   6
 -12  -4  15 144.650 361.381   6
 -12   4  15-261.837 380.368   6
 -12  -4  16 1453.69 549.579   6
 -12   4  16 1232.86 466.310   6
 -12  -4  17 3972.23 660.180   6
 -12  -5  -3 2239.36 454.310   4
 -12  -5  -2 752.304 361.752   4
 -12  -5  -1 1333.69 396.376   4
 -12   5   0 19161.3 1033.00   4
 -12  -5   0 19531.8 1065.90   4
 -12  -5   1 2045.65 419.919   4
 -12   5   1 1455.05 357.551   4
 -12   5   2 5207.79 563.337   4
 -12  -5   2 4915.98 558.052   4
 -12   5   3-32.7745 287.886   4
 -12   5   3 417.529 292.133   6
 -12  -5   3 775.566 367.842   4
 -12   5   4 18162.3 961.289   6
 -12   5   4 20313.5 991.802   4
 -12  -5   4 18735.0 1006.12   4
 -12  -5   5 275.425 301.712   4
 -12   5   5 403.506 294.857   4
 -12  -5   5 1045.99 361.365   6
 -12  -5   6 297.987 358.165   6
 -12   5   6 64.6958 243.836   4
 -12   5   6-50.8160 279.846   6
 -12  -5   6-551.278 354.985   4
 -12   5   7-327.740 299.943   6
 -12  -5   7-310.243 312.336   6
 -12  -5   7 227.579 285.000   4
 -12  -5   8 8840.23 695.033   4
 -12  -5   8 8411.00 754.832   6
 -12   5   8 8155.79 705.155   6
 -12  -5   9 287.116 356.580   6
 -12  -5   9 289.797 320.071   4
 -12   5   9 5.47898 294.472   6
 -12  -5  10 25090.1 1259.05   6
 -12  -5  10 26858.8 1198.74   4
 -12   5  10 26864.2 1266.93   6
 -12  -5  11-123.741 367.643   6
 -12   5  11 330.538 360.715   6
 -12  -5  12 9016.16 818.570   6
 -12   5  12 9184.84 809.655   6
 -12  -5  13 771.877 411.402   6
 -12   5  13 925.207 402.523   6
 -12  -5  14 543.396 414.985   6
 -12   5  14 665.422 414.828   6
 -12  -5  15 1333.47 446.783   6
 -12   5  15 4382.23 624.172   6
 -12  -5  16 6212.64 775.818   6
 -12  -5  17 123.833 448.595   6
 -12  -6  -3 914.491 380.739   4
 -12  -6  -2 1896.76 410.036   4
 -12  -6  -1 4506.47 581.763   4
 -12  -6   0 1668.31 420.552   4
 -12  -6   1 3738.68 525.000   4
 -12   6   1 4202.22 508.541   4
 -12   6   2 647.316 317.132   4
 -12  -6   2 738.463 346.225   4
 -12   6   3 18260.8 935.083   6
 -12  -6   3 18604.3 1024.29   4
 -12   6   3 18308.9 959.831   4
 -12  -6   4 4643.51 552.894   4
 -12   6   4 6021.23 575.158   4
 -12   6   4 5218.33 540.629   6
 -12   6   5 488.689 278.545   6
 -12   6   5 90.1106 265.690   4
 -12  -6   5 279.101 309.644   4
 -12   6   6 8299.79 683.017   6
 -12  -6   6 9484.22 710.290   4
 -12   6   7 3992.29 521.600   6
 -12  -6   7 4446.33 573.593   6
 -12  -6   7 4176.23 510.602   4
 -12  -6   8 1199.53 487.738   6
 -12  -6   8 249.243 331.290   4
 -12   6   8 387.698 329.206   6
 -12   6   9 8746.44 744.845   6
 -12  -6   9 9480.30 718.669   4
 -12  -6   9 8562.76 750.945   6
 -12  -6  10 1290.46 383.817   4
 -12  -6  10 336.564 413.514   6
 -12   6  10 208.138 364.009   6
 -12  -6  11 12764.5 930.566   6
 -12   6  11 14244.6 941.199   6
 -12   6  12 3264.94 551.162   6
 -12  -6  12 4231.69 621.792   6
 -12  -6  13 20.2047 385.678   6
 -12   6  13 448.154 396.716   6
 -12  -6  14-503.546 376.395   6
 -12   6  14-104.077 331.986   6
 -12  -6  15 734.903 408.776   6
 -12  -6  16 33.6712 416.721   6
 -12  -6  17 985.480 562.952   6
 -12  -7  -3 3279.72 523.878   4
 -12  -7  -2 479.156 357.159   4
 -12  -7  -1 13605.4 905.620   4
 -12  -7   0 827.403 361.881   4
 -12  -7   1 532.487 314.206   4
 -12   7   1 90.9367 265.080   4
 -12   7   2 2199.85 425.959   4
 -12  -7   2 820.705 340.517   4
 -12   7   3 250.563 312.933   6
 -12   7   3 883.659 311.355   4
 -12  -7   3 529.549 381.023   4
 -12   7   4-441.058 331.672   6
 -12  -7   4 207.741 313.250   4
 -12   7   4-146.913 248.613   4
 -12  -7   5 10171.2 747.307   4
 -12   7   5 10162.2 696.948   4
 -12   7   5 9372.60 712.263   6
 -12   7   6 458.410 291.301   6
 -12  -7   6 1445.68 371.786   4
 -12  -7   7 4568.83 535.140   4
 -12   7   7 3228.40 486.470   6
 -12  -7   8 1726.80 395.552   4
 -12   7   8 1204.95 365.310   6
 -12   7   9 11.8762 303.507   6
 -12  -7   9 30.4562 284.820   4
 -12  -7   9 462.103 433.848   6
 -12  -7  10 422.025 367.859   6
 -12  -7  10 730.405 355.917   4
 -12   7  10 499.476 346.717   6
 -12  -7  11 1945.19 491.013   6
 -12  -7  11 1697.26 422.039   4
 -12   7  11 1626.39 512.663   6
 -12   7  12-588.496 428.774   6
 -12  -7  12 664.572 442.890   6
 -12  -7  13 6614.25 720.694   6
 -12   7  13 6007.65 662.800   6
 -12   7  14 181.954 350.581   6
 -12  -7  14 813.098 425.201   6
 -12  -7  15 2970.36 546.596   6
 -12  -7  16-170.521 483.417   6
 -12  -7  17 364.013 476.922   6
 -12  -8  -3 4887.57 613.728   4
 -12  -8  -2 5099.50 611.268   4
 -12  -8  -1 2260.49 492.750   4
 -12  -8   0 719.088 370.096   4
 -12  -8   1 4075.77 537.377   4
 -12   8   2 453.716 282.901   4
 -12  -8   2 397.198 339.310   4
 -12  -8   3 13486.0 871.123   4
 -12   8   3 13028.1 810.477   6
 -12   8   3 12765.7 793.151   4
 -12   8   4 1213.52 380.918   4
 -12   8   4 802.876 349.557   6
 -12  -8   4 1381.23 389.163   4
 -12  -8   5 1398.36 368.011   4
 -12   8   5 1393.14 336.391   4
 -12   8   5 1277.78 337.583   6
 -12   8   6-17.9128 265.632   6
 -12  -8   6-99.6747 312.794   4
 -12  -8   7 2792.47 453.084   4
 -12   8   7 1465.37 385.753   6
 -12  -8   8 339.904 293.994   4
 -12   8   8 286.834 268.691   6
 -12  -8   9 9122.22 726.005   4
 -12   8   9 8849.24 757.817   6
 -12  -8  10 546.664 404.645   6
 -12  -8  10 373.137 301.258   4
 -12   8  10 648.277 360.153   6
 -12   8  11 13593.6 939.880   6
 -12  -8  11 16111.1 945.907   4
 -12  -8  11 13653.8 968.528   6
 -12   8  12 3483.67 536.408   6
 -12  -8  12 3820.86 610.484   6
 -12  -8  13 1110.45 472.190   6
 -12   8  13 700.800 413.323   6
 -12  -8  14 773.884 417.453   6
 -12  -8  15 2928.86 584.312   6
 -12  -8  16-1.79714 395.837   6
 -12  -8  17 4137.20 650.280   6
 -12  -9  -4 4859.48 610.484   4
 -12  -9  -3 1362.29 450.134   4
 -12  -9  -2 2044.54 435.162   4
 -12  -9  -1 3026.44 500.717   4
 -12  -9   0 8481.86 738.993   4
 -12  -9   1 613.233 331.327   4
 -12   9   2 13795.1 835.609   4
 -12  -9   2 13473.8 871.224   4
 -12  -9   3-30.8205 311.116   4
 -12   9   3 303.492 308.350   6
 -12   9   3 350.679 281.945   4
 -12  -9   4 21244.7 1099.05   4
 -12   9   4 20706.2 1004.50   4
 -12   9   4 21577.1 1042.23   6
 -12   9   5 3222.45 445.870   6
 -12  -9   5 3316.67 488.432   4
 -12  -9   6 382.009 291.294   4
 -12   9   6 237.802 293.534   6
 -12  -9   7 354.268 330.156   4
 -12   9   7 400.552 287.765   6
 -12  -9   8 16097.0 961.292   4
 -12   9   8 14937.4 922.929   6
 -12   9   9-44.3404 338.493   6
 -12  -9   9-156.484 336.160   4
 -12  -9  10 18452.0 1013.00   4
 -12   9  10 15990.4 992.732   6
 -12  -9  11 471.109 296.879   4
 -12  -9  11 1002.15 448.103   6
 -12   9  11 388.349 359.454   6
 -12   9  12 3353.01 541.329   6
 -12  -9  12 2803.70 470.278   4
 -12  -9  12 3638.45 618.387   6
 -12  -9  13 792.337 445.173   6
 -12  -9  14 1058.62 470.657   6
 -12  -9  15 767.532 432.454   6
 -12  -9  16 2542.53 565.741   6
 -12  -9  17-190.559 444.125   6
 -12 -10  -4 1358.26 450.858   4
 -12 -10  -3 527.575 357.506   4
 -12 -10  -2 13475.0 922.351   4
 -12 -10  -1-696.340 350.808   4
 -12 -10   0 5478.41 619.512   4
 -12 -10   1 4691.26 565.467   4
 -12 -10   2-130.234 341.031   4
 -12  10   3 8151.42 648.330   4
 -12 -10   3 8762.26 726.703   4
 -12  10   4 2776.95 437.799   4
 -12  10   4 3123.38 445.630   6
 -12 -10   4 2807.57 478.877   4
 -12 -10   5 258.563 285.217   4
 -12  10   5-149.976 282.466   6
 -12 -10   6 2576.58 441.712   4
 -12  10   6 3275.95 482.776   6
 -12  10   7 114.205 278.803   6
 -12 -10   7 977.690 371.756   4
 -12  10   8 800.282 345.564   6
 -12 -10   8 1016.24 357.615   4
 -12  10   9 1648.04 417.090   6
 -12 -10   9 2226.58 440.269   4
 -12 -10  10-208.864 306.151   4
 -12  10  10 204.899 364.499   6
 -12 -10  11 1054.99 385.727   4
 -12 -10  11 1533.78 507.033   6
 -12 -10  12 6480.00 645.609   4
 -12 -10  12 7508.56 793.980   6
 -12 -10  13-227.576 380.941   6
 -12 -10  14 3558.83 598.780   6
 -12 -10  15-488.707 436.293   6
 -12 -10  16 1382.65 503.140   6
 -12 -10  17-103.238 466.078   6
 -12 -11  -4 1032.74 378.635   4
 -12 -11  -3 5616.64 657.134   4
 -12 -11  -2 290.585 298.585   4
 -12 -11  -1 6169.37 661.046   4
 -12 -11   0 524.796 377.242   4
 -12 -11   1 1891.18 416.301   4
 -12 -11   2 428.081 322.204   4
 -12  11   3 354.636 266.528   4
 -12 -11   3-55.7453 303.048   4
 -12  11   4 10780.8 730.300   6
 -12 -11   4 11179.6 812.116   4
 -12 -11   5 978.653 365.208   4
 -12  11   5 646.610 304.750   6
 -12 -11   6 984.905 377.634   4
 -12  11   6 664.744 328.988   6
 -12  11   7 3822.08 493.648   6
 -12 -11   7 3966.36 538.244   4
 -12  11   8 913.684 370.251   6
 -12 -11   8 971.674 362.676   4
 -12 -11   9 262.194 357.528   4
 -12 -11  10 5718.45 610.557   4
 -12 -11  11 1984.28 450.259   4
 -12 -11  12 501.315 346.999   4
 -12 -11  12 1329.07 547.225   6
 -12 -11  13 7710.43 811.869   6
 -12 -11  14 5317.67 692.171   6
 -12 -11  15 993.117 524.457   6
 -12 -11  16 715.717 444.712   6
 -12 -11  17-475.508 407.566   6
 -12 -12  -4 149.243 343.003   4
 -12 -12  -3 6893.03 733.475   4
 -12 -12  -2 1472.17 420.783   4
 -12 -12  -1 1016.10 408.798   4
 -12 -12   0 228.707 326.380   4
 -12 -12   1 7341.99 690.607   4
 -12 -12   2 126.917 304.361   4
 -12 -12   3 19277.9 1058.14   4
 -12 -12   4-668.272 355.544   4
 -12 -12   5 753.127 356.336   4
 -12 -12   6 2206.22 424.657   4
 -12 -12   7 4826.12 571.235   4
 -12 -12   8 236.847 368.456   4
 -12 -12   9 11454.4 838.076   4
 -12 -12  10 1759.92 429.067   4
 -12 -12  11 3002.06 484.348   4
 -12 -12  12 390.228 352.288   4
 -12 -12  13 2711.67 477.093   4
 -12 -12  13 3135.43 667.934   6
 -12 -12  14 795.581 445.626   6
 -12 -12  15 2403.05 571.674   6
 -12 -12  16 1138.73 508.807   6
 -12 -13  -4 7498.08 752.971   4
 -12 -13  -3 9523.95 813.369   4
 -12 -13  -2 2490.02 483.182   4
 -12 -13  -1 8482.78 759.960   4
 -12 -13   0 2411.87 458.380   4
 -12 -13   1 225.084 292.568   4
 -12 -13   2 3828.97 533.469   4
 -12 -13   3 1291.63 392.486   4
 -12 -13   4 1902.57 423.048   4
 -12 -13   5 8432.15 732.613   4
 -12 -13   6-193.063 319.254   4
 -12 -13   7 3322.04 494.686   4
 -12 -13   8 4482.54 571.334   4
 -12 -13   9 3141.30 480.111   4
 -12 -13  10 735.239 356.661   4
 -12 -13  11 1801.71 400.369   4
 -12 -13  12-214.000 329.385   4
 -12 -13  13 10347.5 894.604   6
 -12 -13  13 9566.96 807.134   4
 -12 -13  14 128.459 448.860   6
 -12 -13  15 3610.48 613.946   6
 -12 -13  16 4740.97 739.143   6
 -12 -14  -5 363.201 316.227   4
 -12 -14  -4 2020.29 451.518   4
 -12 -14  -3 847.791 361.572   4
 -12 -14  -2 7929.45 742.934   4
 -12 -14  -1 885.089 371.918   4
 -12 -14   0 7055.46 693.801   4
 -12 -14   1 488.718 313.871   4
 -12 -14   2 576.623 302.184   4
 -12 -14   3 631.799 339.058   4
 -12 -14   4 4691.07 589.807   4
 -12 -14   5 842.618 367.233   4
 -12 -14   6 8583.93 733.498   4
 -12 -14   7 1624.39 428.007   4
 -12 -14   8 11765.7 849.180   4
 -12 -14   9 1498.23 433.961   4
 -12 -14  10 109.159 288.311   4
 -12 -14  11 862.827 374.595   4
 -12 -14  12 13999.3 953.794   4
 -12 -14  13 765.964 390.466   4
 -12 -14  14 5752.68 706.255   6
 -12 -14  14 4209.91 599.864   4
 -12 -14  15-92.3372 422.503   6
 -12 -14  16 1509.59 593.388   6
 -12 -15  -5 330.597 355.132   4
 -12 -15  -4 4878.16 608.030   4
 -12 -15  -3 813.535 359.697   4
 -12 -15  -2 640.165 324.575   4
 -12 -15  -1 2653.17 500.330   4
 -12 -15   0 3388.67 513.336   4
 -12 -15   1 75.8746 327.096   4
 -12 -15   2 8377.76 740.387   4
 -12 -15   3 209.337 360.908   4
 -12 -15   4 8605.17 751.605   4
 -12 -15   5 1523.48 400.394   4
 -12 -15   6 1529.14 412.860   4
 -12 -15   7 6265.46 671.497   4
 -12 -15   8 4297.20 572.376   4
 -12 -15   9 43.9528 300.395   4
 -12 -15  10 4583.05 580.988   4
 -12 -15  11 1056.67 399.328   4
 -12 -15  12 1748.14 469.276   4
 -12 -15  13 3600.38 568.467   4
 -12 -15  14 1656.50 524.618   6
 -12 -15  14 1011.87 407.287   4
 -12 -15  15 228.661 480.558   6
 -12 -15  16 827.583 522.052   6
 -12 -16  -5 3442.80 552.093   4
 -12 -16  -4 603.331 399.777   4
 -12 -16  -3 3076.81 518.577   4
 -12 -16  -2 2851.35 502.945   4
 -12 -16  -1 317.814 357.481   4
 -12 -16   0 72.4129 308.523   4
 -12 -16   1 16148.6 1002.31   4
 -12 -16   2 846.001 370.276   4
 -12 -16   3 8682.56 740.031   4
 -12 -16   4-109.116 309.771   4
 -12 -16   5-10.9002 324.470   4
 -12 -16   6 2349.58 477.603   4
 -12 -16   7 982.864 377.157   4
 -12 -16   8 1553.34 381.778   4
 -12 -16   9 6041.85 641.548   4
 -12 -16  10 799.622 339.167   4
 -12 -16  11 1978.47 456.887   4
 -12 -16  12 2838.50 508.935   4
 -12 -16  13 1275.18 495.122   4
 -12 -16  14 2211.66 471.949   4
 -12 -16  15 1374.45 598.568   6
 -12 -16  16 1231.25 547.190   6
 -12 -17  -5 110.075 379.488   4
 -12 -17  -4 247.537 320.436   4
 -12 -17  -3 5387.01 653.172   4
 -12 -17  -2-404.646 362.146   4
 -12 -17  -1 6228.26 682.246   4
 -12 -17   0 1293.85 411.988   4
 -12 -17   1 1754.94 471.304   4
 -12 -17   2 394.869 303.819   4
 -12 -17   3 74.2275 359.136   4
 -12 -17   4 678.798 394.610   4
 -12 -17   5 12268.2 882.143   4
 -12 -17   6 393.483 339.874   4
 -12 -17   7 16083.3 1017.97   4
 -12 -17   8 878.788 338.240   4
 -12 -17   9 2942.10 498.292   4
 -12 -17  10 226.250 324.800   4
 -12 -17  11 2317.39 504.501   4
 -12 -17  12 354.757 357.362   4
 -12 -17  13 17408.7 1093.47   4
 -12 -17  14 7.81105 311.483   4
 -12 -17  15 2979.43 643.825   6
 -12 -17  15 1541.21 444.802   4
 -12 -18  -5 2906.93 514.015   4
 -12 -18  -4 1480.27 410.443   4
 -12 -18  -3 4056.67 565.843   4
 -12 -18  -2 2800.93 514.101   4
 -12 -18  -1 2625.03 491.584   4
 -12 -18   0 10432.5 839.669   4
 -12 -18   1 12854.7 921.735   4
 -12 -18   2 47.4625 335.324   4
 -12 -18   3 10673.1 823.867   4
 -12 -18   4 11497.5 863.468   4
 -12 -18   5 784.086 413.397   4
 -12 -18   6 13122.7 910.355   4
 -12 -18   7 2064.99 447.087   4
 -12 -18   8 11528.1 869.091   4
 -12 -18   9 4532.73 584.855   4
 -12 -18  10-253.538 349.193   4
 -12 -18  11 2269.50 464.823   4
 -12 -18  12 6983.09 729.099   4
 -12 -18  13 1266.88 408.355   4
 -12 -18  14 2306.77 522.884   4
 -12 -18  15 382.156 379.785   4
 -12 -18  15 317.195 502.618   6
 -12 -19  -5 816.952 384.856   4
 -12 -19  -4 7081.25 733.061   4
 -12 -19  -3 672.803 330.473   4
 -12 -19  -2 636.422 398.477   4
 -12 -19  -1 2679.02 504.572   4
 -12 -19   0 6435.88 708.822   4
 -12 -19   1 369.286 336.486   4
 -12 -19   2 14274.0 973.185   4
 -12 -19   3 3907.83 562.458   4
 -12 -19   4 3063.03 514.573   4
 -12 -19   5 1928.78 456.179   4
 -12 -19   6 531.865 397.058   4
 -12 -19   7 1951.74 441.064   4
 -12 -19   8 6235.35 723.316   4
 -12 -19   9 693.379 389.269   4
 -12 -19  10 6360.91 665.076   4
 -12 -19  11 1000.17 371.922   4
 -12 -19  12 5562.23 648.137   4
 -12 -19  13 429.441 378.829   4
 -12 -19  14 651.244 365.690   4
 -12 -19  15 810.000 422.984   4
 -12 -20  -5 6433.57 696.123   4
 -12 -20  -4 719.309 378.031   4
 -12 -20  -3 396.462 378.787   4
 -12 -20  -2 2731.38 509.696   4
 -12 -20  -1 1165.70 416.487   4
 -12 -20   0 1528.80 427.626   4
 -12 -20   1 2283.53 473.787   4
 -12 -20   2 670.559 382.510   4
 -12 -20   3 991.944 408.553   4
 -12 -20   4 1975.81 457.426   4
 -12 -20   5 647.983 397.376   4
 -12 -20   6 7876.11 758.022   4
 -12 -20   7 362.637 386.559   4
 -12 -20   8 4779.48 621.073   4
 -12 -20   9 2880.69 495.524   4
 -12 -20  10 1023.57 420.097   4
 -12 -20  11 3855.25 590.823   4
 -12 -20  12 6852.56 722.626   4
 -12 -20  13 305.212 387.576   4
 -12 -20  14 1859.10 469.878   4
 -12 -20  15 1171.31 448.873   4
 -12 -21  -5 401.093 370.895   4
 -12 -21  -4 2733.25 520.220   4
 -12 -21  -3 3678.75 573.701   4
 -12 -21  -2 1036.56 421.704   4
 -12 -21  -1 6429.78 692.191   4
 -12 -21   0 1165.61 424.032   4
 -12 -21   1 3358.91 537.938   4
 -12 -21   2 3956.83 586.244   4
 -12 -21   3 3096.79 506.243   4
 -12 -21   4 3343.91 563.606   4
 -12 -21   5 9951.58 826.268   4
 -12 -21   6 1775.85 463.614   4
 -12 -21   7 10652.8 861.549   4
 -12 -21   8 107.612 340.434   4
 -12 -21   9 140.037 323.709   4
 -12 -21  10 1488.08 465.816   4
 -12 -21  11 1790.10 451.670   4
 -12 -21  12 284.606 333.758   4
 -12 -21  13 6057.06 696.961   4
 -12 -21  14 910.753 396.177   4
 -12 -22  -5 7485.64 789.637   4
 -12 -22  -4 674.576 345.257   4
 -12 -22  -3 7171.07 751.041   4
 -12 -22  -2 855.074 389.329   4
 -12 -22  -1-37.3011 330.446   4
 -12 -22   0 4812.20 593.109   4
 -12 -22   1 5679.95 668.282   4
 -12 -22   2 1436.34 426.997   4
 -12 -22   3 7823.20 741.952   4
 -12 -22   4 8037.59 755.913   4
 -12 -22   5 1364.50 386.733   4
 -12 -22   6 2217.88 453.798   4
 -12 -22   7 1943.10 440.726   4
 -12 -22   8 189.326 380.566   4
 -12 -22   9 6443.08 711.734   4
 -12 -22  10 190.150 380.309   4
 -12 -22  11 5399.04 663.837   4
 -12 -22  12-602.181 395.129   4
 -12 -22  13-282.653 364.676   4
 -12 -22  14-517.874 389.018   4
 -12 -23  -5-263.972 344.250   4
 -12 -23  -4 5121.02 727.664   4
 -12 -23  -3 1650.35 478.324   4
 -12 -23  -2 870.217 385.119   4
 -12 -23  -1-120.069 321.448   4
 -12 -23   0 851.717 438.306   4
 -12 -23   1 938.921 363.682   4
 -12 -23   2 2622.04 513.378   4
 -12 -23   3 619.217 327.107   4
 -12 -23   4 3903.84 584.425   4
 -12 -23   5 1017.57 414.151   4
 -12 -23   6 523.239 389.674   4
 -12 -23   7 691.668 372.857   4
 -12 -23   8 3826.06 585.593   4
 -12 -23   9 1097.06 412.427   4
 -12 -23  10 7620.51 751.276   4
 -12 -23  11 5498.86 790.217   4
 -12 -23  12 1539.16 455.930   4
 -12 -23  13 2300.69 476.255   4
 -12 -24  -4 424.295 370.587   4
 -12 -24  -3 377.504 353.440   4
 -12 -24  -2 7933.04 764.636   4
 -12 -24  -1 757.074 394.508   4
 -12 -24   0 4786.46 635.044   4
 -12 -24   1-665.319 396.472   4
 -12 -24   2 241.327 377.221   4
 -12 -24   3 1609.24 473.504   4
 -12 -24   4 5568.48 655.601   4
 -12 -24   5 510.806 332.578   4
 -12 -24   6 7450.56 743.042   4
 -12 -24   7 459.135 361.752   4
 -12 -24   8 1392.42 428.453   4
 -12 -24   9 1727.46 479.677   4
 -12 -24  10 1456.59 484.070   4
 -12 -24  11 239.984 385.278   4
 -12 -24  12 3929.02 619.045   4
 -12 -24  13 412.532 419.762   4
 -12 -25  -4 1304.12 447.761   4
 -12 -25  -3 935.774 386.901   4
 -12 -25  -2 380.387 352.327   4
 -12 -25  -1 10674.9 876.484   4
 -12 -25   0 1102.39 431.725   4
 -12 -25   1 1390.45 426.043   4
 -12 -25   2 1868.72 468.840   4
 -12 -25   3 716.820 365.694   4
 -12 -25   4 1596.07 444.483   4
 -12 -25   5 2996.32 529.910   4
 -12 -25   6 402.073 384.125   4
 -12 -25   7 1132.07 418.147   4
 -12 -25   8 531.077 381.681   4
 -12 -25   9 1056.63 434.309   4
 -12 -25  10 6923.83 756.553   4
 -12 -25  11 687.566 393.602   4
 -12 -25  12 766.451 388.542   4
 -12 -26  -4 483.696 353.825   4
 -12 -26  -3 782.223 424.972   4
 -12 -26  -2 126.359 360.129   4
 -12 -26  -1 632.827 432.306   4
 -12 -26   0-84.8171 344.857   4
 -12 -26   1 2969.73 532.870   4
 -12 -26   2 820.273 413.224   4
 -12 -26   3 5917.48 675.770   4
 -12 -26   4 399.288 355.125   4
 -12 -26   5 3328.42 564.607   4
 -12 -26   6 1202.84 439.428   4
 -12 -26   7 349.742 365.813   4
 -12 -26   8 539.590 347.319   4
 -12 -26   9 12384.0 976.227   4
 -12 -26  10 1030.18 467.760   4
 -12 -26  11 5847.74 710.579   4
 -12 -26  12-365.064 395.823   4
 -12 -27  -3 3659.24 582.116   4
 -12 -27  -2 603.500 404.829   4
 -12 -27  -1 5295.65 672.114   4
 -12 -27   0 1390.34 480.995   4
 -12 -27   1 2655.38 546.454   4
 -12 -27   2 1288.99 431.667   4
 -12 -27   3 278.298 314.055   4
 -12 -27   4 1619.48 432.163   4
 -12 -27   5 7873.86 787.798   4
 -12 -27   6 893.272 418.682   4
 -12 -27   7 2236.90 524.100   4
 -12 -27   8 2956.48 573.706   4
 -12 -27   9 1154.37 434.758   4
 -12 -27  10 771.690 390.176   4
 -12 -27  11 1555.62 507.003   4
 -12 -28  -3 50.3568 394.324   4
 -12 -28  -2 3668.24 567.768   4
 -12 -28  -1 744.706 430.647   4
 -12 -28   0 9838.79 869.074   4
 -12 -28   1-28.2807 317.114   4
 -12 -28   2 339.599 371.409   4
 -12 -28   3 677.364 413.630   4
 -12 -28   4 5401.16 702.900   4
 -12 -28   5 955.653 433.674   4
 -12 -28   6 7789.89 792.715   4
 -12 -28   7-427.079 419.537   4
 -12 -28   8 723.435 450.813   4
 -12 -28   9 773.242 406.949   4
 -12 -28  10 1686.06 508.876   4
 -12 -29  -2 722.432 414.282   4
 -12 -29  -1-272.711 332.425   4
 -12 -29   0 949.372 427.948   4
 -12 -29   1 171.973 390.544   4
 -12 -29   2 2892.72 535.274   4
 -12 -29   3 2292.66 541.477   4
 -12 -29   4 3536.60 576.319   4
 -12 -29   5 132.814 333.589   4
 -12 -29   6 1324.89 492.018   4
 -12 -29   7 1658.32 439.661   4
 -12 -29   8 3663.43 630.601   4
 -12 -29   9 1735.52 580.831   4
 -12 -29  10 13283.8 1036.14   4
 -12 -30  -2 5618.45 703.343   4
 -12 -30  -1-56.5738 363.168   4
 -12 -30   0 2312.97 526.971   4
 -12 -30   1 4859.00 672.802   4
 -12 -30   2 593.530 376.910   4
 -12 -30   3 3724.55 619.225   4
 -12 -30   4 4375.34 669.398   4
 -12 -30   5 302.548 351.988   4
 -12 -30   6 4319.90 656.435   4
 -12 -30   7 1856.87 483.656   4
 -12 -30   8 19.1883 353.742   4
 -12 -30   9 5300.95 701.053   4
 -12 -31  -1 3421.67 593.334   4
 -12 -31   0 590.509 414.676   4
 -12 -31   1 2380.48 523.566   4
 -12 -31   2 953.868 424.419   4
 -12 -31   3 3963.78 596.677   4
 -12 -31   4 1154.67 466.524   4
 -12 -31   5 8467.45 840.823   4
 -12 -31   6 534.639 404.042   4
 -12 -31   7 6131.82 726.292   4
 -12 -31   8 1412.54 457.759   4
 -12 -32  -1 624.071 413.113   4
 -12 -32   0 1001.06 449.790   4
 -12 -32   1 523.300 433.537   4
 -12 -32   2 479.146 392.514   4
 -12 -32   3 1730.21 517.139   4
 -12 -32   4 2932.06 532.267   4
 -12 -32   5 3553.42 616.550   4
 -12 -32   6 3182.87 611.666   4
 -12 -32   7 593.159 395.675   4
 -12 -33   0 466.385 404.519   4
 -12 -33   1 96.9592 369.406   4
 -12 -33   2 6735.17 771.336   4
 -12 -33   3 2.38844 374.491   4
 -12 -33   4 1686.57 488.556   4
 -12 -33   5 1510.04 481.283   4
 -12 -33   6-225.418 420.331   4
 -12 -34   2-403.517 413.980   4
 -12 -34   3 942.947 474.019   4
 -12 -34   4 1799.03 548.009   4
 -11   0  -2-71.5744 274.996   4
 -11   0  -1 9368.22 714.153   4
 -11   0   0-114.856 272.893   4
 -11   0   1 33916.3 1316.90   4
 -11   0   2 462.520 276.737   6
 -11   0   2-311.826 303.558   4
 -11   0   3 1792.59 381.175   6
 -11   0   3 2338.32 422.181   4
 -11   0   4 130.650 283.375   4
 -11   0   4-128.641 298.003   6
 -11   0   5 471.425 263.258   4
 -11   0   5 105.812 313.752   6
 -11   0   6 213.605 274.045   4
 -11   0   6-17.6871 273.382   6
 -11   0   7 37023.9 1404.14   6
 -11   0   7 37052.6 1318.97   4
 -11   0   8-701.717 323.893   6
 -11   0   8 406.884 279.080   4
 -11   0   9 10006.4 749.615   6
 -11   0  10-122.157 314.548   6
 -11   0  11 1332.18 438.812   6
 -11   0  12 256.462 301.388   6
 -11   0  13 4281.85 583.328   6
 -11   0  14 228.887 376.536   6
 -11   0  15 18129.5 1100.70   6
 -11   0  16 251.224 413.474   6
 -11   0  17 1802.31 514.109   6
 -11  -1  -2 2636.38 464.029   4
 -11   1  -2 2319.58 415.939   4
 -11  -1  -1 8353.20 678.634   4
 -11   1  -1 9348.73 711.004   4
 -11   1   0 9353.60 703.894   4
 -11  -1   0 9891.73 717.614   4
 -11   1   1 1312.59 334.896   4
 -11  -1   1 1331.30 360.181   4
 -11   1   2 8193.93 657.012   4
 -11   1   2 9312.82 654.624   6
 -11  -1   2 9399.51 651.844   6
 -11  -1   2 9359.87 689.513   4
 -11  -1   3 30846.4 1215.46   4
 -11   1   3 28357.1 1166.09   4
 -11   1   3 27548.7 1139.70   6
 -11  -1   3 28473.5 1157.36   6
 -11   1   4 1367.27 322.968   4
 -11  -1   4 1175.24 349.745   6
 -11   1   4 484.931 276.213   6
 -11  -1   4 784.532 315.673   4
 -11   1   5-176.842 319.085   6
 -11   1   5-107.902 261.980   4
 -11  -1   5 192.234 239.027   4
 -11  -1   5 74.7741 288.881   6
 -11  -1   6-148.909 276.918   4
 -11   1   6 377.215 272.315   4
 -11   1   6-317.241 320.128   6
 -11  -1   6-0.73869 299.049   6
 -11   1   7 475.375 298.940   6
 -11  -1   7 567.010 339.608   6
 -11  -1   7 83.3200 254.679   4
 -11   1   7 930.828 303.372   4
 -11  -1   8 12480.0 754.296   4
 -11   1   8 11720.6 803.955   6
 -11   1   8 12424.4 731.141   4
 -11  -1   8 11557.1 797.071   6
 -11   1   9 5491.33 598.027   6
 -11  -1   9 4567.57 554.632   6
 -11  -1   9 5727.40 526.631   4
 -11  -1  10 1285.36 380.539   6
 -11   1  10 1433.51 394.713   6
 -11  -1  11 5653.27 618.664   6
 -11   1  11 5438.30 579.665   6
 -11   1  12 1873.58 419.498   6
 -11  -1  12 2235.72 486.720   6
 -11  -1  13 1453.21 469.039   6
 -11   1  13 1194.49 388.879   6
 -11   1  14 4051.53 548.868   6
 -11  -1  14 3563.57 554.011   6
 -11   1  15 533.047 442.271   6
 -11  -1  15-225.660 379.437   6
 -11   1  16 3691.52 573.146   6
 -11  -1  16 5036.77 603.328   6
 -11  -1  17 2683.74 541.228   6
 -11   1  17 4178.15 627.920   6
 -11  -2  -2 5797.22 561.608   4
 -11  -2  -1 167.062 305.863   4
 -11   2  -1-29.6189 256.960   4
 -11   2   0 5185.31 562.718   4
 -11  -2   0 6198.39 602.206   4
 -11  -2   1 767.226 279.861   4
 -11   2   1 1031.86 302.384   4
 -11  -2   2 19491.6 978.479   4
 -11  -2   2 19436.3 933.667   6
 -11   2   2 19654.1 923.884   6
 -11   2   2 18912.1 947.649   4
 -11   2   3-189.187 294.578   6
 -11   2   3 625.621 307.236   4
 -11  -2   3 91.4996 302.519   6
 -11  -2   3 128.898 258.872   4
 -11   2   4 17161.3 912.774   6
 -11   2   4 18473.4 914.465   4
 -11  -2   4 19594.6 970.021   6
 -11  -2   4 17343.3 920.701   4
 -11   2   5 292.201 303.038   6
 -11   2   5 508.306 259.127   4
 -11  -2   5 296.307 267.606   4
 -11  -2   5 511.785 287.471   6
 -11   2   6 409.409 295.616   4
 -11  -2   6 316.870 282.519   6
 -11   2   6 31.1707 284.148   6
 -11  -2   6 332.072 263.319   4
 -11  -2   7 8059.76 614.310   4
 -11   2   7 7199.09 612.735   6
 -11  -2   7 8666.16 688.428   6
 -11   2   7 8772.82 630.769   4
 -11   2   8 5002.91 592.336   6
 -11  -2   8 5894.50 551.786   4
 -11  -2   8 5326.11 601.621   6
 -11   2   8 4303.73 468.801   4
 -11  -2   9 3868.49 460.917   4
 -11   2   9 3106.58 491.196   6
 -11  -2   9 2950.25 475.228   6
 -11  -2  10 6101.22 626.711   6
 -11   2  10 4808.30 542.745   6
 -11   2  11 497.043 349.249   6
 -11  -2  11 1269.96 432.178   6
 -11   2  12 3102.71 506.366   6
 -11  -2  12 3396.62 524.390   6
 -11  -2  13-423.200 398.347   6
 -11   2  13 267.463 368.699   6
 -11   2  14 536.797 373.715   6
 -11  -2  14 19.9080 331.876   6
 -11   2  15-619.202 413.970   6
 -11  -2  15 101.888 359.333   6
 -11  -2  16 3794.69 618.055   6
 -11   2  16 3397.17 574.511   6
 -11   2  17 25.9954 359.986   6
 -11  -2  17 287.757 429.916   6
 -11  -3  -3 3386.44 489.703   4
 -11  -3  -2 3773.62 500.646   4
 -11   3  -1 1312.08 347.659   4
 -11  -3  -1 2209.56 409.925   4
 -11   3   0 13154.6 802.958   4
 -11  -3   0 12204.2 806.239   4
 -11   3   1 1204.59 343.562   4
 -11  -3   1 1151.38 344.251   4
 -11   3   2 10446.5 670.853   6
 -11   3   2 9559.03 678.158   4
 -11  -3   2 9638.80 693.519   4
 -11   3   3 4425.33 494.429   4
 -11   3   3 3714.94 457.378   6
 -11  -3   3 4866.27 522.460   4
 -11  -3   4 1524.62 371.156   4
 -11   3   4 1352.50 342.624   4
 -11   3   4 2405.90 402.770   6
 -11  -3   4 2870.59 456.436   6
 -11   3   5 843.356 247.907   4
 -11  -3   5 966.641 370.270   6
 -11  -3   5 0.42627 256.534   4
 -11   3   5 54.3904 287.080   6
 -11   3   6 5532.18 556.387   6
 -11  -3   6 4840.19 527.996   6
 -11  -3   6 5383.97 527.323   4
 -11   3   6 4584.93 464.883   4
 -11  -3   7 429.068 297.880   4
 -11   3   7 353.165 285.584   6
 -11  -3   7 549.453 304.464   6
 -11   3   7 225.849 239.333   4
 -11  -3   8 42328.9 1445.92   4
 -11  -3   8 40225.1 1493.10   6
 -11   3   8 38386.8 1463.28   6
 -11  -3   9 1696.92 434.551   6
 -11   3   9 2317.04 456.608   6
 -11  -3   9 2150.43 372.472   4
 -11  -3  10 1616.20 358.757   4
 -11   3  10 1046.86 369.231   6
 -11  -3  10 2440.26 442.196   6
 -11   3  11 1850.23 451.450   6
 -11  -3  11 2737.21 507.656   6
 -11   3  12 2150.40 428.086   6
 -11  -3  12 1448.37 374.866   6
 -11   3  13 115.565 323.839   6
 -11  -3  13-12.0490 362.615   6
 -11  -3  14 3634.25 566.586   6
 -11   3  14 3920.57 561.266   6
 -11   3  15 41.5007 338.706   6
 -11  -3  15-536.034 415.847   6
 -11  -3  16 5167.37 658.196   6
 -11   3  16 4576.09 593.878   6
 -11  -3  17-623.192 386.318   6
 -11  -4  -3 1318.98 412.378   4
 -11  -4  -2 662.530 312.090   4
 -11  -4  -1 11338.2 796.600   4
 -11  -4   0 587.015 310.306   4
 -11   4   0 1228.97 365.639   4
 -11  -4   1 10876.7 749.918   4
 -11   4   1 11098.1 747.747   4
 -11   4   2 20336.3 981.865   4
 -11   4   2 20343.1 942.376   6
 -11  -4   2 20217.3 1006.92   4
 -11   4   3 3738.33 463.213   6
 -11   4   3 3862.04 461.021   4
 -11  -4   3 4745.96 531.945   4
 -11   4   4 7333.49 570.007   4
 -11  -4   4 6678.09 597.049   4
 -11   4   4 6918.00 579.152   6
 -11   4   5 12559.5 769.287   6
 -11   4   5 12048.8 723.036   4
 -11  -4   5 10170.4 707.891   4
 -11   4   6 514.822 324.468   6
 -11  -4   6 1372.90 358.786   4
 -11   4   6 867.604 279.618   4
 -11  -4   7 20078.5 1031.03   6
 -11   4   7 20192.8 1014.99   6
 -11   4   7 21213.1 946.525   4
 -11  -4   7 20826.7 988.565   4
 -11  -4   8 372.050 283.607   4
 -11  -4   8 885.214 391.574   6
 -11   4   8 741.093 358.893   6
 -11   4   9 4932.08 553.110   6
 -11  -4   9 4532.84 513.773   4
 -11  -4   9 4050.04 541.729   6
 -11  -4  10 5914.58 598.808   6
 -11  -4  10 6693.66 587.862   4
 -11   4  10 5613.73 606.828   6
 -11   4  11 405.210 367.339   6
 -11  -4  11 302.468 413.890   6
 -11  -4  12 1665.92 419.326   6
 -11   4  12 2425.30 465.533   6
 -11  -4  13 2955.93 511.331   6
 -11   4  13 2902.72 496.255   6
 -11   4  14 1269.99 416.883   6
 -11  -4  14 1260.80 439.551   6
 -11  -4  15 12192.5 919.823   6
 -11   4  15 12314.9 902.100   6
 -11  -4  16 427.095 408.753   6
 -11   4  16 531.959 400.705   6
 -11  -4  17-93.9776 387.197   6
 -11  -5  -3 6830.79 642.178   4
 -11  -5  -2 580.294 320.336   4
 -11  -5  -1 5021.51 544.095   4
 -11  -5   0 711.135 320.552   4
 -11   5   0 506.092 266.702   4
 -11   5   1 682.239 307.483   4
 -11  -5   1-261.919 317.852   4
 -11   5   2 3251.33 428.737   4
 -11   5   2 3098.78 430.194   6
 -11  -5   2 3977.05 498.135   4
 -11  -5   3 65771.6 1968.01   4
 -11   5   3 67046.1 1903.81   4
 -11   5   3 69563.1 1912.28   6
 -11   5   4 1296.16 350.070   4
 -11  -5   4 1522.13 387.924   4
 -11   5   4 1256.56 363.039   6
 -11   5   5 3491.68 448.348   6
 -11   5   5 3536.85 431.864   4
 -11  -5   5 3737.67 473.193   4
 -11   5   6 1039.17 354.967   6
 -11   5   6 930.432 293.524   4
 -11  -5   6 824.616 329.044   4
 -11   5   7 2800.15 472.475   6
 -11  -5   7 2337.13 390.254   4
 -11  -5   8-593.273 332.184   4
 -11   5   8-103.400 330.056   6
 -11  -5   8-235.484 338.034   6
 -11  -5   9 17120.7 979.310   6
 -11  -5   9 19292.1 969.260   4
 -11   5   9 18732.8 1002.88   6
 -11   5  10 3764.89 518.162   6
 -11  -5  10 4434.56 500.296   4
 -11  -5  10 2959.20 516.117   6
 -11  -5  11 14995.5 941.473   6
 -11   5  11 14308.1 907.049   6
 -11   5  12-112.025 295.590   6
 -11  -5  12 539.836 380.271   6
 -11  -5  13 3337.64 559.176   6
 -11   5  13 3045.92 485.580   6
 -11  -5  14 1115.57 446.509   6
 -11   5  14 488.351 365.406   6
 -11  -5  15 126.491 409.472   6
 -11   5  15 344.229 367.226   6
 -11  -5  16-32.6180 372.608   6
 -11  -5  17 1677.87 469.038   6
 -11  -6  -3 1495.15 406.582   4
 -11  -6  -2 3290.38 469.465   4
 -11  -6  -1 2264.81 441.322   4
 -11   6   0 176.902 239.445   4
 -11  -6   0 13.7334 299.343   4
 -11  -6   1 4810.55 527.624   4
 -11   6   1 4799.57 516.968   4
 -11   6   2 1856.04 378.801   4
 -11  -6   2 657.178 298.211   4
 -11   6   2 1902.40 350.044   6
 -11  -6   3 270.581 299.142   4
 -11   6   3 688.357 334.315   6
 -11   6   3 1340.69 344.172   4
 -11   6   4 29933.5 1163.29   4
 -11  -6   4 30765.1 1245.25   4
 -11   6   4 30625.8 1198.09   6
 -11   6   5 439.570 282.478   6
 -11  -6   5 954.013 315.824   4
 -11   6   5 1272.06 309.973   4
 -11   6   6 8836.91 610.754   4
 -11  -6   6 8690.74 665.530   4
 -11   6   6 8288.26 656.154   6
 -11   6   7 13984.5 837.335   6
 -11  -6   7 13129.9 812.149   4
 -11  -6   8 4064.16 498.534   4
 -11   6   8 4825.70 557.132   6
 -11  -6   9 6282.71 576.258   4
 -11   6   9 6593.34 625.138   6
 -11  -6   9 5190.26 603.693   6
 -11  -6  10 3877.06 566.992   6
 -11   6  10 4510.16 544.564   6
 -11  -6  10 4790.19 521.018   4
 -11   6  11-285.046 307.452   6
 -11  -6  11-133.193 385.530   6
 -11  -6  11-268.464 299.314   4
 -11  -6  12 4207.02 546.815   6
 -11   6  12 3935.93 570.524   6
 -11  -6  13 85.1846 355.667   6
 -11   6  13 315.619 308.203   6
 -11   6  14 480.246 355.839   6
 -11  -6  14 2515.05 547.699   6
 -11  -6  15 4102.25 585.591   6
 -11  -6  16 672.902 388.140   6
 -11  -6  17 157.951 389.566   6
 -11  -7  -4 751.504 362.935   4
 -11  -7  -3 28.0705 289.838   4
 -11  -7  -2 3935.81 530.766   4
 -11  -7  -1 400.605 286.912   4
 -11  -7   0 13442.5 841.506   4
 -11  -7   1 613.389 312.600   4
 -11   7   1 667.645 302.647   4
 -11   7   2 16067.2 831.060   6
 -11   7   2 15371.3 850.312   4
 -11  -7   2 14583.1 886.861   4
 -11   7   3 5935.31 527.152   4
 -11   7   3 5717.54 506.914   6
 -11  -7   3 5410.72 573.310   4
 -11   7   4 12731.7 767.201   6
 -11  -7   4 13369.4 816.967   4
 -11   7   4 12073.0 727.101   4
 -11   7   5 9811.38 690.267   6
 -11  -7   5 9096.75 692.647   4
 -11   7   5 9715.69 641.996   4
 -11  -7   6 5442.74 541.899   4
 -11   7   6 5396.95 535.846   6
 -11   7   7 178.527 290.433   6
 -11  -7   7 30.9623 271.646   4
 -11  -7   8 14310.6 848.898   4
 -11   7   8 13458.6 842.631   6
 -11   7   9 477.020 329.191   6
 -11  -7   9 1100.36 345.377   4
 -11  -7  10 5079.06 550.484   4
 -11  -7  10 4750.19 576.725   6
 -11   7  10 4703.15 578.631   6
 -11  -7  11 867.874 267.157   4
 -11   7  11 387.574 302.623   6
 -11  -7  11 844.955 401.100   6
 -11   7  12 566.797 342.794   6
 -11  -7  12 974.815 437.452   6
 -11   7  13 50.5424 337.188   6
 -11  -7  13-102.942 320.898   6
 -11  -7  14 4533.70 633.829   6
 -11  -7  15-124.168 368.893   6
 -11  -7  16 4275.25 598.132   6
 -11  -7  17 161.791 385.452   6
 -11  -8  -4 9757.03 791.679   4
 -11  -8  -3 591.407 333.053   4
 -11  -8  -2 774.592 324.070   4
 -11  -8  -1 7925.89 675.799   4
 -11  -8   0 1316.29 363.125   4
 -11   8   1 4321.00 484.469   4
 -11  -8   1 4893.50 533.080   4
 -11  -8   2 11878.8 790.838   4
 -11   8   2 11802.1 702.702   6
 -11   8   2 11721.4 738.299   4
 -11   8   3 3967.56 482.181   4
 -11  -8   3 4688.02 525.111   4
 -11   8   3 4177.67 470.111   6
 -11   8   4 25126.3 1038.67   4
 -11  -8   4 23557.0 1118.74   4
 -11   8   4 23426.4 1054.63   6
 -11  -8   5 6325.25 592.824   4
 -11   8   5 7011.07 544.991   4
 -11   8   5 6233.57 588.467   6
 -11   8   6 1157.10 325.979   6
 -11  -8   6 1561.18 376.186   4
 -11   8   7 2518.07 424.495   6
 -11  -8   7 3522.90 458.672   4
 -11  -8   8 2305.60 426.716   4
 -11   8   8 2185.50 405.248   6
 -11  -8   9 608.884 346.819   4
 -11   8   9-27.3759 284.254   6
 -11   8  10 10935.6 817.195   6
 -11  -8  10 11122.5 759.757   4
 -11  -8  11 1269.79 356.824   4
 -11   8  11 1147.92 378.383   6
 -11  -8  11 2065.24 555.120   6
 -11  -8  12 4470.17 588.783   6
 -11  -8  12 4710.33 529.466   4
 -11   8  12 3645.44 517.807   6
 -11   8  13 1547.49 418.797   6
 -11  -8  13 292.767 389.623   6
 -11  -8  14 332.428 369.358   6
 -11  -8  15 80.2877 416.692   6
 -11  -8  16 2220.34 553.943   6
 -11  -8  17-741.807 470.776   6
 -11  -9  -4 19.2579 328.766   4
 -11  -9  -3 3801.31 515.928   4
 -11  -9  -2 809.351 342.049   4
 -11  -9  -1 1075.14 396.525   4
 -11  -9   0 627.160 322.604   4
 -11  -9   1 3536.37 490.001   4
 -11  -9   2 3398.60 466.857   4
 -11   9   2 3924.09 459.317   4
 -11   9   3 33837.9 1265.28   4
 -11   9   3 35536.4 1290.34   6
 -11  -9   3 34115.4 1350.58   4
 -11  -9   4 2116.40 410.785   4
 -11   9   4 2766.68 419.737   6
 -11   9   4 2756.72 378.460   4
 -11   9   5 6407.43 560.529   6
 -11   9   5 7165.85 539.874   4
 -11  -9   5 6609.39 602.983   4
 -11  -9   6 137.434 283.817   4
 -11   9   6 49.6037 269.614   6
 -11   9   7 359.818 281.601   6
 -11  -9   7 821.628 328.100   4
 -11  -9   8 2466.49 450.179   4
 -11   9   8 2892.42 460.731   6
 -11   9   9 7770.97 670.787   6
 -11  -9   9 8653.51 682.743   4
 -11   9  10-32.6375 301.016   6
 -11  -9  10 734.773 329.321   4
 -11  -9  11 20971.3 1062.10   4
 -11   9  11 20044.2 1099.43   6
 -11  -9  12-729.368 343.629   4
 -11   9  12 76.3526 313.116   6
 -11  -9  13 1223.88 394.159   6
 -11  -9  14 4032.02 593.963   6
 -11  -9  15 19.2529 413.216   6
 -11  -9  16 3866.65 637.340   6
 -11 -10  -4 79.5894 273.477   4
 -11 -10  -3 2477.29 480.989   4
 -11 -10  -2 819.169 327.333   4
 -11 -10  -1 7056.70 642.225   4
 -11 -10   0 7734.17 671.583   4
 -11 -10   1 15546.5 913.417   4
 -11  10   2 1654.68 329.009   4
 -11 -10   2 2191.41 445.105   4
 -11  10   3 7850.64 606.065   4
 -11 -10   3 7134.43 646.789   4
 -11  10   3 8078.22 608.815   6
 -11  10   4 1280.42 326.083   6
 -11 -10   4 1148.01 334.299   4
 -11  10   4 1874.25 357.315   4
 -11 -10   5 7578.73 639.280   4
 -11  10   5 6704.98 602.709   6
 -11  10   6 422.846 290.226   6
 -11 -10   6 1403.16 368.608   4
 -11  10   7 9878.54 725.246   6
 -11 -10   7 10182.6 732.725   4
 -11 -10   8 140.264 277.244   4
 -11  10   8 752.218 277.574   6
 -11  10   9 8231.96 677.340   6
 -11 -10   9 8788.51 703.566   4
 -11  10  10 1563.45 388.837   6
 -11 -10  10 2103.54 419.308   4
 -11 -10  11-46.5363 278.649   4
 -11 -10  12 6172.44 610.508   4
 -11 -10  12 6048.31 687.684   6
 -11 -10  13 6408.09 699.997   6
 -11 -10  14 2392.55 531.203   6
 -11 -10  15 15053.0 1024.38   6
 -11 -10  16 3694.74 560.205   6
 -11 -11  -5 2543.20 502.428   4
 -11 -11  -4 403.279 362.255   4
 -11 -11  -3 1938.81 410.789   4
 -11 -11  -2 665.182 354.737   4
 -11 -11  -1 1263.37 432.863   4
 -11 -11   0 12434.2 828.752   4
 -11 -11   1 2001.02 392.321   4
 -11 -11   2 15267.1 902.227   4
 -11  11   3 10766.6 689.764   4
 -11 -11   3 11359.7 798.602   4
 -11  11   3 11225.8 704.281   6
 -11 -11   4 4948.96 568.455   4
 -11  11   4 4123.20 450.679   6
 -11  11   4 5647.37 500.997   4
 -11 -11   5-658.555 344.269   4
 -11  11   5-78.0155 305.244   6
 -11  11   6 9704.39 713.083   6
 -11 -11   6 10959.7 762.539   4
 -11 -11   7 720.553 332.058   4
 -11  11   7 343.699 337.062   6
 -11 -11   8 884.159 316.711   4
 -11  11   8 220.952 302.261   6
 -11  11   9 3193.74 485.008   6
 -11 -11   9 3935.27 498.198   4
 -11 -11  10 402.910 360.853   4
 -11 -11  11 248.039 319.181   4
 -11 -11  12 6887.61 647.623   4
 -11 -11  13 847.577 373.710   4
 -11 -11  13 574.071 420.757   6
 -11 -11  14 1069.36 431.769   6
 -11 -11  15-68.5560 429.864   6
 -11 -11  16 810.328 460.255   6
 -11 -12  -5-255.599 352.010   4
 -11 -12  -4 8193.67 707.703   4
 -11 -12  -3 3367.95 490.599   4
 -11 -12  -2 3251.39 477.431   4
 -11 -12  -1 621.863 312.098   4
 -11 -12   0-305.314 330.617   4
 -11 -12   1-329.232 314.545   4
 -11 -12   2 1667.73 412.180   4
 -11  12   3 120.630 234.273   4
 -11 -12   3 259.456 343.587   4
 -11 -12   4 16800.6 937.825   4
 -11 -12   5 887.973 348.712   4
 -11 -12   6 4475.03 524.283   4
 -11 -12   7 488.904 308.155   4
 -11 -12   8 3156.59 474.465   4
 -11 -12   9 6562.27 640.722   4
 -11 -12  10 9720.08 741.702   4
 -11 -12  11 1286.46 365.567   4
 -11 -12  12 5519.00 608.545   4
 -11 -12  13 920.187 496.521   6
 -11 -12  13-354.919 312.962   4
 -11 -12  14 142.193 415.609   6
 -11 -12  15 1239.79 450.926   6
 -11 -12  16 6246.44 754.204   6
 -11 -13  -5 5539.06 625.936   4
 -11 -13  -4 1116.42 404.205   4
 -11 -13  -3 3758.73 537.552   4
 -11 -13  -2 5860.28 615.856   4
 -11 -13  -1 811.243 351.074   4
 -11 -13   0 7573.76 665.082   4
 -11 -13   1 531.983 342.574   4
 -11 -13   2 8679.98 713.581   4
 -11 -13   3 2513.49 449.972   4
 -11 -13   4 6048.72 594.183   4
 -11 -13   5 1400.48 385.211   4
 -11 -13   6 14266.8 867.906   4
 -11 -13   7 1276.27 393.160   4
 -11 -13   8 14781.8 914.970   4
 -11 -13   9 2042.32 438.450   4
 -11 -13  10 1604.10 415.373   4
 -11 -13  11 12603.2 856.167   4
 -11 -13  12 1361.37 369.710   4
 -11 -13  13 1315.77 378.999   4
 -11 -13  14 7475.20 708.749   4
 -11 -13  14 8581.31 790.234   6
 -11 -13  15 494.981 411.316   6
 -11 -13  16 6341.63 752.796   6
 -11 -14  -5 2948.64 511.356   4
 -11 -14  -4-319.639 303.077   4
 -11 -14  -3 68.3176 329.611   4
 -11 -14  -2-217.446 289.393   4
 -11 -14  -1 15619.7 948.599   4
 -11 -14   0 2231.13 449.015   4
 -11 -14   1 18133.3 996.527   4
 -11 -14   2 1301.29 391.866   4
 -11 -14   3 7601.40 671.228   4
 -11 -14   4 4166.63 529.281   4
 -11 -14   5 21093.4 1070.00   4
 -11 -14   6 208.601 299.785   4
 -11 -14   7 25340.3 1178.41   4
 -11 -14   8 856.369 375.978   4
 -11 -14   9 4203.85 556.657   4
 -11 -14  10 837.089 344.634   4
 -11 -14  11 1286.48 391.910   4
 -11 -14  12 1085.45 395.443   4
 -11 -14  13 6743.42 674.898   4
 -11 -14  14 511.849 361.094   4
 -11 -14  14 845.384 492.310   6
 -11 -14  15 7625.33 815.538   6
 -11 -14  16 888.338 508.114   6
 -11  15  -8-27.2931 269.969   5
 -11  15  -7-281.139 266.196   5
 -11 -15  -5 2729.95 465.392   4
 -11 -15  -4-161.079 284.760   4
 -11 -15  -3 7015.46 676.499   4
 -11 -15  -2 1279.04 419.320   4
 -11 -15  -1 565.685 342.498   4
 -11 -15   0 4339.73 549.537   4
 -11 -15   1 1158.62 416.456   4
 -11 -15   2 8882.58 728.803   4
 -11 -15   3 9619.71 729.712   4
 -11 -15   4 1055.57 348.958   4
 -11 -15   5 2213.04 449.845   4
 -11 -15   6 8063.64 690.906   4
 -11 -15   7 1171.99 402.977   4
 -11 -15   8 580.100 332.911   4
 -11 -15   9 3533.65 511.948   4
 -11 -15  10 692.893 334.458   4
 -11 -15  11 4782.32 577.729   4
 -11 -15  12 3082.84 490.883   4
 -11 -15  13 5180.11 603.405   4
 -11 -15  14 478.245 348.228   4
 -11 -15  15 901.693 579.470   6
 -11 -15  16-21.9131 456.682   6
 -11  16  -8 461.378 354.402   5
 -11  16  -7 287.607 308.881   5
 -11 -16  -5 707.555 341.107   4
 -11 -16  -4 5784.21 625.423   4
 -11 -16  -3 1449.56 402.731   4
 -11 -16  -2 7469.91 691.086   4
 -11 -16  -1 2565.81 457.214   4
 -11 -16   0 5385.47 598.455   4
 -11 -16   1 7510.03 672.190   4
 -11 -16   2 1740.73 451.612   4
 -11 -16   3 2050.26 441.730   4
 -11 -16   4 2939.43 476.325   4
 -11 -16   5 5774.78 598.591   4
 -11 -16   6 7773.58 707.409   4
 -11 -16   7 2321.97 455.053   4
 -11 -16   8 439.798 336.763   4
 -11 -16   9 8820.42 739.770   4
 -11 -16  10 2744.66 450.828   4
 -11 -16  11 613.690 388.323   4
 -11 -16  12 6416.09 658.720   4
 -11 -16  13 406.391 342.406   4
 -11 -16  14 196.623 293.188   4
 -11 -16  15 1944.53 514.783   6
 -11 -16  15 1186.84 373.802   4
 -11 -16  16 6070.86 743.572   6
 -11  17  -8 764.891 339.010   5
 -11  17  -7-65.5391 288.065   5
 -11 -17  -6 3095.10 522.906   4
 -11 -17  -5 374.085 296.697   4
 -11 -17  -4 338.503 299.943   4
 -11 -17  -3 362.168 314.166   4
 -11 -17  -2 3246.60 505.061   4
 -11 -17  -1 1158.19 381.385   4
 -11 -17   0 24406.9 1202.32   4
 -11 -17   1-81.3522 290.401   4
 -11 -17   2 24710.9 1184.16   4
 -11 -17   3 779.633 339.186   4
 -11 -17   4 10232.4 778.152   4
 -11 -17   5 888.586 360.293   4
 -11 -17   6 16597.9 979.108   4
 -11 -17   7 590.875 355.920   4
 -11 -17   8 15837.1 977.545   4
 -11 -17   9 995.918 363.337   4
 -11 -17  10 2157.48 459.428   4
 -11 -17  11 334.228 319.808   4
 -11 -17  12 1628.96 446.382   4
 -11 -17  13 548.592 331.071   4
 -11 -17  14 2275.00 486.386   4
 -11 -17  15 666.112 361.416   4
 -11 -17  16 4460.55 703.484   6
 -11  18  -8 737.194 346.978   5
 -11  18  -7 670.333 275.604   5
 -11 -18  -6 33.0143 298.535   4
 -11  18  -6 408.599 312.832   5
 -11 -18  -5 81.6149 313.129   4
 -11 -18  -4 4789.97 584.269   4
 -11 -18  -3 206.040 288.951   4
 -11 -18  -2 483.818 338.834   4
 -11 -18  -1 11210.5 834.237   4
 -11 -18   0 763.401 374.885   4
 -11 -18   1 5369.49 580.499   4
 -11 -18   2 2853.12 494.456   4
 -11 -18   3 761.515 381.822   4
 -11 -18   4 3526.45 491.851   4
 -11 -18   5 8506.97 705.647   4
 -11 -18   6 3423.06 517.109   4
 -11 -18   7 19095.3 1082.13   4
 -11 -18   8-166.184 325.086   4
 -11 -18   9 7526.93 696.815   4
 -11 -18  10 10523.9 812.703   4
 -11 -18  11-88.8892 332.377   4
 -11 -18  12 4578.66 576.083   4
 -11 -18  13 3824.81 563.674   4
 -11 -18  14 1915.45 438.838   4
 -11 -18  15 4059.59 616.118   4
 -11 -18  16 1503.49 543.797   6
 -11  19  -7 474.613 341.021   5
 -11 -19  -6-248.655 326.912   4
 -11  19  -6-3.87319 245.858   5
 -11 -19  -5 7071.32 701.443   4
 -11 -19  -4 1561.19 413.527   4
 -11 -19  -3 9433.46 770.383   4
 -11 -19  -2 700.902 364.977   4
 -11 -19  -1 525.871 338.693   4
 -11 -19   0-39.5951 297.900   4
 -11 -19   1 7818.04 686.689   4
 -11 -19   2 2459.91 468.305   4
 -11 -19   3 15396.1 955.455   4
 -11 -19   4 1340.87 416.745   4
 -11 -19   5 8286.93 731.367   4
 -11 -19   6 2108.22 466.259   4
 -11 -19   7 3264.77 525.069   4
 -11 -19   8-560.557 320.259   4
 -11 -19   9 1851.41 452.134   4
 -11 -19  10 3495.07 532.953   4
 -11 -19  11 12292.5 896.073   4
 -11 -19  12 539.896 368.325   4
 -11 -19  13 4539.50 621.072   4
 -11 -19  14 47.7067 331.080   4
 -11 -19  15 1022.46 439.479   4
 -11 -19  16-271.136 368.234   4
 -11 -19  16 183.184 448.145   6
 -11  20  -7 1063.46 372.279   5
 -11 -20  -6 864.982 402.937   4
 -11  20  -6 382.620 328.261   5
 -11  20  -5 1487.26 391.891   5
 -11 -20  -5 2264.57 471.810   4
 -11 -20  -4 2159.07 468.987   4
 -11 -20  -3 0.39054 310.147   4
 -11 -20  -2 9319.63 771.665   4
 -11 -20  -1 2044.12 413.121   4
 -11 -20   0-296.916 342.030   4
 -11 -20   1 22894.2 1168.58   4
 -11 -20   2 3055.85 507.881   4
 -11 -20   3 8242.72 707.883   4
 -11 -20   4 9231.21 755.240   4
 -11 -20   5 3042.57 520.861   4
 -11 -20   6 5011.10 588.990   4
 -11 -20   7 3228.88 509.595   4
 -11 -20   8 792.209 411.357   4
 -11 -20   9 3620.67 533.181   4
 -11 -20  10 771.647 354.177   4
 -11 -20  11 3140.38 561.576   4
 -11 -20  12 1879.38 478.384   4
 -11 -20  13 513.765 364.684   4
 -11 -20  14 404.465 384.696   4
 -11 -20  15 1553.29 467.534   4
 -11 -20  16-370.692 412.269   4
 -11  21  -7 448.207 302.551   5
 -11  21  -6 4635.04 605.342   5
 -11 -21  -6 3918.50 577.518   4
 -11  21  -5 1493.05 385.864   5
 -11 -21  -5 1112.38 399.537   4
 -11 -21  -4 879.105 385.169   4
 -11 -21  -3 1450.80 410.256   4
 -11 -21  -2 4097.81 567.771   4
 -11 -21  -1 1175.31 370.039   4
 -11 -21   0 11665.8 838.412   4
 -11 -21   1 1247.30 374.842   4
 -11 -21   2 4347.15 576.999   4
 -11 -21   3 193.703 298.670   4
 -11 -21   4 2539.18 476.084   4
 -11 -21   5-20.4899 303.860   4
 -11 -21   6 6790.91 675.372   4
 -11 -21   7 743.878 381.243   4
 -11 -21   8 12527.6 888.442   4
 -11 -21   9 1143.75 419.313   4
 -11 -21  10 2957.92 501.347   4
 -11 -21  11 2150.27 482.214   4
 -11 -21  12 3008.97 549.307   4
 -11 -21  13 4571.57 630.414   4
 -11 -21  14 4177.75 600.529   4
 -11 -21  15-138.512 362.922   4
 -11 -21  16 1889.38 473.628   4
 -11  22  -7 1542.25 415.702   5
 -11  22  -6 1273.91 406.143   5
 -11 -22  -6 2538.59 520.688   4
 -11 -22  -5-25.2872 293.449   4
 -11  22  -5-207.878 272.698   5
 -11  22  -4 12344.3 859.391   5
 -11 -22  -4 10673.0 857.267   4
 -11 -22  -3 564.061 340.891   4
 -11 -22  -2 7279.40 692.963   4
 -11 -22  -1 3324.48 519.547   4
 -11 -22   0 1021.07 369.220   4
 -11 -22   1 2990.77 510.823   4
 -11 -22   2 7509.75 699.594   4
 -11 -22   3 452.631 379.663   4
 -11 -22   4 12779.4 887.583   4
 -11 -22   5 164.317 339.251   4
 -11 -22   6 5376.12 624.198   4
 -11 -22   7 2392.46 453.971   4
 -11 -22   8 619.422 391.698   4
 -11 -22   9 1477.04 452.933   4
 -11 -22  10 10200.0 821.274   4
 -11 -22  11 904.738 388.963   4
 -11 -22  12 11341.1 896.143   4
 -11 -22  13 2162.96 491.329   4
 -11 -22  14-22.8472 347.666   4
 -11 -22  15 2191.79 533.469   4
 -11  23  -6 1527.77 468.817   5
 -11  23  -5 3148.21 511.878   5
 -11 -23  -5 3288.05 527.857   4
 -11  23  -4 1133.89 351.663   5
 -11 -23  -4 780.498 411.680   4
 -11 -23  -3 11865.4 880.722   4
 -11 -23  -2 271.709 338.593   4
 -11 -23  -1 8374.40 733.447   4
 -11 -23   0 3005.29 504.282   4
 -11 -23   1 959.341 370.144   4
 -11 -23   2 3777.89 541.415   4
 -11 -23   3 22506.2 1197.64   4
 -11 -23   4 458.346 316.176   4
 -11 -23   5 12490.9 892.780   4
 -11 -23   6 2246.16 438.971   4
 -11 -23   7-526.437 404.938   4
 -11 -23   8 5032.74 622.420   4
 -11 -23   9 6690.98 682.785   4
 -11 -23  10 235.545 345.137   4
 -11 -23  11 10057.2 838.609   4
 -11 -23  12 264.572 392.018   4
 -11 -23  13 152.425 351.812   4
 -11 -23  14 1379.29 433.437   4
 -11 -23  15 902.452 440.350   4
 -11  24  -6 569.881 355.141   5
 -11 -24  -5 2777.24 504.222   4
 -11  24  -5 2818.63 494.398   5
 -11 -24  -4 122.190 330.899   4
 -11  24  -4 145.988 260.279   5
 -11 -24  -3 1628.71 450.922   4
 -11 -24  -2 2617.80 473.877   4
 -11 -24  -1 2640.25 507.606   4
 -11 -24   0 176.081 293.833   4
 -11 -24   1 3253.52 531.917   4
 -11 -24   2-245.428 311.423   4
 -11 -24   3 1009.80 467.036   4
 -11 -24   4 2056.25 464.481   4
 -11 -24   5 4081.81 582.257   4
 -11 -24   6 910.416 424.761   4
 -11 -24   7 5177.79 616.059   4
 -11 -24   8 4878.93 601.876   4
 -11 -24   9 3785.13 581.840   4
 -11 -24  10 301.290 346.071   4
 -11 -24  11 644.798 370.283   4
 -11 -24  12-400.259 328.284   4
 -11 -24  13 5584.33 688.505   4
 -11 -24  14 772.588 414.729   4
 -11  25  -6 2934.03 517.831   5
 -11  25  -5 840.380 373.333   5
 -11  25  -4 207.365 272.946   5
 -11 -25  -4 189.113 356.458   4
 -11  25  -3 6944.44 654.309   5
 -11 -25  -3 5199.21 643.337   4
 -11 -25  -2 2654.20 514.734   4
 -11 -25  -1 32.7021 291.265   4
 -11 -25   0 1584.76 406.556   4
 -11 -25   1 1479.75 429.497   4
 -11 -25   2 703.662 376.549   4
 -11 -25   3 5039.50 618.130   4
 -11 -25   4-493.896 326.625   4
 -11 -25   5 3050.45 541.902   4
 -11 -25   6 141.628 377.005   4
 -11 -25   7 263.588 320.259   4
 -11 -25   8 1316.99 446.636   4
 -11 -25   9 5730.46 670.822   4
 -11 -25  10 2135.15 477.381   4
 -11 -25  11 2133.95 487.481   4
 -11 -25  12 1070.80 420.910   4
 -11 -25  13 2217.62 498.693   4
 -11 -25  14 3739.83 598.631   4
 -11  26  -6 1085.83 396.717   5
 -11  26  -5 545.118 342.796   5
 -11 -26  -4 6635.21 690.616   4
 -11  26  -4 5861.51 641.266   5
 -11  26  -3 1197.91 334.122   5
 -11 -26  -3 1388.78 409.537   4
 -11 -26  -2 8206.82 754.550   4
 -11 -26  -1 233.317 355.928   4
 -11 -26   0 1209.84 425.808   4
 -11 -26   1 2644.50 480.641   4
 -11 -26   2 7908.63 748.905   4
 -11 -26   3 471.518 346.499   4
 -11 -26   4 17999.5 1080.11   4
 -11 -26   5 5377.02 637.934   4
 -11 -26   6 1825.86 464.093   4
 -11 -26   7 836.943 393.720   4
 -11 -26   8 6981.65 716.918   4
 -11 -26   9 4045.08 596.389   4
 -11 -26  10 10282.8 882.700   4
 -11 -26  11 87.1702 380.550   4
 -11 -26  12 2943.73 562.039   4
 -11 -26  13 140.236 374.043   4
 -11 -26  14 201.659 337.933   4
 -11  27  -5 2478.75 470.637   5
 -11 -27  -4-550.751 350.194   4
 -11  27  -4 27.8592 278.177   5
 -11  27  -3 1553.18 397.883   5
 -11 -27  -3 1377.84 425.886   4
 -11 -27  -2 6649.84 697.270   4
 -11  27  -2 6471.24 644.083   5
 -11 -27  -1 2418.30 485.054   4
 -11 -27   0 3176.55 505.169   4
 -11 -27   1 961.502 410.343   4
 -11 -27   2 829.667 389.132   4
 -11 -27   3 6195.91 671.910   4
 -11 -27   4 1619.34 443.359   4
 -11 -27   5 3516.65 553.074   4
 -11 -27   6 4001.68 570.284   4
 -11 -27   7 3712.65 554.272   4
 -11 -27   8 11250.1 885.221   4
 -11 -27   9 2094.77 499.573   4
 -11 -27  10 3286.95 564.352   4
 -11 -27  11 5599.03 687.598   4
 -11 -27  12 282.394 352.629   4
 -11 -27  13-580.480 438.211   4
 -11  28  -5 830.283 328.442   5
 -11  28  -4 1155.87 381.612   5
 -11 -28  -3 2547.75 474.894   4
 -11  28  -3 2088.89 426.056   5
 -11  28  -2 222.916 287.830   5
 -11 -28  -2-773.182 391.495   4
 -11 -28  -1 9756.51 826.300   4
 -11 -28   0 948.047 384.764   4
 -11 -28   1 2789.16 521.616   4
 -11 -28   2 1804.17 443.857   4
 -11 -28   3 638.670 384.452   4
 -11 -28   4 828.445 379.197   4
 -11 -28   5 838.984 418.661   4
 -11 -28   6 747.279 384.495   4
 -11 -28   7 8123.84 763.090   4
 -11 -28   8 861.514 436.676   4
 -11 -28   9 3604.94 564.916   4
 -11 -28  10 1204.95 443.211   4
 -11 -28  11 640.139 399.646   4
 -11 -28  12 732.341 426.370   4
 -11 -28  13 5635.55 718.413   4
 -11  29  -4 12.6316 285.348   5
 -11  29  -3 2368.57 452.545   5
 -11 -29  -3 1311.04 409.922   4
 -11  29  -2 349.025 319.769   5
 -11 -29  -2 721.174 363.929   4
 -11 -29  -1 873.528 388.805   4
 -11 -29   0 2180.38 468.950   4
 -11 -29   1-6.38164 357.295   4
 -11 -29   2-100.190 321.473   4
 -11 -29   3 12842.2 937.229   4
 -11 -29   4-874.343 416.955   4
 -11 -29   5 7486.04 749.020   4
 -11 -29   6 861.516 411.217   4
 -11 -29   7 678.616 408.101   4
 -11 -29   8-77.7938 363.155   4
 -11 -29   9 8238.75 812.909   4
 -11 -29  10 178.992 342.496   4
 -11 -29  11 1846.17 480.765   4
 -11 -29  12 991.592 425.637   4
 -11  30  -4 1343.13 402.672   5
 -11  30  -3 3865.08 547.826   5
 -11 -30  -2 1624.74 475.242   4
 -11  30  -2 1587.44 401.694   5
 -11  30  -1 1894.39 413.359   5
 -11 -30  -1 1588.80 437.963   4
 -11 -30   0 715.004 424.995   4
 -11 -30   1 5041.68 631.716   4
 -11 -30   2 5104.82 642.188   4
 -11 -30   3 137.879 335.194   4
 -11 -30   4 7815.56 754.640   4
 -11 -30   5 747.757 419.033   4
 -11 -30   6 785.689 382.500   4
 -11 -30   7 1636.62 481.846   4
 -11 -30   8 1580.82 478.091   4
 -11 -30   9 6561.55 744.544   4
 -11 -30  10 4325.58 640.024   4
 -11 -30  11 1781.56 513.852   4
 -11  31  -4 42.6899 296.921   5
 -11  31  -3 461.265 280.562   5
 -11  31  -2 6579.38 704.887   5
 -11 -31  -2 6208.46 700.962   4
 -11  31  -1 1142.04 377.592   5
 -11 -31  -1 1205.32 430.155   4
 -11 -31   0 10444.9 864.503   4
 -11 -31   1 2045.76 486.944   4
 -11 -31   2 1972.53 465.863   4
 -11 -31   3 126.351 312.417   4
 -11 -31   4 343.410 352.258   4
 -11 -31   5 679.243 376.573   4
 -11 -31   6 9168.12 828.826   4
 -11 -31   7 678.426 398.563   4
 -11 -31   8 10094.6 881.348   4
 -11 -31   9 698.829 407.467   4
 -11 -31  10 2192.29 536.670   4
 -11 -31  11 1338.22 502.768   4
 -11  32  -3 489.687 342.068   5
 -11  32  -2 886.082 359.100   5
 -11  32  -1 6474.98 685.673   5
 -11 -32  -1 6517.27 729.225   4
 -11 -32   0 3193.47 553.642   4
 -11 -32   1 3290.10 529.634   4
 -11 -32   2 3806.92 554.149   4
 -11 -32   3 373.449 362.185   4
 -11 -32   4 5196.89 657.370   4
 -11 -32   5 995.247 405.774   4
 -11 -32   6 1358.11 431.766   4
 -11 -32   7 10768.1 914.712   4
 -11 -32   8 440.685 336.261   4
 -11 -32   9 158.264 372.438   4
 -11 -32  10 5194.63 712.006   4
 -11  33  -3 2389.74 481.230   5
 -11  33  -2 234.424 329.018   5
 -11 -33  -1 1063.56 436.661   4
 -11  33  -1 462.706 296.726   5
 -11  33   0-70.6793 290.723   5
 -11 -33   0 737.651 428.613   4
 -11 -33   1 2830.50 553.838   4
 -11 -33   2 635.913 409.580   4
 -11 -33   3 5184.89 657.438   4
 -11 -33   4 1145.77 439.416   4
 -11 -33   5 4061.56 609.571   4
 -11 -33   6 1869.48 481.447   4
 -11 -33   7 1080.61 442.414   4
 -11 -33   8-579.316 371.916   4
 -11 -33   9 1906.21 501.167   4
 -11 -33  10-255.689 397.913   4
 -11  34  -2 53.5964 254.585   5
 -11  34  -1 2248.02 462.844   5
 -11 -34  -1 2767.21 525.029   4
 -11  34   0 3653.85 545.716   5
 -11 -34   0 3004.56 545.977   4
 -11 -34   1 4975.38 648.128   4
 -11 -34   2 229.607 359.250   4
 -11 -34   3-319.874 373.614   4
 -11 -34   4 1014.35 475.119   4
 -11 -34   5 407.305 373.183   4
 -11 -34   6 335.691 411.255   4
 -11 -34   7 3548.24 581.606   4
 -11 -34   8 113.810 355.268   4
 -11 -34   9 3837.05 642.686   4
 -11  35  -2 179.735 277.291   5
 -11  35  -1 726.792 394.730   5
 -11  35   0 8461.03 824.837   5
 -11 -35   0 7903.79 780.054   4
 -11 -35   1 591.002 408.180   4
 -11 -35   2 2537.09 554.600   4
 -11 -35   3 5626.91 699.698   4
 -11 -35   4 69.0869 375.753   4
 -11 -35   5 1120.36 430.786   4
 -11 -35   6 9104.51 860.842   4
 -11 -35   7 540.193 370.411   4
 -11 -35   8 3105.51 570.182   4
 -11  36  -1 1391.45 458.442   5
 -11  36   0-438.941 314.115   5
 -11 -36   0 333.664 367.754   4
 -11 -36   1 356.010 401.562   4
 -11  36   1-173.927 282.411   5
 -11 -36   2 6575.61 739.708   4
 -11 -36   3 312.649 342.441   4
 -11 -36   4 3652.60 566.345   4
 -11 -36   5 1529.87 478.679   4
 -11 -36   6 2391.57 545.134   4
 -11 -36   7 781.471 386.202   4
 -11  37   0 2070.15 454.927   5
 -11  37   1 3135.93 535.986   5
 -11 -37   1 4398.46 688.638   4
 -11 -37   2 116.437 328.538   4
 -11 -37   3 567.576 394.066   4
 -11 -37   4 1417.13 467.010   4
 -11 -37   5 2339.86 558.139   4
 -11 -37   6 2332.76 553.951   4
 -11  38   1 5715.96 693.323   5
 -11 -38   1 5850.01 722.486   4
 -11 -38   2 1095.91 454.731   4
 -11 -38   3 1196.88 438.473   4
 -11 -38   4 470.128 355.656   4
 -11 -38   5 450.335 462.438   4
 -11 -39   2 230.541 378.428   4
 -11 -39   3 1332.47 412.919   4
 -10   0  -2 1926.51 398.509   4
 -10   0  -1-68.4416 266.865   4
 -10   0   0 18874.4 936.636   4
 -10   0   1-295.913 301.082   4
 -10   0   1-116.045 284.571   6
 -10   0   2 64575.7 1766.45   6
 -10   0   2 63991.1 1814.30   4
 -10   0   3 186.679 269.949   6
 -10   0   3 116.351 251.423   4
 -10   0   4-252.279 304.395   6
 -10   0   4 501.219 269.814   4
 -10   0   5-71.4400 239.910   4
 -10   0   5 65.6237 286.992   6
 -10   0   6 46853.3 1543.81   6
 -10   0   6 51559.7 1518.56   4
 -10   0   7 83.3652 254.649   4
 -10   0   7-253.047 329.057   6
 -10   0   8 41000.4 1449.69   6
 -10   0   8 42123.4 1357.95   4
 -10   0   9-332.411 232.021   4
 -10   0   9 391.656 338.272   6
 -10   0  10 22556.3 1083.49   6
 -10   0  11-118.825 365.844   6
 -10   0  12 1903.71 433.817   6
 -10   0  13 130.995 309.925   6
 -10   0  14 1819.35 448.830   6
 -10   0  15 193.705 330.396   6
 -10   0  16 12159.9 871.360   6
 -10   0  17-388.064 352.225   3
 -10   0  18 8338.14 816.892   3
 -10  -1  -3 2055.08 390.658   4
 -10   1  -2 16793.6 932.703   4
 -10  -1  -2 17912.0 956.035   4
 -10  -1  -1 6741.10 598.559   4
 -10   1  -1 6571.70 572.436   4
 -10  -1   0 3742.57 441.756   4
 -10   1   0 4170.84 485.579   4
 -10  -1   1 11502.0 723.289   4
 -10  -1   1 12699.7 708.340   6
 -10   1   1 13092.2 760.026   4
 -10   1   1 13006.7 701.512   6
 -10  -1   2 592.756 317.343   4
 -10   1   2 942.771 350.829   6
 -10   1   2 1104.94 336.008   4
 -10  -1   2 635.519 355.366   6
 -10   1   3 7488.14 564.510   4
 -10  -1   3 6550.81 527.384   4
 -10  -1   3 7205.00 584.466   6
 -10   1   3 6274.07 531.310   6
 -10  -1   4-198.968 256.948   4
 -10   1   4 160.991 273.116   6
 -10   1   4 175.104 239.790   4
 -10  -1   4-143.860 286.038   6
 -10   1   5 5839.11 502.960   4
 -10  -1   5 5398.60 519.317   6
 -10   1   5 5872.25 539.619   6
 -10  -1   5 6028.32 518.899   4
 -10  -1   6 19044.5 962.626   6
 -10   1   6 19608.0 953.067   6
 -10   1   6 21495.6 923.005   4
 -10  -1   6 21881.6 952.501   4
 -10   1   7 33380.5 1268.73   6
 -10   1   7 32742.6 1169.65   4
 -10  -1   7 30823.0 1235.05   6
 -10  -1   7 33779.6 1196.27   4
 -10   1   8 1377.75 394.688   6
 -10  -1   8 1722.69 415.471   6
 -10   1   8 1298.25 311.511   4
 -10  -1   8 1410.96 340.985   4
 -10  -1   9 7993.94 668.714   6
 -10  -1   9 8129.67 587.918   4
 -10   1   9 8207.53 661.853   6
 -10   1  10 416.961 320.412   6
 -10  -1  10 577.781 372.203   6
 -10  -1  11 2217.18 423.706   6
 -10   1  11 2139.04 444.099   6
 -10  -1  12 4225.68 519.058   6
 -10   1  12 4414.43 560.919   6
 -10  -1  13-170.133 340.382   6
 -10   1  13-109.231 285.464   6
 -10  -1  14 6641.94 641.550   6
 -10   1  14 7048.58 671.714   6
 -10   1  15 7898.70 711.097   6
 -10  -1  15 7110.15 699.069   6
 -10   1  16 1166.58 439.057   6
 -10  -1  16 204.226 386.500   6
 -10   1  16 675.071 343.311   3
 -10   1  17 1873.47 449.940   3
 -10  -1  17 1572.83 383.218   3
 -10  -1  18 1406.43 449.525   3
 -10   1  18 1883.81 447.395   3
 -10  -2  -3 7423.96 637.437   4
 -10  -2  -2 1575.06 364.138   4
 -10   2  -2 1709.19 372.132   4
 -10   2  -1 31527.2 1253.02   4
 -10  -2  -1 29411.8 1216.49   4
 -10   2   0-47.0059 284.034   4
 -10  -2   0-90.2666 293.304   4
 -10   2   1 5554.89 537.484   4
 -10   2   1 4348.54 433.521   6
 -10  -2   1 5730.36 527.777   4
 -10   2   2 6936.18 555.783   4
 -10  -2   2 5951.20 555.179   4
 -10   2   2 5728.18 504.968   6
 -10   2   3 237.781 268.456   6
 -10   2   3 653.225 284.785   4
 -10  -2   3 503.770 310.306   4
 -10  -2   4 2153.42 372.104   4
 -10   2   4 2960.37 426.223   6
 -10   2   4 2968.55 393.642   4
 -10  -2   5 1688.23 381.121   6
 -10   2   5 2635.99 401.120   6
 -10   2   5 2317.87 357.227   4
 -10  -2   5 1920.58 354.987   4
 -10   2   6 1352.46 309.058   4
 -10   2   6 854.029 349.073   6
 -10  -2   6 390.708 327.123   6
 -10  -2   6 1677.62 342.174   4
 -10   2   7 11165.7 744.676   6
 -10   2   7 10392.7 635.697   4
 -10  -2   7 9462.82 706.159   6
 -10  -2   7 10479.2 663.464   4
 -10  -2   8 756.999 357.608   6
 -10   2   8 1108.43 359.996   6
 -10  -2   8 1640.95 360.539   4
 -10   2   8 955.752 289.675   4
 -10  -2   9 91.5966 250.935   4
 -10   2   9 354.728 315.609   6
 -10  -2   9 930.545 388.018   6
 -10  -2  10 208.687 338.690   6
 -10  -2  10 326.796 237.020   4
 -10   2  10 700.316 355.959   6
 -10   2  11 8589.42 701.117   6
 -10  -2  11 7388.00 666.084   6
 -10  -2  12 16.2282 304.386   6
 -10   2  12 125.515 314.491   6
 -10   2  13 5324.64 570.558   6
 -10  -2  13 5036.72 570.229   6
 -10   2  14 464.606 292.249   6
 -10  -2  14 849.900 383.782   6
 -10   2  15 1386.45 427.422   6
 -10  -2  15 1603.17 444.427   6
 -10   2  16-627.756 428.906   6
 -10   2  16 242.778 329.200   3
 -10  -2  16-225.632 304.972   6
 -10   2  17 1198.70 388.449   3
 -10  -2  17 1061.59 378.326   3
 -10   2  18 177.140 337.599   3
 -10  -2  18 257.143 321.293   3
 -10  -3  -3 5937.90 594.924   4
 -10  -3  -2 4827.32 516.458   4
 -10   3  -1 2015.17 383.330   4
 -10  -3  -1 1527.83 365.841   4
 -10   3   0 3318.03 412.546   4
 -10  -3   0 3668.70 476.481   4
 -10   3   1 23152.5 944.047   6
 -10   3   1 21848.9 987.751   4
 -10  -3   1 23304.4 1032.38   4
 -10   3   2 16157.8 786.109   6
 -10   3   2 15280.9 801.663   4
 -10  -3   2 15436.0 819.425   4
 -10  -3   3 29115.0 1126.81   4
 -10   3   3 27277.4 1070.15   6
 -10   3   3 27561.2 1075.72   4
 -10  -3   4 730.522 314.479   4
 -10   3   4 780.688 310.379   6
 -10   3   4 148.322 230.842   4
 -10   3   5 323.064 323.975   6
 -10   3   5 132.927 244.044   4
 -10  -3   5 133.690 279.327   4
 -10  -3   6-430.298 310.164   4
 -10   3   6-98.8833 306.336   6
 -10   3   6-469.862 280.789   4
 -10  -3   7 61029.4 1850.45   6
 -10   3   7 68591.2 1768.00   4
 -10   3   7 62801.6 1864.48   6
 -10  -3   7 65516.0 1823.95   4
 -10  -3   8 4170.56 523.258   6
 -10   3   8 4633.71 525.721   6
 -10  -3   8 4045.48 463.078   4
 -10  -3   9 5640.52 503.974   4
 -10  -3   9 6350.12 601.486   6
 -10   3   9 6607.59 597.712   6
 -10  -3  10 82.8415 240.104   4
 -10  -3  10 608.240 363.670   6
 -10   3  10 487.714 346.419   6
 -10   3  11 628.528 292.993   6
 -10  -3  11 409.519 304.601   6
 -10   3  12 674.051 307.117   6
 -10  -3  12 479.127 311.281   6
 -10   3  13 175.911 336.058   6
 -10  -3  13 301.252 359.074   6
 -10   3  14 861.378 325.696   6
 -10  -3  14 332.521 348.799   6
 -10   3  15 5499.90 616.137   6
 -10  -3  15 6415.85 660.471   6
 -10   3  16 237.007 297.978   3
 -10  -3  16 188.685 340.237   6
 -10   3  16-223.818 349.157   6
 -10   3  17 1283.19 443.100   3
 -10   3  18-28.5595 296.270   3
 -10  -3  18 373.930 357.800   3
 -10  -4  -3 3534.15 474.183   4
 -10  -4  -2 493.943 303.037   4
 -10   4  -1 3444.91 457.224   4
 -10  -4  -1 3776.40 479.520   4
 -10  -4   0 6812.69 579.549   4
 -10   4   0 7403.90 593.375   4
 -10   4   1 3892.09 454.886   4
 -10   4   1 4682.63 439.016   6
 -10  -4   1 3843.15 467.680   4
 -10   4   2 38187.5 1267.42   6
 -10   4   2 36768.4 1287.43   4
 -10  -4   2 35505.7 1313.01   4
 -10  -4   3 19499.7 936.901   4
 -10   4   3 20701.5 917.349   4
 -10   4   3 17413.3 853.231   6
 -10  -4   4 3010.80 414.102   4
 -10   4   4 3048.14 430.603   6
 -10   4   4 2706.07 372.812   4
 -10   4   5 5304.15 477.988   4
 -10   4   5 6302.30 557.520   6
 -10  -4   5 5725.99 516.466   4
 -10   4   6 3650.71 423.131   4
 -10   4   6 4537.36 529.857   6
 -10  -4   6 3833.20 470.120   4
 -10  -4   7 28637.5 1108.47   4
 -10   4   7 27418.5 1027.67   4
 -10   4   7 24769.9 1109.01   6
 -10  -4   8 22233.0 972.451   4
 -10  -4   8 19903.4 1003.21   6
 -10   4   8 19109.1 984.305   6
 -10   4   9 418.640 307.392   6
 -10  -4   9 280.799 243.843   4
 -10  -4   9 156.172 319.505   6
 -10   4  10 10941.7 759.628   6
 -10  -4  10 12523.7 816.369   6
 -10  -4  10 12455.8 737.909   4
 -10   4  11 2780.55 437.060   6
 -10  -4  11 2325.95 452.436   6
 -10   4  12 760.661 332.248   6
 -10  -4  12 44.9897 344.971   6
 -10  -4  13 5787.09 613.454   6
 -10   4  13 5516.21 590.094   6
 -10   4  14 3678.59 533.169   6
 -10  -4  14 3480.80 546.650   6
 -10   4  15-390.481 377.631   6
 -10  -4  15 159.813 365.286   6
 -10  -4  16 4719.34 590.567   6
 -10   4  16 4609.88 585.305   3
 -10   4  17 857.433 358.696   3
 -10  -4  18 820.863 365.208   3
 -10   4  18 1044.58 362.863   3
 -10  -5  -4 7293.64 659.246   4
 -10  -5  -3 662.806 273.473   4
 -10  -5  -2 19915.6 1003.66   4
 -10  -5  -1 7844.17 621.663   4
 -10   5   0 2582.07 400.865   4
 -10  -5   0 3319.93 459.754   4
 -10  -5   1 372.974 309.771   4
 -10   5   1-216.174 263.951   6
 -10   5   1 268.931 257.023   4
 -10   5   2 8463.62 627.453   4
 -10   5   2 9317.25 615.537   6
 -10  -5   2 10091.4 698.859   4
 -10   5   3 2652.14 381.589   6
 -10  -5   3 1844.97 356.880   4
 -10   5   3 2068.34 363.803   4
 -10   5   4 46267.6 1445.79   6
 -10   5   4 44181.6 1387.20   4
 -10  -5   4 42779.8 1450.28   4
 -10   5   5 1725.29 285.022   4
 -10   5   5 1680.67 334.661   6
 -10  -5   5 2123.81 392.371   4
 -10   5   6 80595.3 2153.85   6
 -10  -5   6 81895.7 2135.26   4
 -10   5   6 86814.7 2071.39   4
 -10   5   7 744.345 331.828   6
 -10   5   7 112.954 228.769   4
 -10  -5   7-46.7388 273.320   4
 -10   5   8 588.146 316.518   6
 -10  -5   8 510.504 297.186   4
 -10  -5   9 1099.37 315.930   4
 -10   5   9 642.718 317.191   6
 -10  -5   9 1103.53 352.945   6
 -10   5  10 6596.04 620.355   6
 -10  -5  10 5898.71 610.406   6
 -10  -5  10 6845.08 565.355   4
 -10  -5  11 911.432 378.235   6
 -10  -5  11 1748.78 342.893   4
 -10   5  11 1428.03 394.434   6
 -10   5  12 12084.6 830.545   6
 -10  -5  12 13415.1 862.287   6
 -10  -5  13 1009.32 409.700   6
 -10   5  13 932.114 340.511   6
 -10   5  14 13196.8 888.149   6
 -10  -5  14 13359.0 905.981   6
 -10   5  15 814.799 349.030   6
 -10  -5  15 1444.16 394.931   6
 -10   5  16 155.423 268.489   3
 -10  -5  16 881.274 440.357   6
 -10   5  17 388.880 334.549   3
 -10   5  18 4702.35 645.698   3
 -10  -6  -4 215.018 280.482   4
 -10  -6  -3 774.367 308.054   4
 -10  -6  -2 1769.82 367.888   4
 -10  -6  -1 3885.08 473.297   4
 -10  -6   0 666.085 298.537   4
 -10   6   0 835.066 284.160   4
 -10   6   1 726.175 269.166   6
 -10  -6   1 1154.36 348.773   4
 -10   6   1 642.984 280.945   4
 -10  -6   2 19558.2 952.216   4
 -10   6   2 19084.7 864.845   6
 -10   6   2 18514.4 887.773   4
 -10   6   3 22472.9 944.448   4
 -10  -6   3 21620.2 996.868   4
 -10   6   3 21759.5 935.217   6
 -10  -6   4 1007.22 349.355   4
 -10   6   4 1313.29 316.249   4
 -10   6   4 1067.15 333.149   6
 -10   6   5 49148.0 1541.41   6
 -10   6   5 50613.4 1479.69   4
 -10  -6   5 49418.5 1564.50   4
 -10   6   6 562.446 312.423   6
 -10  -6   6 483.548 327.372   4
 -10   6   6 344.607 238.739   4
 -10  -6   7 2473.69 388.309   4
 -10   6   7 3330.22 461.428   6
 -10   6   8 4914.72 538.648   6
 -10  -6   8 6076.95 546.024   4
 -10  -6   9 2767.85 410.029   4
 -10   6   9 2451.00 435.654   6
 -10   6  10 941.888 344.227   6
 -10  -6  10 1211.94 352.521   4
 -10  -6  10 1513.00 452.445   6
 -10   6  11 7414.61 654.184   6
 -10  -6  11 7519.04 607.390   4
 -10  -6  11 7302.60 685.940   6
 -10   6  12 189.880 277.750   6
 -10  -6  12 419.783 357.631   6
 -10  -6  13 2574.26 476.923   6
 -10   6  13 3284.63 457.782   6
 -10  -6  14 1449.77 437.232   6
 -10   6  14 1622.78 423.863   6
 -10   6  15 1858.94 406.144   3
 -10  -6  15 2301.10 484.189   6
 -10   6  16 1205.36 360.076   3
 -10  -6  16 854.597 413.643   6
 -10   6  17-603.683 359.679   3
 -10   6  18 330.506 387.618   3
 -10  -7  -4 3842.83 485.073   4
 -10  -7  -3 1724.86 358.874   4
 -10  -7  -2 1412.83 401.639   4
 -10  -7  -1 10510.0 729.930   4
 -10  -7   0 3255.89 453.140   4
 -10   7   0 3380.81 436.749   4
 -10   7   1 9374.55 641.740   4
 -10  -7   1 11015.3 716.848   4
 -10  -7   2 1339.21 366.220   4
 -10   7   2 1121.03 321.351   4
 -10   7   2 1262.77 312.079   6
 -10  -7   3 20674.7 994.151   4
 -10   7   3 21979.4 957.096   6
 -10   7   3 22521.2 946.321   4
 -10   7   4 968.430 312.575   6
 -10  -7   4 421.976 272.437   4
 -10   7   4 1134.98 281.164   4
 -10   7   5 7721.75 556.992   4
 -10   7   5 6545.77 585.399   6
 -10  -7   5 7893.66 615.831   4
 -10   7   6 1584.42 375.943   6
 -10   7   6 885.013 256.590   4
 -10  -7   6 1267.11 344.851   4
 -10   7   7 9297.76 695.855   6
 -10  -7   7 10349.9 677.244   4
 -10  -7   8 1730.05 379.228   4
 -10   7   8 775.905 298.579   6
 -10   7   9 5571.51 557.032   6
 -10  -7   9 6850.97 578.078   4
 -10  -7  10 842.855 316.844   4
 -10   7  10 476.923 309.859   6
 -10   7  11 2705.51 473.459   6
 -10  -7  11 3178.19 508.608   6
 -10  -7  11 3428.33 461.883   4
 -10  -7  12 325.882 365.105   6
 -10   7  12 247.691 309.450   6
 -10  -7  12 715.326 328.542   4
 -10  -7  13 1774.12 426.426   6
 -10   7  13 772.874 365.043   6
 -10  -7  14-81.8496 328.827   6
 -10  -7  15 10182.9 828.352   6
 -10   7  15 9616.91 791.879   3
 -10  -7  16 665.337 345.641   6
 -10   7  16 186.273 275.433   3
 -10   7  17 483.853 286.331   3
 -10   7  18 492.196 321.573   3
 -10  -8  -4-70.7174 309.425   4
 -10  -8  -3 4844.10 558.863   4
 -10  -8  -2 2115.01 406.992   4
 -10  -8  -1 24868.0 1108.98   4
 -10  -8   0 7051.14 619.443   4
 -10  -8   1 45.2571 296.277   4
 -10   8   1 326.263 271.727   4
 -10   8   2 4449.55 445.169   6
 -10   8   2 3825.14 430.836   4
 -10  -8   2 4350.12 496.165   4
 -10  -8   3 28642.0 1175.66   4
 -10   8   3 31634.5 1138.26   4
 -10   8   3 32606.9 1165.25   6
 -10   8   4 12535.7 685.619   4
 -10  -8   4 11306.4 754.034   4
 -10   8   4 12119.0 720.130   6
 -10   8   5 18389.7 897.388   6
 -10   8   5 17827.2 811.941   4
 -10  -8   5 18513.9 929.600   4
 -10   8   6 3563.12 479.999   6
 -10  -8   6 1767.81 357.715   4
 -10  -8   7 1568.73 371.321   4
 -10   8   7 536.425 306.691   6
 -10  -8   8 544.108 305.686   4
 -10   8   8 44.4047 282.260   6
 -10  -8   9 3854.90 476.639   4
 -10   8   9 4173.16 522.682   6
 -10  -8  10 4003.28 469.752   4
 -10   8  10 2550.20 439.382   6
 -10   8  11 3195.39 509.537   6
 -10  -8  11 4535.59 487.149   4
 -10  -8  12 477.198 325.670   4
 -10   8  12 87.0790 326.824   6
 -10  -8  12 1055.10 436.817   6
 -10  -8  13 10641.5 814.860   6
 -10  -8  14 1336.38 421.414   6
 -10  -8  15 1068.90 416.937   6
 -10   8  15 2252.34 466.091   3
 -10  -8  16 1015.49 424.054   6
 -10   8  16 571.210 322.709   3
 -10   8  17 991.959 356.509   3
 -10  -9  -5 1254.86 367.061   4
 -10  -9  -4 2050.14 413.969   4
 -10  -9  -3 297.307 311.464   4
 -10  -9  -2 19730.6 1024.36   4
 -10  -9  -1 1857.30 405.301   4
 -10  -9   0 5306.51 537.397   4
 -10  -9   1 1938.86 390.686   4
 -10   9   1 1648.82 340.030   4
 -10  -9   2 7793.75 632.865   4
 -10   9   2 7388.46 558.363   4
 -10   9   2 8351.44 584.760   6
 -10  -9   3 218.766 297.273   4
 -10   9   3 144.121 254.656   4
 -10   9   3-32.2382 245.754   6
 -10  -9   4 62886.9 1854.41   4
 -10   9   4 66548.3 1758.26   4
 -10   9   4 66867.1 1832.11   6
 -10   9   5 8041.58 545.148   4
 -10   9   5 7451.41 592.975   6
 -10  -9   5 8073.84 642.383   4
 -10  -9   6 40207.7 1398.70   4
 -10   9   6 38840.7 1392.07   6
 -10  -9   7 12224.4 758.274   4
 -10   9   7 12933.3 782.203   6
 -10  -9   8 5211.47 541.060   4
 -10   9   8 5820.25 548.437   6
 -10  -9   9 5986.70 545.649   4
 -10   9   9 6885.51 627.733   6
 -10  -9  10 5991.10 556.365   4
 -10   9  10 4718.22 538.453   6
 -10   9  11 1350.31 347.032   6
 -10  -9  11 1900.25 435.492   4
 -10  -9  12 13046.7 803.210   4
 -10  -9  12 11257.4 822.914   6
 -10  -9  13 3166.20 544.540   6
 -10  -9  14 10346.0 827.123   6
 -10   9  15 2319.60 460.376   3
 -10  -9  15 1567.59 397.276   6
 -10   9  16-209.197 307.403   3
 -10  -9  16 579.492 470.008   6
 -10   9  17-57.0938 271.544   3
 -10 -10  -5 28.9749 277.601   4
 -10 -10  -4 180.540 303.767   4
 -10 -10  -3 1155.47 324.658   4
 -10 -10  -2 1377.65 388.003   4
 -10 -10  -1 925.681 358.230   4
 -10 -10   0 8190.06 666.400   4
 -10 -10   1 118.417 295.092   4
 -10  10   2 5937.42 493.139   6
 -10 -10   2 5997.21 555.150   4
 -10  10   2 5481.90 494.917   4
 -10 -10   3 15891.4 861.101   4
 -10  10   3 14417.6 759.485   4
 -10  10   3 15674.0 788.969   6
 -10  10   4 3434.27 410.508   4
 -10 -10   4 3509.65 473.169   4
 -10  10   4 2218.93 394.169   6
 -10  10   5 17175.6 797.033   4
 -10 -10   5 15684.1 873.812   4
 -10  10   5 18655.2 892.171   6
 -10 -10   6 1881.03 395.490   4
 -10  10   6 2509.21 423.526   6
 -10 -10   7 182.497 274.871   4
 -10  10   7-77.9114 293.075   6
 -10  10   8 9754.30 704.662   6
 -10 -10   8 8254.85 640.661   4
 -10  10   9 21.9564 278.385   6
 -10 -10   9 429.369 295.892   4
 -10 -10  10 10758.1 729.566   4
 -10  10  10 10312.5 757.311   6
 -10 -10  11 17323.0 932.245   4
 -10 -10  12 218.704 282.490   4
 -10 -10  13 804.423 416.616   6
 -10 -10  13 933.401 361.808   4
 -10 -10  14 10598.9 841.106   6
 -10 -10  15-19.8921 380.659   6
 -10  10  15 590.078 317.855   3
 -10  10  16 11113.5 863.578   3
 -10 -10  16 10106.1 832.265   6
 -10  10  17-60.7173 287.693   3
 -10 -11  -5 5413.95 595.884   4
 -10 -11  -4 143.754 305.665   4
 -10 -11  -3 556.168 307.598   4
 -10 -11  -2 1478.46 375.669   4
 -10 -11  -1 12457.6 823.328   4
 -10 -11   0 21242.6 1045.50   4
 -10 -11   1 1955.97 410.114   4
 -10 -11   2 213.787 296.937   4
 -10  11   2 214.813 227.800   4
 -10 -11   3 4127.03 517.619   4
 -10  11   3 4774.39 444.004   4
 -10  11   3 4775.55 463.690   6
 -10 -11   4 5938.53 559.132   4
 -10  11   4 5407.77 455.349   4
 -10  11   4 6570.10 550.878   6
 -10  11   5 4757.04 502.456   6
 -10 -11   5 4933.91 531.921   4
 -10 -11   6 2463.22 425.270   4
 -10  11   6 3081.20 419.751   6
 -10 -11   7 10664.3 729.216   4
 -10  11   7 10245.1 720.150   6
 -10 -11   8 5549.27 532.593   4
 -10  11   8 4592.91 515.785   6
 -10 -11   9 6318.74 574.288   4
 -10 -11  10 1939.09 382.108   4
 -10 -11  11 4130.10 533.010   4
 -10 -11  12 160.554 301.043   4
 -10 -11  13-3.90144 383.107   6
 -10 -11  13-356.738 285.622   4
 -10 -11  14 1324.39 415.153   6
 -10 -11  15 7360.37 723.635   6
 -10  11  15 7228.40 688.606   3
 -10  11  16 63.6349 254.806   3
 -10 -11  16 659.596 466.221   6
 -10  11  17 3032.83 527.875   3
 -10 -12  -5 582.273 325.058   4
 -10  12  -4 1453.09 316.979   5
 -10 -12  -4 572.285 312.602   4
 -10 -12  -3 5761.78 595.819   4
 -10 -12  -2 980.063 308.240   4
 -10 -12  -1 29471.1 1251.26   4
 -10 -12   0 616.525 286.146   4
 -10 -12   1 9597.81 714.235   4
 -10 -12   2-231.430 291.201   4
 -10  12   3 10460.1 630.537   4
 -10 -12   3 9945.76 713.148   4
 -10 -12   4 2053.77 400.537   4
 -10  12   4 2195.24 331.325   4
 -10 -12   5 22565.2 1051.88   4
 -10 -12   6 1958.91 407.561   4
 -10 -12   7 1299.87 356.730   4
 -10 -12   8 606.953 316.112   4
 -10 -12   9 6149.95 584.290   4
 -10 -12  10 563.147 327.357   4
 -10 -12  11 10438.1 733.425   4
 -10 -12  12-25.4072 302.666   4
 -10 -12  13 5775.68 582.685   4
 -10 -12  14 1685.06 475.415   6
 -10 -12  14 1863.64 400.139   4
 -10 -12  15 2922.85 575.456   6
 -10  12  15 3126.25 507.996   3
 -10  12  16 55.0319 252.020   3
 -10  12  17 1706.32 445.278   3
 -10 -13  -5 3786.86 486.985   4
 -10 -13  -4 3539.67 497.178   4
 -10  13  -4 3018.41 412.551   5
 -10 -13  -3 1277.16 364.826   4
 -10 -13  -2 18577.1 998.037   4
 -10 -13  -1 3093.04 488.120   4
 -10 -13   0 2348.32 441.647   4
 -10 -13   1 16560.3 925.108   4
 -10 -13   2 3036.48 459.774   4
 -10 -13   3 2283.91 402.462   4
 -10 -13   4 1946.42 378.653   4
 -10 -13   5 744.220 360.966   4
 -10 -13   6 23565.2 1080.46   4
 -10 -13   7 19627.7 985.713   4
 -10 -13   8-13.9142 309.910   4
 -10 -13   9 19931.6 1022.53   4
 -10 -13  10 10140.3 728.698   4
 -10 -13  11 2532.20 443.827   4
 -10 -13  12 12682.5 823.460   4
 -10 -13  13 2932.82 446.699   4
 -10 -13  14 659.692 295.873   4
 -10 -13  14 2176.74 517.871   6
 -10 -13  15 10317.2 829.484   6
 -10  13  15 12248.6 886.311   3
 -10  13  16 2089.03 434.697   3
 -10  13  17 3627.77 570.062   3
 -10 -14  -5 743.898 330.369   4
 -10  14  -5 1341.55 334.939   5
 -10  14  -4 1639.27 335.481   5
 -10 -14  -4 931.386 316.769   4
 -10  14  -3 167.157 196.470   5
 -10 -14  -3 158.411 277.140   4
 -10 -14  -2 1401.68 389.618   4
 -10 -14  -1 4680.03 551.735   4
 -10 -14   0 17990.0 976.806   4
 -10 -14   1-11.7252 285.327   4
 -10 -14   2 13479.8 837.415   4
 -10 -14   3 2444.80 414.405   4
 -10 -14   4 2073.83 395.112   4
 -10 -14   5 3519.51 466.527   4
 -10 -14   6 6340.42 599.249   4
 -10 -14   7 1851.73 393.175   4
 -10 -14   8 34598.0 1350.73   4
 -10 -14   9 63.4897 282.036   4
 -10 -14  10 6343.26 611.226   4
 -10 -14  11 15653.1 913.824   4
 -10 -14  12 399.129 326.226   4
 -10 -14  13 929.548 350.165   4
 -10 -14  14 5745.28 612.521   4
 -10  14  15 1814.18 431.679   3
 -10 -14  15 1065.31 502.377   6
 -10  14  16 15957.9 1034.31   3
 -10  14  17-14.1335 329.063   3
 -10  15  -6 1164.21 355.722   5
 -10 -15  -6 1531.01 428.220   4
 -10 -15  -5 3852.45 521.474   4
 -10  15  -5 2988.87 443.493   5
 -10  15  -4 1488.19 333.627   5
 -10 -15  -4 974.664 312.458   4
 -10  15  -3 5163.28 504.148   5
 -10 -15  -3 4965.00 558.376   4
 -10 -15  -2 6838.21 632.925   4
 -10 -15  -1 3795.42 505.518   4
 -10 -15   0 32316.4 1325.48   4
 -10 -15   1 3334.50 466.784   4
 -10 -15   2 1120.59 364.380   4
 -10 -15   3 2141.56 423.988   4
 -10 -15   4 21768.6 1046.50   4
 -10 -15   5 4025.69 550.090   4
 -10 -15   6 51348.7 1696.86   4
 -10 -15   7 10333.9 753.802   4
 -10 -15   8 489.739 372.777   4
 -10 -15   9 6720.62 626.003   4
 -10 -15  10 876.152 360.060   4
 -10 -15  11 803.775 382.707   4
 -10 -15  12 4985.36 572.716   4
 -10 -15  13 315.189 333.513   4
 -10 -15  14 5584.25 616.248   4
 -10 -15  15 2956.09 498.160   4
 -10 -15  15 4113.94 643.607   6
 -10  15  15 2555.47 443.433   3
 -10  15  16 422.084 334.246   3
 -10  15  17 2498.34 508.011   3
 -10  16  -7 396.136 263.064   5
 -10 -16  -6 5645.27 609.035   4
 -10  16  -6 5972.35 598.354   5
 -10  16  -5 3361.46 470.236   5
 -10 -16  -5 3985.76 535.797   4
 -10  16  -4-58.3218 231.753   5
 -10 -16  -4-541.777 341.481   4
 -10  16  -3 7303.63 585.400   5
 -10 -16  -3 6617.73 622.276   4
 -10 -16  -2 3918.58 482.769   4
 -10 -16  -1 5690.05 566.476   4
 -10 -16   0 7741.38 657.210   4
 -10 -16   1 2805.47 441.562   4
 -10 -16   2 4828.36 532.738   4
 -10 -16   3 4219.43 503.310   4
 -10 -16   4-104.566 280.556   4
 -10 -16   5 9443.98 724.091   4
 -10 -16   6 3022.92 488.051   4
 -10 -16   7 15357.7 906.096   4
 -10 -16   8 1987.32 394.015   4
 -10 -16   9 134.512 317.569   4
 -10 -16  10 185.999 278.525   4
 -10 -16  11 11136.6 797.736   4
 -10 -16  12 2986.30 481.484   4
 -10 -16  13 3352.10 523.644   4
 -10 -16  14 737.630 376.830   4
 -10  16  15 462.224 282.265   3
 -10 -16  15 297.151 332.720   4
 -10 -16  15 332.866 433.544   6
 -10  16  16 2355.77 474.814   3
 -10  16  17 819.400 386.190   3
 -10  17  -8 515.069 291.634   5
 -10  17  -7 3628.42 512.815   5
 -10  17  -6 317.137 258.634   5
 -10 -17  -6 530.578 335.479   4
 -10 -17  -5 10283.3 793.528   4
 -10  17  -5 10536.4 754.617   5
 -10  17  -4 544.596 261.182   5
 -10 -17  -4 600.738 293.365   4
 -10  17  -3 1993.18 371.217   5
 -10 -17  -3 2393.14 437.041   4
 -10 -17  -2 2252.59 428.370   4
 -10  17  -2 1608.27 303.695   5
 -10 -17  -1 5179.69 557.882   4
 -10 -17   0 7040.46 628.770   4
 -10 -17   1 46098.7 1608.92   4
 -10 -17   2 682.230 324.152   4
 -10 -17   3 8416.31 681.474   4
 -10 -17   4 1031.38 379.777   4
 -10 -17   5 2029.90 423.791   4
 -10 -17   6 389.215 327.192   4
 -10 -17   7 22601.5 1090.52   4
 -10 -17   8 3516.76 505.241   4
 -10 -17   9 12538.1 836.054   4
 -10 -17  10 349.137 338.309   4
 -10 -17  11 3719.17 518.331   4
 -10 -17  12 493.491 308.480   4
 -10 -17  13 840.095 366.492   4
 -10 -17  14-255.139 349.033   4
 -10 -17  15 9452.04 797.106   4
 -10  17  15 8587.52 750.084   3
 -10 -17  16 1791.24 502.282   4
 -10  17  16 1885.43 426.926   3
 -10  17  17 2886.03 509.658   3
 -10  18  -9 762.990 355.250   5
 -10  18  -8 282.625 295.390   5
 -10  18  -7 52.3629 256.637   5
 -10 -18  -6 4047.31 520.640   4
 -10  18  -6 3736.91 493.170   5
 -10 -18  -5 3488.30 510.570   4
 -10  18  -5 3536.98 474.656   5
 -10  18  -4 2270.66 418.164   5
 -10 -18  -4 2892.90 442.452   4
 -10  18  -3 2834.03 400.442   5
 -10 -18  -3 2227.69 436.423   4
 -10  18  -2 306.622 262.857   5
 -10 -18  -2 363.975 312.162   4
 -10 -18  -1 6359.06 620.453   4
 -10 -18   0 16268.4 936.998   4
 -10 -18   1 1440.62 390.555   4
 -10 -18   2 22844.1 1092.37   4
 -10 -18   3 4366.27 528.050   4
 -10 -18   4-101.401 306.825   4
 -10 -18   5 15227.0 899.209   4
 -10 -18   6 10979.6 786.281   4
 -10 -18   7 12685.7 838.199   4
 -10 -18   8 10209.2 758.097   4
 -10 -18   9 1213.88 406.309   4
 -10 -18  10 6174.33 612.507   4
 -10 -18  11 1890.04 407.513   4
 -10 -18  12 1164.51 410.198   4
 -10 -18  13 3720.52 556.362   4
 -10 -18  14 1109.88 412.487   4
 -10  18  15 416.905 302.858   3
 -10 -18  15 542.094 394.845   4
 -10 -18  16 3832.04 595.157   4
 -10  18  16 3380.64 516.191   3
 -10  18  17 1055.06 400.341   3
 -10  19  -9 296.490 271.471   5
 -10  19  -8 1982.25 426.637   5
 -10  19  -7-248.214 284.374   5
 -10  19  -6 1178.52 351.434   5
 -10 -19  -6 1811.35 434.201   4
 -10  19  -5 227.777 249.318   5
 -10 -19  -5 501.323 314.554   4
 -10 -19  -4 9199.71 753.060   4
 -10  19  -4 9636.63 721.129   5
 -10 -19  -3 371.580 315.750   4
 -10  19  -3 218.472 265.767   5
 -10  19  -2 4513.61 487.551   5
 -10 -19  -2 4825.41 548.010   4
 -10  19  -1 1286.19 294.223   5
 -10 -19  -1 1699.68 392.218   4
 -10 -19   0 2456.80 457.589   4
 -10 -19   1 80.9882 293.139   4
 -10 -19   2 1121.89 400.662   4
 -10 -19   3 1985.41 398.796   4
 -10 -19   4 13928.9 871.493   4
 -10 -19   5 591.420 324.397   4
 -10 -19   6 30573.6 1305.07   4
 -10 -19   7 295.116 334.967   4
 -10 -19   8 3423.09 492.219   4
 -10 -19   9 604.285 337.582   4
 -10 -19  10 1587.83 396.455   4
 -10 -19  11-515.184 334.275   4
 -10 -19  12 7982.82 722.219   4
 -10 -19  13 2334.25 464.421   4
 -10 -19  14 2470.79 482.873   4
 -10 -19  15 837.300 408.081   4
 -10 -19  16 1882.97 502.669   4
 -10  20  -8 398.971 302.666   5
 -10  20  -7-42.7599 243.108   5
 -10 -20  -6 8114.49 735.537   4
 -10  20  -6 8343.48 720.450   5
 -10  20  -5 1704.41 378.372   5
 -10 -20  -5 1701.38 405.369   4
 -10 -20  -4 3270.72 495.900   4
 -10  20  -4 3480.75 462.496   5
 -10 -20  -3 10322.1 781.155   4
 -10  20  -3 12622.6 799.386   5
 -10 -20  -2 1435.14 407.501   4
 -10  20  -2 1783.94 360.321   5
 -10  20  -1 318.773 233.001   5
 -10 -20  -1 47.1748 270.398   4
 -10 -20   0 12018.9 829.735   4
 -10 -20   1 108.596 290.351   4
 -10 -20   2 9181.21 725.203   4
 -10 -20   3 3858.25 507.940   4
 -10 -20   4 477.268 309.977   4
 -10 -20   5 5050.02 564.959   4
 -10 -20   6 2097.27 450.094   4
 -10 -20   7 4491.29 553.210   4
 -10 -20   8 7908.10 690.392   4
 -10 -20   9 4937.75 568.193   4
 -10 -20  10 41.1138 290.702   4
 -10 -20  11 1343.80 391.222   4
 -10 -20  12 2242.61 441.626   4
 -10 -20  13 2616.34 492.579   4
 -10 -20  14 1142.40 430.293   4
 -10 -20  15 87.1936 376.687   4
 -10 -20  16 3761.79 569.946   4
 -10 -20  17 102.170 346.333   4
 -10  21  -8 377.075 290.930   5
 -10  21  -7 2881.42 489.684   5
 -10  21  -6 97.8173 268.372   5
 -10 -21  -6 22.5718 273.937   4
 -10 -21  -5 7056.87 658.317   4
 -10  21  -5 7058.99 660.633   5
 -10 -21  -4 78.3203 274.472   4
 -10  21  -4 114.622 248.801   5
 -10  21  -3 3359.55 452.506   5
 -10 -21  -3 4111.97 554.961   4
 -10 -21  -2 545.975 338.576   4
 -10  21  -2 895.423 319.698   5
 -10  21  -1 1347.39 299.197   5
 -10 -21  -1 1315.06 414.010   4
 -10 -21   0 6725.60 644.662   4
 -10 -21   1 16128.7 932.624   4
 -10 -21   2 744.812 351.609   4
 -10 -21   3 14890.2 905.797   4
 -10 -21   4 67.5203 317.944   4
 -10 -21   5-28.0910 315.075   4
 -10 -21   6 1036.77 376.068   4
 -10 -21   7 18195.8 1008.98   4
 -10 -21   8 754.667 371.435   4
 -10 -21   9 8472.35 716.180   4
 -10 -21  10 4408.22 588.013   4
 -10 -21  11 743.421 395.464   4
 -10 -21  12 3280.56 503.891   4
 -10 -21  13 544.244 381.721   4
 -10 -21  14 893.240 416.154   4
 -10 -21  15 4630.37 626.232   4
 -10 -21  16 259.594 352.447   4
 -10 -21  17 822.743 404.814   4
 -10  22  -8 946.808 388.035   5
 -10  22  -7 1031.11 386.338   5
 -10 -22  -6 828.754 362.942   4
 -10  22  -6-180.155 256.196   5
 -10 -22  -5 6306.10 659.572   4
 -10  22  -5 5393.69 597.312   5
 -10  22  -4 2032.87 412.001   5
 -10 -22  -4 2656.82 476.588   4
 -10 -22  -3 11839.7 843.358   4
 -10  22  -3 13104.0 835.501   5
 -10 -22  -2 1915.59 427.129   4
 -10  22  -2 1338.77 329.094   5
 -10  22  -1 10457.4 725.525   5
 -10 -22  -1 8778.20 733.628   4
 -10  22   0 599.693 222.512   5
 -10 -22   0 1413.17 405.465   4
 -10 -22   1 2509.09 482.053   4
 -10 -22   2 6427.75 653.966   4
 -10 -22   3 3540.73 499.504   4
 -10 -22   4 7334.51 655.998   4
 -10 -22   5 7617.15 664.450   4
 -10 -22   6 1236.15 392.476   4
 -10 -22   7 8379.49 726.269   4
 -10 -22   8 2463.39 436.544   4
 -10 -22   9 495.675 335.785   4
 -10 -22  10 5220.84 609.653   4
 -10 -22  11 14083.1 934.186   4
 -10 -22  12 1565.26 432.760   4
 -10 -22  13 18773.5 1123.39   4
 -10 -22  14 714.161 413.131   4
 -10 -22  15 712.615 373.653   4
 -10 -22  16-488.411 341.092   4
 -10  23  -8 2464.62 497.229   5
 -10  23  -7 722.589 350.219   5
 -10  23  -6 581.376 311.175   5
 -10 -23  -5 2043.78 433.292   4
 -10  23  -5 1144.54 361.530   5
 -10  23  -4 10440.1 790.637   5
 -10 -23  -4 10064.8 797.033   4
 -10 -23  -3 1831.02 428.514   4
 -10  23  -3 2227.61 415.837   5
 -10 -23  -2 15057.5 931.345   4
 -10  23  -2 16412.7 931.218   5
 -10 -23  -1 281.793 314.044   4
 -10  23  -1 592.319 270.599   5
 -10  23   0 786.777 270.923   5
 -10 -23   0 938.549 381.688   4
 -10 -23   1 13218.3 864.285   4
 -10 -23   2 944.967 392.157   4
 -10 -23   3-396.913 339.783   4
 -10 -23   4 8848.77 732.656   4
 -10 -23   5 1213.61 423.256   4
 -10 -23   6 7935.36 721.678   4
 -10 -23   7 3037.76 481.105   4
 -10 -23   8-172.578 363.256   4
 -10 -23   9 453.495 360.658   4
 -10 -23  10 2680.14 510.605   4
 -10 -23  11 257.003 304.528   4
 -10 -23  12 9047.07 796.168   4
 -10 -23  13-77.1105 320.045   4
 -10 -23  14 6896.22 709.966   4
 -10 -23  15 316.216 341.477   4
 -10 -23  16 233.707 375.149   4
 -10  24  -7 429.729 305.409   5
 -10  24  -6 4739.22 580.333   5
 -10  24  -5 140.115 263.958   5
 -10 -24  -5 135.157 292.400   4
 -10  24  -4 7117.08 665.437   5
 -10 -24  -4 7358.93 682.044   4
 -10 -24  -3 2715.92 491.384   4
 -10  24  -3 3297.59 478.244   5
 -10 -24  -2 2278.11 454.702   4
 -10  24  -2 1965.00 399.095   5
 -10  24  -1 897.735 293.047   5
 -10 -24  -1-122.232 333.186   4
 -10  24   0 6226.69 575.372   5
 -10 -24   0 5327.51 592.658   4
 -10 -24   1-27.2145 298.280   4
 -10 -24   2 16607.1 969.739   4
 -10 -24   3 789.405 344.423   4
 -10 -24   4 3093.08 484.179   4
 -10 -24   5 725.768 350.745   4
 -10 -24   6 1150.60 375.650   4
 -10 -24   7 723.098 384.166   4
 -10 -24   8 15548.6 968.439   4
 -10 -24   9 63.6359 328.229   4
 -10 -24  10 2958.17 510.262   4
 -10 -24  11-116.646 313.616   4
 -10 -24  12-5.35934 322.147   4
 -10 -24  13-319.357 341.684   4
 -10 -24  14 3921.98 581.385   4
 -10 -24  15 76.4302 378.189   4
 -10 -24  16 3286.54 599.661   4
 -10  25  -7 1330.63 393.237   5
 -10  25  -6 283.034 262.133   5
 -10  25  -5 4801.99 573.722   5
 -10  25  -4 4220.59 513.915   5
 -10 -25  -4 4497.07 557.724   4
 -10 -25  -3 2720.17 495.078   4
 -10  25  -3 2166.30 424.187   5
 -10 -25  -2 3704.61 535.027   4
 -10  25  -2 3697.96 477.495   5
 -10 -25  -1-80.8771 284.954   4
 -10  25  -1-83.6071 225.151   5
 -10  25   0 4117.56 483.093   5
 -10 -25   0 4236.94 544.143   4
 -10 -25   1 333.568 315.998   4
 -10  25   1 671.365 277.217   5
 -10 -25   2 5173.56 610.161   4
 -10 -25   3 8364.19 708.814   4
 -10 -25   4 3365.03 516.575   4
 -10 -25   5 936.176 378.857   4
 -10 -25   6 7256.58 686.797   4
 -10 -25   7 6248.09 666.680   4
 -10 -25   8 813.069 387.843   4
 -10 -25   9 7657.82 717.241   4
 -10 -25  10 1649.87 419.675   4
 -10 -25  11 1277.13 456.596   4
 -10 -25  12 6532.03 692.488   4
 -10 -25  13 2107.02 513.834   4
 -10 -25  14 2451.45 502.425   4
 -10 -25  15 4947.81 701.481   4
 -10  26  -7 1542.90 424.915   5
 -10  26  -6 19.8082 274.889   5
 -10  26  -5 2293.48 430.812   5
 -10  26  -4 164.661 241.453   5
 -10 -26  -4-150.845 293.335   4
 -10  26  -3 13160.9 871.016   5
 -10 -26  -3 12245.2 854.482   4
 -10  26  -2 387.142 301.970   5
 -10 -26  -2 945.964 346.282   4
 -10  26  -1 7038.05 626.600   5
 -10 -26  -1 6705.59 650.173   4
 -10 -26   0 2749.90 482.476   4
 -10  26   0 4463.01 516.797   5
 -10 -26   1 1717.90 408.922   4
 -10  26   1 1121.61 332.726   5
 -10 -26   2 1536.41 355.720   4
 -10 -26   3 13520.1 896.358   4
 -10 -26   4 22.3359 309.043   4
 -10 -26   5 9515.82 788.831   4
 -10 -26   6 552.709 342.621   4
 -10 -26   7 965.958 375.604   4
 -10 -26   8 1451.63 423.189   4
 -10 -26   9 1488.51 416.508   4
 -10 -26  10 483.633 331.455   4
 -10 -26  11 7285.42 741.535   4
 -10 -26  12 2034.99 511.516   4
 -10 -26  13 8940.32 823.303   4
 -10 -26  14 242.414 363.454   4
 -10 -26  15 1974.12 541.492   4
 -10  27  -7 2359.27 512.984   5
 -10  27  -6-27.6973 262.005   5
 -10  27  -5 1749.54 407.004   5
 -10  27  -4 1617.03 397.397   5
 -10 -27  -4 1892.43 432.281   4
 -10  27  -3 215.193 291.729   5
 -10 -27  -3 265.677 334.136   4
 -10 -27  -2 4830.34 582.431   4
 -10  27  -2 7106.74 661.496   5
 -10 -27  -1 1227.20 391.888   4
 -10  27  -1 892.375 323.446   5
 -10  27   0 434.408 248.885   5
 -10 -27   0 344.129 276.533   4
 -10  27   1 18076.0 971.844   5
 -10 -27   1 17838.3 1032.25   4
 -10  27   2 366.592 226.497   5
 -10 -27   2 406.031 348.147   4
 -10 -27   3 11559.7 837.450   4
 -10 -27   4 6653.61 656.220   4
 -10 -27   5 210.907 349.749   4
 -10 -27   6 371.284 332.970   4
 -10 -27   7 8912.38 782.063   4
 -10 -27   8 512.036 368.994   4
 -10 -27   9 14169.3 967.743   4
 -10 -27  10 3535.92 545.953   4
 -10 -27  11 2637.75 522.715   4
 -10 -27  12 2635.71 534.999   4
 -10 -27  13 904.579 413.410   4
 -10 -27  14 1459.51 434.312   4
 -10  28  -6 3019.86 523.146   5
 -10  28  -5-126.305 290.098   5
 -10  28  -4 891.135 328.362   5
 -10  28  -3 571.816 307.217   5
 -10 -28  -3 1001.94 359.097   4
 -10 -28  -2 1668.05 410.868   4
 -10  28  -2 1641.78 392.487   5
 -10  28  -1 654.183 307.757   5
 -10 -28  -1 493.161 357.977   4
 -10 -28   0 7429.21 693.714   4
 -10  28   0 7485.82 651.966   5
 -10 -28   1 1411.38 426.373   4
 -10  28   1 763.687 309.990   5
 -10 -28   2 10225.3 791.847   4
 -10  28   2 11045.1 759.035   5
 -10 -28   3-461.756 353.243   4
 -10 -28   4 4651.54 594.930   4
 -10 -28   5 3489.51 561.663   4
 -10 -28   6 2789.40 496.216   4
 -10 -28   7 617.714 384.865   4
 -10 -28   8 11128.9 864.449   4
 -10 -28   9 2.85213 342.553   4
 -10 -28  10 9519.57 822.557   4
 -10 -28  11 1035.89 398.076   4
 -10 -28  12 438.797 423.902   4
 -10 -28  13 656.962 383.135   4
 -10 -28  14 2630.75 582.310   4
 -10  29  -6 660.260 334.485   5
 -10  29  -5 590.489 253.663   5
 -10  29  -4 5111.62 602.097   5
 -10 -29  -3 103.007 295.932   4
 -10  29  -3 385.381 299.548   5
 -10 -29  -2 7520.88 689.895   4
 -10  29  -2 8197.11 710.223   5
 -10  29  -1 1640.64 351.307   5
 -10 -29  -1 2040.19 417.152   4
 -10  29   0 1610.34 392.327   5
 -10 -29   0 956.881 398.433   4
 -10  29   1 371.786 279.089   5
 -10 -29   1 741.446 403.421   4
 -10  29   2 2686.46 443.458   5
 -10 -29   2 3350.26 516.431   4
 -10 -29   3 1263.09 430.715   4
 -10 -29   4 15527.0 996.610   4
 -10 -29   5 319.126 337.946   4
 -10 -29   6 4334.47 586.752   4
 -10 -29   7 599.019 356.928   4
 -10 -29   8 1719.34 480.836   4
 -10 -29   9 1044.11 438.896   4
 -10 -29  10 14.2904 319.179   4
 -10 -29  11 1350.52 492.098   4
 -10 -29  12 3641.55 581.001   4
 -10 -29  13-172.017 362.719   4
 -10  30  -6 752.181 339.728   5
 -10  30  -5 131.577 285.239   5
 -10  30  -4-36.6887 267.784   5
 -10  30  -3 5113.60 595.551   5
 -10  30  -2 360.985 240.134   5
 -10 -30  -2 192.045 292.706   4
 -10 -30  -1 2721.76 466.260   4
 -10  30  -1 3045.26 471.192   5
 -10 -30   0 4670.81 581.425   4
 -10  30   0 4569.27 552.262   5
 -10  30   1 139.384 243.550   5
 -10 -30   1 199.579 299.016   4
 -10 -30   2 1785.12 409.096   4
 -10  30   2 2856.39 447.905   5
 -10  30   3 11630.4 791.862   5
 -10 -30   3 10767.1 838.616   4
 -10 -30   4 2687.16 488.270   4
 -10 -30   5 4188.80 596.337   4
 -10 -30   6 3924.24 581.342   4
 -10 -30   7 4937.03 612.980   4
 -10 -30   8 8489.47 772.992   4
 -10 -30   9 923.160 397.939   4
 -10 -30  10 268.681 339.385   4
 -10 -30  11 4488.30 627.154   4
 -10 -30  12 457.393 376.299   4
 -10 -30  13 1197.31 462.568   4
 -10  31  -5 4097.60 579.176   5
 -10  31  -4 6.06524 277.842   5
 -10  31  -3-89.2560 293.116   5
 -10 -31  -2 81.3877 333.503   4
 -10  31  -2 421.401 327.307   5
 -10 -31  -1 2481.71 498.041   4
 -10  31  -1 3092.05 500.338   5
 -10  31   0 638.360 316.230   5
 -10 -31   0 714.176 355.826   4
 -10 -31   1 12178.9 889.822   4
 -10  31   1 13675.3 891.195   5
 -10  31   2-13.4603 255.228   5
 -10 -31   2 546.494 326.306   4
 -10 -31   3 13135.2 917.849   4
 -10  31   3 12608.8 833.145   5
 -10 -31   4 207.353 365.070   4
 -10 -31   5 531.235 368.601   4
 -10 -31   6 810.912 387.260   4
 -10 -31   7 5834.17 654.076   4
 -10 -31   8-92.5319 326.172   4
 -10 -31   9 12497.2 934.290   4
 -10 -31  10 916.725 454.301   4
 -10 -31  11 4705.30 636.096   4
 -10 -31  12 201.816 361.154   4
 -10  32  -5 543.135 355.653   5
 -10  32  -4-4.64713 284.766   5
 -10  32  -3 4564.13 593.973   5
 -10  32  -2 4474.98 566.911   5
 -10  32  -1 7587.91 709.196   5
 -10 -32  -1 6664.27 689.830   4
 -10 -32   0 3327.31 532.916   4
 -10  32   0 3435.35 505.267   5
 -10 -32   1 466.360 390.429   4
 -10  32   1 316.289 290.426   5
 -10 -32   2 11418.2 856.016   4
 -10  32   2 11036.2 803.688   5
 -10 -32   3 1716.64 457.636   4
 -10  32   3 1939.96 376.209   5
 -10 -32   4-307.086 346.023   4
 -10 -32   5 3483.38 532.755   4
 -10 -32   6 1084.17 429.178   4
 -10 -32   7 892.797 428.778   4
 -10 -32   8 2453.42 493.427   4
 -10 -32   9-50.9643 343.032   4
 -10 -32  10 4932.52 656.463   4
 -10 -32  11 1556.42 491.142   4
 -10 -32  12 703.908 437.681   4
 -10  33  -4 2618.93 501.611   5
 -10  33  -3-34.8690 286.202   5
 -10  33  -2 8865.38 791.004   5
 -10 -33  -1 1495.21 411.542   4
 -10  33  -1 1757.77 425.514   5
 -10 -33   0 4951.18 629.859   4
 -10  33   0 3891.08 511.937   5
 -10 -33   1-203.863 354.865   4
 -10  33   1-79.5077 264.551   5
 -10  33   2 889.933 336.464   5
 -10 -33   2 799.803 361.145   4
 -10 -33   3 1529.48 417.198   4
 -10  33   3 951.289 271.759   5
 -10 -33   4 6125.62 690.225   4
 -10  33   4 5699.89 592.130   5
 -10 -33   5 401.335 378.407   4
 -10 -33   6 3076.69 552.824   4
 -10 -33   7 1044.38 435.011   4
 -10 -33   8 1711.57 455.833   4
 -10 -33   9 237.945 386.248   4
 -10 -33  10 3248.68 573.641   4
 -10 -33  11-38.8443 383.550   4
 -10  34  -4 4106.75 605.420   5
 -10  34  -3-288.486 283.191   5
 -10  34  -2-149.950 280.949   5
 -10  34  -1 485.802 353.920   5
 -10 -34   0 1915.65 454.439   4
 -10  34   0 1863.42 441.668   5
 -10  34   1-261.752 316.392   5
 -10 -34   1 758.175 378.725   4
 -10 -34   2 8320.78 755.459   4
 -10  34   2 8212.25 722.984   5
 -10 -34   3 632.789 359.116   4
 -10  34   3 1079.66 348.586   5
 -10 -34   4 1791.93 460.317   4
 -10  34   4 1962.33 398.285   5
 -10 -34   5 1053.29 397.396   4
 -10 -34   6 1518.61 454.485   4
 -10 -34   7 281.421 335.101   4
 -10 -34   8 2504.89 474.611   4
 -10 -34   9 117.689 351.217   4
 -10 -34  10 2833.92 512.251   4
 -10 -34  11 6102.67 774.942   4
 -10  35  -3 618.916 328.901   5
 -10  35  -2 1623.41 411.600   5
 -10  35  -1 2699.42 471.066   5
 -10 -35   0 3446.57 569.938   4
 -10  35   0 2488.67 458.547   5
 -10 -35   1 9407.87 828.291   4
 -10  35   1 8550.56 754.860   5
 -10  35   2 812.811 376.019   5
 -10 -35   2 915.663 387.399   4
 -10  35   3 2517.45 434.567   5
 -10 -35   3 2506.84 490.227   4
 -10 -35   4 2326.94 448.534   4
 -10  35   4 2286.81 427.230   5
 -10 -35   5 339.029 341.874   4
 -10 -35   6 494.137 353.888   4
 -10 -35   7 899.000 440.001   4
 -10 -35   8 75.4555 338.859   4
 -10 -35   9 5132.59 663.357   4
 -10 -35  10 179.375 331.081   4
 -10  36  -3 4060.04 576.082   5
 -10  36  -2 543.244 355.371   5
 -10  36  -1 4686.10 579.333   5
 -10 -36   0 117.646 335.990   4
 -10  36   0 425.355 310.008   5
 -10  36   1 796.560 390.073   5
 -10 -36   1 291.632 319.487   4
 -10  36   2 197.384 317.480   5
 -10 -36   2-8.87256 328.770   4
 -10  36   3 4134.56 540.341   5
 -10 -36   3 3297.99 539.510   4
 -10  36   4 241.105 279.310   5
 -10 -36   4 457.409 332.906   4
 -10  36   5 6877.42 660.213   5
 -10 -36   5 6949.21 715.889   4
 -10 -36   6 400.175 385.976   4
 -10 -36   7 2204.86 501.348   4
 -10 -36   8 1071.29 432.499   4
 -10 -36   9-37.8795 366.882   4
 -10 -36  10-45.0177 360.391   4
 -10  37  -2 2810.99 510.556   5
 -10  37  -1-326.635 293.162   5
 -10  37   0 1264.01 398.549   5
 -10 -37   1 6881.83 733.253   4
 -10  37   1 6879.04 714.176   5
 -10  37   2 652.841 327.822   5
 -10 -37   2 628.605 344.264   4
 -10 -37   3 3654.78 583.639   4
 -10  37   3 3778.24 555.426   5
 -10  37   4 3431.90 501.884   5
 -10 -37   4 3749.69 582.129   4
 -10  37   5-220.433 301.060   5
 -10 -37   5 152.554 324.361   4
 -10 -37   6 2599.05 533.964   4
 -10 -37   7 1406.68 471.380   4
 -10 -37   8 649.432 432.795   4
 -10 -37   9 1642.99 507.806   4
 -10  38  -2-36.8847 305.835   5
 -10  38  -1 392.811 341.834   5
 -10  38   0 11744.9 918.216   5
 -10  38   1 398.487 315.099   5
 -10 -38   1 442.673 380.727   4
 -10  38   2 4703.97 589.097   5
 -10 -38   2 4844.98 630.046   4
 -10  38   3 744.537 358.517   5
 -10 -38   3 180.757 330.360   4
 -10  38   4 1486.11 411.740   5
 -10 -38   4 1673.96 449.184   4
 -10  38   5-70.6252 274.158   5
 -10 -38   5 80.1339 359.333   4
 -10 -38   6 1692.44 465.272   4
 -10 -38   7 390.719 416.462   4
 -10 -38   8 1423.54 457.190   4
 -10  39  -1 2405.23 504.184   5
 -10  39   0 3054.60 546.150   5
 -10  39   1 716.033 350.259   5
 -10 -39   2 439.200 375.185   4
 -10  39   2 885.334 382.830   5
 -10  39   3 575.949 344.570   5
 -10 -39   3 733.840 420.357   4
 -10 -39   4 6223.36 724.575   4
 -10  39   4 6754.49 700.887   5
 -10  39   5 107.710 301.484   5
 -10 -39   5 444.289 430.550   4
 -10 -39   6 5406.23 658.654   4
 -10 -39   7 205.977 429.323   4
 -10 -39   8 2230.73 548.764   4
 -10  40   0 1177.99 398.393   5
 -10  40   1 182.186 365.706   5
 -10  40   2 965.803 398.376   5
 -10 -40   2 684.180 395.325   4
 -10 -40   3 3010.53 549.626   4
 -10  40   3 3438.37 550.150   5
 -10 -40   4 193.181 351.579   4
 -10  40   4 190.712 296.490   5
 -10  40   5 12897.6 958.732   5
 -10 -40   5 13753.9 1025.75   4
 -10  40   6 1119.86 379.495   5
 -10 -40   6 341.532 417.101   4
 -10 -40   7 4241.84 650.450   4
 -10  41   1 7684.70 783.920   5
 -10  41   2 242.411 314.911   5
 -10 -41   3 3080.63 554.870   4
 -10  41   3 3285.64 548.086   5
 -10  41   4 3254.07 540.402   5
 -10 -41   4 3578.36 604.887   4
 -10 -41   5 1173.06 497.508   4
 -10  41   5 29.0556 280.051   5
 -10  41   6-169.166 301.724   5
 -10 -41   6-186.590 336.262   4
 -10  42   3-29.4868 292.972   5
 -10 -42   3-274.015 388.162   4
 -10 -42   4 1713.18 544.472   4
 -10  42   4 1744.75 470.235   5
 -10  42   5 2020.63 447.930   5
 -10 -42   5 2218.49 553.956   4
 -10  42   6 145.261 293.311   5
 -10 -43   4 10189.9 951.883   4
  -9   0  -3 81580.4 2176.21   4
  -9   0  -2 156.919 262.851   4
  -9   0  -1 21425.8 987.560   4
  -9   0   0 104.455 240.227   4
  -9   0   0 99.1473 251.300   6
  -9   0   1 8257.91 593.498   4
  -9   0   1 8997.32 576.214   6
  -9   0   2 18.5123 252.676   4
  -9   0   2 353.474 269.813   6
  -9   0   3 6033.22 514.437   6
  -9   0   3 4981.32 452.936   4
  -9   0   4-336.216 306.604   6
  -9   0   4 171.149 219.831   4
  -9   0   5 645.726 297.353   6
  -9   0   5 305.350 264.355   4
  -9   0   6-168.015 305.030   6
  -9   0   6-6.64597 244.064   4
  -9   0   7 24044.9 932.140   4
  -9   0   7 21418.1 982.191   6
  -9   0   8 178.821 223.681   4
  -9   0   8-549.747 360.211   6
  -9   0   9 737.975 331.769   6
  -9   0   9 710.044 272.328   4
  -9   0  10-269.692 318.155   6
  -9   0  11 44440.0 1542.89   6
  -9   0  12-121.709 321.292   6
  -9   0  13-133.198 327.638   6
  -9   0  14-211.435 337.240   6
  -9   0  14-325.829 282.257   3
  -9   0  15 9448.07 776.129   3
  -9   0  15 8853.97 708.410   6
  -9   0  16 332.736 277.052   3
  -9   0  16-315.289 328.971   6
  -9   0  17 18414.4 1148.15   3
  -9   0  18 553.424 372.607   3
  -9  -1  -3 1625.49 452.323   4
  -9   1  -2 1766.32 342.822   4
  -9  -1  -2 1957.95 369.840   4
  -9   1  -1 13141.8 743.614   4
  -9  -1  -1 13455.8 767.236   4
  -9   1   0 5280.99 442.183   6
  -9   1   0 5233.60 477.424   4
  -9  -1   0 5088.23 462.620   4
  -9   1   1 14487.4 758.748   4
  -9   1   1 14841.6 700.582   6
  -9  -1   1 13714.1 743.849   4
  -9   1   2 6509.12 513.116   4
  -9  -1   2 5900.80 501.622   4
  -9   1   2 6617.80 507.982   6
  -9  -1   3-300.712 264.619   4
  -9   1   3 97.0530 260.165   6
  -9   1   3 12.3935 233.946   4
  -9  -1   4 179.778 234.657   4
  -9   1   4 79.1005 221.522   4
  -9   1   4-270.165 273.905   6
  -9   1   5 32564.2 1151.43   6
  -9  -1   5 32923.3 1136.14   4
  -9  -1   5 31224.3 1142.64   6
  -9   1   5 31720.4 1097.50   4
  -9  -1   6 2667.34 418.071   6
  -9   1   6 2287.87 347.192   4
  -9   1   6 2224.27 392.366   6
  -9  -1   6 2064.46 333.929   4
  -9  -1   7 27881.9 1023.02   4
  -9   1   7 25156.2 1061.88   6
  -9   1   7 28495.6 1006.16   4
  -9  -1   7 25037.7 1059.44   6
  -9  -1   8 1180.56 285.035   4
  -9   1   8 994.515 282.901   4
  -9  -1   8 679.218 331.350   6
  -9   1   8 1295.98 355.939   6
  -9   1   9 10814.4 614.799   4
  -9  -1   9 9909.55 699.858   6
  -9   1   9 9082.80 684.306   6
  -9  -1   9 10541.9 625.446   4
  -9  -1  10 15345.3 851.812   6
  -9   1  10 14308.9 851.201   6
  -9  -1  10 17290.6 800.311   4
  -9  -1  11 14987.9 884.148   6
  -9   1  11 14993.5 876.273   6
  -9  -1  12 2803.34 444.184   6
  -9   1  12 3381.60 465.851   6
  -9   1  13 2969.88 474.353   6
  -9   1  13 3291.30 439.664   3
  -9  -1  13 3918.77 529.842   6
  -9  -1  14-69.7797 344.605   6
  -9  -1  14-179.301 268.095   3
  -9   1  14-153.448 294.692   6
  -9   1  14 343.384 301.611   3
  -9  -1  15 557.258 320.219   3
  -9   1  15 330.097 299.132   3
  -9   1  15 423.992 317.811   6
  -9  -1  15 398.801 321.618   6
  -9   1  16 3310.99 481.556   6
  -9   1  16 3932.27 552.227   3
  -9  -1  16 5265.25 623.343   3
  -9   1  17 948.453 404.368   3
  -9  -1  17 590.047 337.667   3
  -9   1  18 4822.95 634.754   3
  -9  -1  18 5519.26 668.153   3
  -9  -2  -3 12501.9 756.686   4
  -9  -2  -2 19777.8 938.082   4
  -9   2  -2 18394.2 916.536   4
  -9  -2  -1 4795.82 484.356   4
  -9   2  -1 4852.56 483.489   4
  -9   2   0 14510.4 759.524   4
  -9  -2   0 14055.3 760.421   4
  -9   2   0 13960.2 675.871   6
  -9  -2   1 3230.12 412.753   4
  -9   2   1 3028.98 367.279   6
  -9   2   1 2821.33 373.644   4
  -9   2   2 14583.8 729.080   4
  -9  -2   2 12812.6 713.822   4
  -9   2   2 13071.6 689.053   6
  -9   2   3 1289.16 281.900   4
  -9  -2   3 739.149 274.202   4
  -9   2   3 924.453 266.774   6
  -9   2   4 6829.15 491.488   4
  -9   2   4 5551.72 500.342   6
  -9  -2   4 6645.86 514.294   4
  -9  -2   5 1122.61 290.441   4
  -9   2   5 842.144 317.450   6
  -9   2   5 1169.65 288.586   4
  -9  -2   6 63759.6 1720.14   4
  -9   2   6 64073.4 1793.54   6
  -9   2   6 69142.1 1722.39   4
  -9  -2   7 290.728 326.213   6
  -9   2   7-312.997 295.371   6
  -9  -2   7 49.7066 233.565   4
  -9   2   7 137.459 211.083   4
  -9   2   8 5666.53 548.091   6
  -9  -2   8 6277.53 493.734   4
  -9   2   8 5373.00 450.707   4
  -9  -2   8 5433.43 547.026   6
  -9  -2   9 3996.25 505.589   6
  -9  -2   9 3418.15 397.614   4
  -9   2   9 3168.51 460.792   6
  -9  -2  10 6762.04 618.085   6
  -9   2  10 5159.68 537.214   6
  -9  -2  10 6597.42 518.642   4
  -9  -2  11 923.340 363.560   6
  -9   2  11 1328.28 353.667   6
  -9  -2  12 15072.2 877.495   6
  -9   2  12 14520.3 869.688   6
  -9   2  13 426.922 337.054   6
  -9  -2  13 294.124 330.021   6
  -9   2  13 60.6204 252.397   3
  -9   2  14 8683.08 704.471   6
  -9   2  14 9876.79 758.462   3
  -9  -2  14 8626.37 707.923   3
  -9  -2  14 9403.66 719.281   6
  -9  -2  15 169.120 314.510   6
  -9  -2  15-127.973 275.170   3
  -9   2  15-122.435 312.613   6
  -9   2  15 362.287 278.070   3
  -9   2  16 1859.82 398.152   3
  -9  -2  16 1586.80 401.255   3
  -9   2  16 1156.15 382.042   6
  -9   2  17 1752.33 479.586   3
  -9  -2  17 723.118 335.490   3
  -9  -2  18 1345.39 472.547   3
  -9   2  18 692.315 369.273   3
  -9  -3  -3 844.241 307.169   4
  -9  -3  -2 1128.40 318.809   4
  -9   3  -2 803.349 309.880   4
  -9  -3  -1 8978.29 623.611   4
  -9   3  -1 9557.85 648.622   4
  -9   3   0 23330.5 874.648   6
  -9   3   0 22952.6 966.728   4
  -9  -3   0 21418.2 961.152   4
  -9   3   1 3919.04 414.018   6
  -9   3   1 3946.63 424.443   4
  -9  -3   1 2585.94 388.306   4
  -9  -3   2 23802.0 974.628   4
  -9   3   2 22494.3 922.260   4
  -9   3   2 22697.5 898.713   6
  -9   3   3-117.321 252.660   6
  -9   3   3-133.423 223.351   4
  -9  -3   3 26.4415 235.480   4
  -9  -3   4 12453.5 683.286   4
  -9   3   4 13942.9 688.870   4
  -9   3   4 12646.6 692.656   6
  -9  -3   5 153.407 241.801   4
  -9   3   5 142.152 237.047   4
  -9   3   5-291.619 282.998   6
  -9   3   6 535.723 254.168   4
  -9   3   6 995.552 343.271   6
  -9  -3   6 1738.92 345.072   4
  -9  -3   7 1307.16 293.068   4
  -9   3   7 997.852 297.552   6
  -9   3   7 1453.18 290.750   4
  -9   3   8 7304.97 509.184   4
  -9   3   8 6250.76 559.682   6
  -9  -3   8 6917.66 543.318   4
  -9  -3   8 6907.34 612.107   6
  -9  -3   9 2262.73 456.715   6
  -9   3   9 2083.37 385.846   6
  -9  -3   9 2426.13 367.757   4
  -9   3  10 21599.9 1032.19   6
  -9  -3  10 23029.7 1054.28   6
  -9  -3  10 24728.8 986.872   4
  -9  -3  11 932.956 365.305   6
  -9   3  11 1379.13 399.693   6
  -9   3  12 10301.6 739.283   6
  -9  -3  12 10307.6 751.604   6
  -9   3  13 2457.52 444.467   6
  -9   3  13 1945.27 403.374   3
  -9  -3  13 1795.96 368.781   6
  -9  -3  14 405.936 284.775   3
  -9   3  14 170.998 259.048   3
  -9  -3  14-472.744 354.356   6
  -9   3  14-77.4310 287.410   6
  -9  -3  15 1018.38 373.019   3
  -9   3  15 801.152 352.152   6
  -9   3  15 1207.71 340.384   3
  -9  -3  15 1360.06 386.718   6
  -9   3  16 4417.12 567.261   3
  -9  -3  16 5668.58 638.729   3
  -9   3  17 991.930 390.804   3
  -9  -3  17 1017.94 391.276   3
  -9  -3  18 7142.33 757.461   3
  -9   3  18 7944.94 776.978   3
  -9  -4  -4 535.635 341.545   4
  -9  -4  -3 21408.8 1022.06   4
  -9  -4  -2 229.071 269.455   4
  -9   4  -1 4878.68 494.138   4
  -9  -4  -1 4079.92 459.957   4
  -9  -4   0 7930.17 596.705   4
  -9   4   0 9277.73 619.696   4
  -9   4   1 4812.20 450.556   4
  -9   4   1 4799.23 443.133   6
  -9  -4   1 3955.25 452.550   4
  -9   4   2 2908.22 358.972   6
  -9   4   2 3962.36 411.750   4
  -9  -4   2 2974.21 415.825   4
  -9   4   3 25728.9 968.769   4
  -9  -4   3 25477.5 1008.30   4
  -9   4   3 26310.7 988.328   6
  -9  -4   4 10086.4 629.555   4
  -9   4   4 10800.6 656.567   6
  -9   4   4 10241.3 595.460   4
  -9   4   5 27218.7 973.199   4
  -9   4   5 25976.4 1030.87   6
  -9  -4   5 25046.7 1008.49   4
  -9  -4   6 35106.0 1193.93   4
  -9   4   6 33260.9 1208.94   6
  -9   4   6 34040.8 1106.89   4
  -9   4   7 6226.95 466.812   4
  -9  -4   7 6558.19 521.636   4
  -9   4   7 6906.92 587.718   6
  -9   4   8 14473.3 810.164   6
  -9  -4   8 16556.6 794.533   4
  -9  -4   9 20227.5 899.180   4
  -9  -4   9 19953.2 974.075   6
  -9   4   9 19160.9 951.032   6
  -9   4  10 11477.8 741.757   6
  -9  -4  10 11645.7 776.860   6
  -9  -4  10 13401.1 728.906   4
  -9  -4  11 21665.1 930.263   4
  -9   4  11 20807.6 1010.35   6
  -9  -4  11 18681.1 980.989   6
  -9   4  12 8463.22 707.962   6
  -9  -4  12 9214.05 685.378   6
  -9   4  13 517.730 283.240   3
  -9  -4  13 739.617 354.148   6
  -9   4  13 564.080 324.094   6
  -9  -4  14 108.619 290.633   3
  -9  -4  14 514.159 329.115   6
  -9   4  14-198.615 234.745   3
  -9   4  14-480.183 350.646   6
  -9   4  15 5243.92 587.727   3
  -9  -4  15 3883.16 526.574   3
  -9   4  15 4850.53 554.918   6
  -9  -4  15 5221.29 571.125   6
  -9   4  16-87.6534 254.174   3
  -9  -4  16 143.582 273.278   3
  -9   4  17 3446.46 536.876   3
  -9  -4  17 3703.10 553.326   3
  -9   4  18 398.489 303.378   3
  -9  -4  18 354.058 347.918   3
  -9  -5  -4 3321.30 447.279   4
  -9  -5  -3 3691.47 491.707   4
  -9  -5  -2 459.032 303.736   4
  -9   5  -1 34293.5 1223.90   4
  -9  -5  -1 32069.5 1206.42   4
  -9   5   0 3158.01 410.347   4
  -9  -5   0 3715.38 454.820   4
  -9   5   1 15261.4 716.395   6
  -9  -5   1 15451.7 785.303   4
  -9   5   1 15557.2 762.904   4
  -9  -5   2 4733.12 466.849   4
  -9   5   2 4987.77 450.158   6
  -9   5   2 5318.45 459.962   4
  -9   5   3 273.773 270.919   6
  -9  -5   3 875.261 332.655   4
  -9   5   3 810.071 284.408   4
  -9  -5   4 5823.93 513.899   4
  -9   5   4 6436.12 510.403   6
  -9   5   4 7109.02 506.456   4
  -9  -5   5 58829.9 1642.93   4
  -9   5   5 56791.3 1643.60   6
  -9   5   5 59661.7 1558.88   4
  -9   5   6 823.073 304.698   6
  -9  -5   6 1218.12 313.352   4
  -9   5   6 886.239 245.761   4
  -9   5   7 27873.0 1097.80   6
  -9  -5   7 28320.0 1071.08   4
  -9   5   7 29481.2 995.153   4
  -9   5   8 12619.2 751.996   6
  -9  -5   8 12831.6 725.992   4
  -9   5   9 21579.5 997.649   6
  -9  -5   9 22055.9 948.991   4
  -9  -5  10 3731.69 512.787   6
  -9   5  10 5004.37 548.327   6
  -9  -5  10 4637.68 470.727   4
  -9   5  11 13453.9 834.228   6
  -9  -5  11 14625.7 871.779   6
  -9  -5  11 15369.2 800.764   4
  -9  -5  12 897.739 348.461   6
  -9   5  12 488.198 327.557   6
  -9   5  13 9441.95 698.824   3
  -9   5  13 8804.59 691.076   6
  -9  -5  13 8619.91 705.458   6
  -9   5  14 617.983 322.978   3
  -9   5  14 830.389 376.556   6
  -9  -5  14 1011.44 371.235   6
  -9   5  15 2486.94 438.979   3
  -9  -5  15 2306.06 462.346   3
  -9  -5  15 2719.12 475.102   6
  -9   5  16 647.543 330.091   3
  -9  -5  16 315.120 291.829   3
  -9   5  17 291.913 284.671   3
  -9  -5  17 459.860 306.460   3
  -9   5  18 153.569 293.169   3
  -9  -5  18-13.2935 275.324   3
  -9  -6  -4-306.502 279.555   4
  -9  -6  -3 47513.8 1561.94   4
  -9  -6  -2 43529.1 1464.11   4
  -9  -6  -1 6380.59 562.163   4
  -9  -6   0 12019.1 714.380   4
  -9   6   0 11864.1 698.824   4
  -9  -6   1 6527.72 523.861   4
  -9   6   1 7045.93 528.172   4
  -9   6   1 6094.72 465.057   6
  -9   6   2 698.006 266.986   6
  -9   6   2 348.679 226.551   4
  -9  -6   2 624.351 287.808   4
  -9  -6   3 1388.59 307.463   4
  -9   6   3 2152.13 349.714   6
  -9   6   3 1713.56 287.975   4
  -9   6   4 2126.80 319.962   4
  -9  -6   4 2291.86 372.793   4
  -9   6   4 2420.03 360.469   6
  -9   6   5 2692.55 408.939   6
  -9   6   5 2147.89 300.961   4
  -9  -6   5 3277.66 429.875   4
  -9  -6   6 12383.5 717.134   4
  -9   6   6 11244.2 609.442   4
  -9   6   6 12029.4 705.473   6
  -9   6   7 147.648 273.358   6
  -9   6   7 130.673 221.002   4
  -9  -6   7 35.7626 259.261   4
  -9   6   8 2247.34 406.471   6
  -9  -6   8 2267.54 365.746   4
  -9   6   9 2542.76 404.638   6
  -9  -6   9 3110.38 423.029   4
  -9  -6  10 566.620 282.471   4
  -9   6  10 3.49777 293.961   6
  -9  -6  11 15314.4 888.100   6
  -9  -6  11 16856.6 842.948   4
  -9   6  11 14774.3 874.665   6
  -9  -6  12 6380.42 555.012   4
  -9   6  12 5949.67 590.045   6
  -9  -6  12 5857.20 603.973   6
  -9  -6  13 637.375 389.752   6
  -9   6  13 497.890 310.599   6
  -9   6  13 595.242 281.257   3
  -9   6  14 16209.2 959.833   3
  -9  -6  14 15432.4 930.382   6
  -9  -6  15 338.846 318.758   6
  -9  -6  15 589.046 317.759   3
  -9   6  15 844.682 345.449   3
  -9   6  16 1186.58 353.041   3
  -9  -6  16 1151.60 343.318   3
  -9  -6  17 1113.90 350.557   3
  -9   6  17 1720.16 420.427   3
  -9   6  18 2249.33 496.216   3
  -9  -6  18 1280.86 396.696   3
  -9  -7  -4 8267.78 649.124   4
  -9  -7  -3 4168.02 505.899   4
  -9  -7  -2 2896.28 472.904   4
  -9  -7  -1-136.608 299.384   4
  -9  -7   0 4834.72 480.407   4
  -9   7   0 4807.97 483.262   4
  -9   7   1 462.390 240.266   4
  -9  -7   1-57.4308 286.281   4
  -9   7   1 221.953 228.690   6
  -9   7   2 26873.4 977.306   6
  -9  -7   2 23868.6 1006.99   4
  -9   7   2 26382.6 1032.21   4
  -9   7   3 1992.09 307.184   4
  -9   7   3 1870.25 322.392   6
  -9  -7   3 2277.43 384.752   4
  -9   7   4 59062.4 1550.00   4
  -9   7   4 54372.3 1574.78   6
  -9  -7   4 57231.3 1639.72   4
  -9  -7   5 21536.1 936.488   4
  -9   7   5 20443.5 900.848   6
  -9   7   5 22025.3 847.278   4
  -9   7   6 1828.68 371.607   6
  -9   7   6 1805.10 273.359   4
  -9  -7   6 2264.67 388.178   4
  -9   7   7 13676.2 777.052   6
  -9  -7   7 15841.5 792.418   4
  -9  -7   8 859.491 309.719   4
  -9   7   8 140.711 271.638   6
  -9   7   9-319.132 343.726   6
  -9  -7   9 169.183 250.631   4
  -9  -7  10 36816.9 1270.48   4
  -9   7  10 31473.1 1284.00   6
  -9  -7  11 956.637 311.867   4
  -9  -7  11 1417.65 405.408   6
  -9   7  11 1383.32 353.571   6
  -9   7  12 6218.93 595.515   6
  -9  -7  12 4956.76 499.276   4
  -9  -7  12 4556.21 558.101   6
  -9   7  13 454.057 253.363   3
  -9  -7  13 45.2279 382.105   6
  -9   7  13 581.663 360.445   6
  -9   7  14 827.710 345.510   3
  -9  -7  14-16.3529 361.175   6
  -9  -7  15 573.395 338.819   3
  -9   7  15 469.310 297.782   3
  -9  -7  15-5.22897 323.247   6
  -9  -7  16 387.103 302.585   3
  -9   7  16 401.876 317.083   3
  -9  -7  17-263.399 301.138   3
  -9   7  17-27.7165 254.970   3
  -9  -7  18 4810.26 648.590   3
  -9   7  18 5465.04 663.288   3
  -9  -8  -5 343.870 301.962   4
  -9  -8  -4 170.131 275.682   4
  -9  -8  -3 577.288 338.167   4
  -9  -8  -2 35164.1 1304.23   4
  -9  -8  -1 986.203 332.490   4
  -9  -8   0 24238.2 1033.70   4
  -9  -8   1 8768.41 634.452   4
  -9   8   1 9288.31 566.101   6
  -9   8   1 9017.43 587.306   4
  -9   8   2 1078.64 293.328   4
  -9  -8   2 1302.61 291.382   4
  -9   8   2 770.115 274.578   6
  -9   8   3 34644.7 1176.34   6
  -9   8   3 36445.3 1165.98   4
  -9  -8   3 36262.3 1252.75   4
  -9   8   4 22027.6 930.264   6
  -9  -8   4 21172.0 943.251   4
  -9   8   4 20274.4 839.054   4
  -9  -8   5 50373.2 1537.19   4
  -9   8   5 53286.1 1431.08   4
  -9   8   5 49291.5 1518.04   6
  -9  -8   6 50772.3 1549.50   4
  -9   8   6 52750.1 1564.07   6
  -9   8   6 53442.2 1422.32   4
  -9  -8   7 721.583 271.325   4
  -9   8   7 659.638 288.788   6
  -9  -8   8 2114.57 348.726   4
  -9   8   8 3390.19 435.678   6
  -9  -8   9 26900.3 1084.31   4
  -9   8   9 26852.7 1117.27   6
  -9  -8  10 368.430 288.497   4
  -9   8  10 321.672 330.785   6
  -9  -8  11 860.343 292.233   4
  -9   8  11 782.800 333.145   6
  -9  -8  12 13600.0 796.276   4
  -9  -8  12 11714.8 808.973   6
  -9   8  12 13221.0 812.938   3
  -9   8  12 11867.0 796.735   6
  -9   8  13 174.478 247.947   3
  -9  -8  13 928.705 373.099   6
  -9  -8  14 12528.1 839.267   6
  -9   8  14 12614.6 852.126   3
  -9   8  15 1021.18 349.723   3
  -9  -8  15 390.646 390.775   6
  -9   8  16 1122.09 340.172   3
  -9  -8  16 1830.06 419.870   3
  -9   8  17-54.1062 296.815   3
  -9  -8  17 115.664 276.483   3
  -9   8  18 721.036 355.180   3
  -9  -8  18 1391.25 427.827   3
  -9  -9  -5 382.802 285.959   4
  -9  -9  -4 6255.30 586.245   4
  -9  -9  -3 28493.2 1188.77   4
  -9   9  -2 616.939 230.598   5
  -9  -9  -2 1273.33 373.374   4
  -9  -9  -1 38774.8 1379.61   4
  -9  -9   0 2141.52 376.032   4
  -9   9   1-215.476 237.434   4
  -9  -9   1 255.270 286.585   4
  -9   9   1-71.5507 211.448   6
  -9   9   2 2976.30 358.616   6
  -9   9   2 3236.41 368.328   4
  -9  -9   2 2289.51 361.547   4
  -9   9   3 20136.6 865.628   6
  -9  -9   3 20890.3 947.828   4
  -9   9   3 20583.5 847.848   4
  -9  -9   4 1409.99 337.017   4
  -9   9   4 1423.92 262.260   4
  -9   9   4 865.206 289.340   6
  -9  -9   5 23200.4 1009.51   4
  -9   9   5 23327.2 974.357   6
  -9   9   5 24664.4 896.251   4
  -9   9   6 5009.55 533.320   6
  -9  -9   6 4721.28 482.231   4
  -9  -9   7 771.319 307.473   4
  -9   9   7 980.533 335.460   6
  -9  -9   8 5634.14 520.144   4
  -9   9   8 5726.79 540.255   6
  -9   9   9 12400.1 768.088   6
  -9  -9   9 11845.6 737.867   4
  -9  -9  10 5969.68 530.715   4
  -9   9  10 4029.16 474.502   6
  -9  -9  11 2775.67 431.455   4
  -9   9  11 3504.57 480.658   6
  -9   9  12 6884.47 606.972   3
  -9  -9  12 7767.49 611.837   4
  -9   9  13 22812.3 1115.40   3
  -9  -9  13 24637.3 1153.33   6
  -9  -9  13 24020.6 1099.58   4
  -9  -9  14 892.823 401.894   6
  -9   9  14 923.526 326.890   3
  -9  -9  15 10622.6 798.382   6
  -9   9  15 9141.83 763.853   3
  -9  -9  16 1614.00 385.481   3
  -9   9  16 586.298 308.025   3
  -9   9  17 168.473 277.804   3
  -9  -9  17 139.817 286.882   3
  -9   9  18 3761.80 567.124   3
  -9  -9  18 3245.82 567.348   3
  -9 -10  -5 4215.49 504.134   4
  -9 -10  -4 1243.35 345.380   4
  -9 -10  -3 31557.7 1248.46   4
  -9  10  -2 22847.3 930.226   5
  -9 -10  -2 22433.0 1023.84   4
  -9 -10  -1 331.517 310.854   4
  -9  10  -1 320.181 202.527   5
  -9 -10   0-203.885 277.067   4
  -9 -10   1 3568.45 435.323   4
  -9  10   1 3481.89 369.150   6
  -9  10   2 10134.2 593.498   4
  -9 -10   2 9600.78 660.280   4
  -9  10   2 9734.04 591.453   6
  -9 -10   3 18670.5 911.757   4
  -9  10   3 20738.4 845.728   4
  -9  10   3 21515.1 895.154   6
  -9  10   4-372.133 279.607   6
  -9 -10   4 117.659 299.031   4
  -9  10   4-81.3665 214.373   4
  -9  10   5 39818.1 1317.41   6
  -9 -10   5 40746.3 1359.03   4
  -9  10   5 41741.1 1217.13   4
  -9 -10   6 847.537 310.361   4
  -9  10   6 676.977 271.709   6
  -9 -10   7 65652.6 1833.96   4
  -9  10   7 65549.9 1843.79   6
  -9 -10   8 169.611 260.648   4
  -9  10   8-183.616 280.226   6
  -9  10   9 23292.5 1049.90   6
  -9 -10   9 21511.5 977.909   4
  -9 -10  10 1074.56 321.202   4
  -9 -10  11 20154.2 966.733   4
  -9 -10  12 3519.06 439.462   4
  -9  10  12 3200.50 452.405   3
  -9  10  13 829.894 310.987   3
  -9 -10  13 888.459 336.161   4
  -9 -10  13 935.594 462.928   6
  -9 -10  14 4899.59 607.664   6
  -9  10  14 6675.13 625.992   3
  -9 -10  15 3328.90 536.429   6
  -9  10  15 3089.67 454.072   3
  -9 -10  16 18.0154 258.257   3
  -9  10  16 303.489 273.635   3
  -9  10  17 2318.18 462.160   3
  -9 -10  17 3230.54 516.048   3
  -9 -10  18 666.724 364.335   3
  -9  10  18 1059.17 399.632   3
  -9 -11  -5 542.184 312.691   4
  -9 -11  -4 1509.64 368.372   4
  -9 -11  -3 975.039 367.727   4
  -9  11  -2 8040.54 574.391   5
  -9 -11  -2 7211.43 650.167   4
  -9  11  -1 19214.9 822.706   5
  -9 -11  -1 18721.8 927.680   4
  -9 -11   0 561.709 315.380   4
  -9 -11   1 550.932 328.358   4
  -9 -11   2 19373.9 921.618   4
  -9  11   2 19577.5 847.292   4
  -9 -11   3-36.2526 298.820   4
  -9  11   3 456.319 213.319   4
  -9  11   3-201.625 282.056   6
  -9  11   4 21864.2 839.758   4
  -9  11   4 19599.6 878.494   6
  -9 -11   4 19107.3 911.302   4
  -9  11   5 2679.28 374.424   6
  -9 -11   5 3247.34 444.660   4
  -9 -11   6 638.082 310.166   4
  -9  11   6-220.388 343.409   6
  -9 -11   7 2612.11 415.315   4
  -9  11   7 2659.64 427.919   6
  -9  11   8 22848.5 1008.00   6
  -9 -11   8 21659.2 986.053   4
  -9 -11   9 1990.02 377.759   4
  -9 -11  10 8772.16 654.319   4
  -9 -11  11 145.991 261.799   4
  -9  11  12 1064.07 323.508   3
  -9 -11  12 727.620 317.389   4
  -9  11  13 6458.64 598.083   3
  -9 -11  13 7467.32 636.416   4
  -9 -11  14 1574.63 429.911   4
  -9 -11  14 1417.96 479.318   6
  -9  11  14 1604.08 396.192   3
  -9  11  15 2720.84 467.409   3
  -9 -11  15 2981.56 506.840   6
  -9  11  16 1203.38 380.168   3
  -9 -11  17 126.739 258.629   3
  -9  11  17 701.831 318.870   3
  -9  11  18 4346.96 606.782   3
  -9 -11  18 3867.79 574.622   3
  -9 -12  -5 620.700 298.455   4
  -9 -12  -4 454.451 287.844   4
  -9 -12  -3 202.465 274.902   4
  -9  12  -3 120.980 215.091   5
  -9 -12  -2 63733.7 1897.56   4
  -9  12  -2 67997.4 1798.38   5
  -9 -12  -1 1082.53 359.301   4
  -9  12  -1 1210.90 253.972   5
  -9 -12   0 8860.79 650.780   4
  -9 -12   1 1158.05 323.783   4
  -9 -12   2 1195.15 331.851   4
  -9 -12   3 315.833 287.193   4
  -9  12   3 474.284 213.094   4
  -9 -12   4 173.243 305.700   4
  -9  12   4 204.173 186.777   4
  -9 -12   5 393.654 300.563   4
  -9 -12   6 38233.8 1343.32   4
  -9 -12   7 9113.78 643.372   4
  -9 -12   8 874.341 333.081   4
  -9 -12   9 607.195 311.070   4
  -9 -12  10 2113.27 399.867   4
  -9 -12  11 2953.70 450.485   4
  -9 -12  12 12929.5 801.464   4
  -9  12  12 11012.8 765.898   3
  -9  12  13 2444.02 413.624   3
  -9 -12  13 2714.00 444.702   4
  -9 -12  14 26299.3 1245.38   6
  -9  12  14 23980.2 1183.91   3
  -9 -12  14 25721.4 1195.00   4
  -9  12  15 716.266 335.775   3
  -9 -12  15 500.614 340.746   6
  -9  12  16 3440.25 499.035   3
  -9  12  17-323.950 295.477   3
  -9 -12  17-60.2382 284.622   3
  -9 -12  18 995.379 439.224   3
  -9  12  18 423.858 335.648   3
  -9 -13  -6 5480.47 585.829   4
  -9 -13  -5 181.999 297.985   4
  -9 -13  -4 71.8785 272.776   4
  -9  13  -3 9169.74 620.630   5
  -9 -13  -3 8603.12 672.404   4
  -9  13  -2 2899.04 378.764   5
  -9 -13  -2 2630.41 444.391   4
  -9  13  -1 1329.25 264.520   5
  -9 -13  -1 1359.40 347.775   4
  -9 -13   0 1019.37 336.033   4
  -9  13   0 1107.57 257.563   5
  -9 -13   1 1476.03 349.427   4
  -9 -13   2 6828.90 578.009   4
  -9  13   3 2966.44 352.078   4
  -9 -13   3 2727.22 423.096   4
  -9 -13   4 31853.2 1213.92   4
  -9  13   4 32982.0 1069.71   4
  -9 -13   5 2404.19 406.891   4
  -9 -13   6 1995.44 378.294   4
  -9 -13   7 18330.1 915.688   4
  -9 -13   8 26485.0 1109.26   4
  -9 -13   9 1060.79 357.337   4
  -9 -13  10 20251.2 985.943   4
  -9 -13  11 9672.20 710.679   4
  -9 -13  12 718.169 314.912   4
  -9  13  12 1111.20 323.931   3
  -9 -13  13 7698.78 650.529   4
  -9  13  13 6691.15 608.683   3
  -9  13  14 2448.71 464.971   3
  -9 -13  14 2123.01 536.925   6
  -9 -13  14 2077.99 444.274   4
  -9 -13  15 5179.62 630.241   6
  -9  13  15 6653.46 671.669   3
  -9  13  16 2111.06 443.965   3
  -9  13  17 420.850 332.818   3
  -9 -13  18 3907.04 588.083   3
  -9  13  18 3546.79 556.934   3
  -9 -14  -6 1462.94 373.426   4
  -9 -14  -5 6377.22 608.400   4
  -9  14  -4 335.496 232.076   5
  -9 -14  -4 601.918 308.620   4
  -9  14  -3 12819.2 743.607   5
  -9 -14  -3 11902.1 768.374   4
  -9  14  -2 4034.70 420.249   5
  -9 -14  -2 3974.65 476.489   4
  -9  14  -1 499.366 260.476   5
  -9 -14  -1 1092.27 349.920   4
  -9  14   0 10416.2 603.859   5
  -9 -14   0 10797.8 706.652   4
  -9 -14   1 20242.3 964.713   4
  -9 -14   2 132.067 286.602   4
  -9 -14   3 18477.1 916.650   4
  -9 -14   4 974.108 313.325   4
  -9 -14   5 13844.8 794.187   4
  -9 -14   6 126.624 288.846   4
  -9 -14   7 8847.12 667.342   4
  -9 -14   8 4797.36 505.328   4
  -9 -14   9 32034.9 1275.08   4
  -9 -14  10 7427.30 624.682   4
  -9 -14  11 8427.25 665.410   4
  -9  14  12 1.41159 220.545   3
  -9 -14  12 309.467 299.985   4
  -9  14  13 196.578 270.893   3
  -9 -14  13 630.716 447.383   4
  -9  14  14 525.822 264.169   3
  -9 -14  14 776.466 346.213   4
  -9 -14  15 4833.45 583.007   4
  -9 -14  15 5604.42 663.273   6
  -9  14  15 4793.71 555.093   3
  -9  14  16-157.104 268.718   3
  -9  14  17 5227.72 623.351   3
  -9  14  18 222.494 281.559   3
  -9 -15  -6 5648.25 566.382   4
  -9  15  -5 649.343 265.854   5
  -9 -15  -5-127.290 249.351   4
  -9  15  -4 3544.81 429.944   5
  -9 -15  -4 3090.73 425.753   4
  -9  15  -3 11697.2 712.186   5
  -9 -15  -3 12061.5 784.252   4
  -9 -15  -2 2434.02 408.283   4
  -9  15  -2 1984.88 348.294   5
  -9  15  -1 50165.2 1496.94   5
  -9 -15  -1 46667.3 1560.99   4
  -9 -15   0 1898.27 382.507   4
  -9  15   0 2426.08 328.124   5
  -9 -15   1 2581.45 422.826   4
  -9  15   1 1987.79 317.805   5
  -9 -15   2 17589.2 917.306   4
  -9 -15   3 408.345 322.256   4
  -9 -15   4 3979.97 479.106   4
  -9 -15   5 3757.41 466.738   4
  -9 -15   6 95.7314 293.163   4
  -9 -15   7 10375.4 721.064   4
  -9 -15   8 4628.05 510.366   4
  -9 -15   9 4764.33 519.324   4
  -9 -15  10 15289.9 870.321   4
  -9 -15  11 1140.85 356.178   4
  -9 -15  12 265.910 295.794   4
  -9  15  12 327.055 215.423   3
  -9 -15  13 9374.42 712.822   4
  -9  15  13 10429.8 751.449   3
  -9 -15  14 315.286 565.340   4
  -9  15  14 615.867 305.431   3
  -9  15  15 3519.13 508.817   3
  -9 -15  15 4702.13 573.873   4
  -9  15  16 5733.59 634.519   3
  -9  15  17 963.473 384.534   3
  -9  15  18 3761.89 567.516   3
  -9 -16  -6 7009.02 645.211   4
  -9  16  -5-138.326 204.032   5
  -9 -16  -5 146.803 273.452   4
  -9 -16  -4 164.905 259.858   4
  -9  16  -4 44.7135 217.302   5
  -9  16  -3 569.511 251.914   5
  -9 -16  -3 322.313 279.015   4
  -9 -16  -2 22614.8 1060.35   4
  -9  16  -2 23404.6 1000.06   5
  -9 -16  -1 5834.46 596.735   4
  -9  16  -1 5140.91 461.747   5
  -9  16   0 8071.83 561.494   5
  -9 -16   0 7493.45 621.344   4
  -9 -16   1 2458.95 432.644   4
  -9  16   1 1842.10 288.824   5
  -9 -16   2 4665.86 526.613   4
  -9 -16   3 13213.3 798.206   4
  -9 -16   4 666.165 302.999   4
  -9 -16   5 17342.5 911.900   4
  -9 -16   6 44103.6 1496.99   4
  -9 -16   7 2004.36 383.676   4
  -9 -16   8 10686.6 729.813   4
  -9 -16   9 424.569 324.741   4
  -9 -16  10 1200.29 387.356   4
  -9 -16  11 911.555 317.287   4
  -9 -16  12 3993.47 503.450   4
  -9  16  12 4508.54 517.505   3
  -9 -16  13 378.109 298.930   4
  -9  16  13 416.306 234.558   3
  -9  16  14 4414.43 494.158   3
  -9 -16  14 4009.04 549.107   4
  -9  16  15-139.263 242.707   3
  -9 -16  15 74.0503 287.126   4
  -9 -16  16 773.392 383.150   4
  -9  16  16-35.3873 295.473   3
  -9  16  17-229.306 280.578   3
  -9  16  18-50.9140 287.708   3
  -9 -17  -6 14478.6 901.584   4
  -9  17  -6 15820.4 916.953   5
  -9  17  -5 495.279 259.652   5
  -9 -17  -5-327.531 288.376   4
  -9  17  -4 4534.97 468.414   5
  -9 -17  -4 4791.18 522.923   4
  -9  17  -3 1233.00 312.310   5
  -9 -17  -3 1004.06 342.305   4
  -9  17  -2 15888.5 827.463   5
  -9 -17  -2 15093.9 872.525   4
  -9  17  -1 2256.94 359.138   5
  -9 -17  -1 1478.60 363.303   4
  -9  17   0 15838.5 782.429   5
  -9 -17   0 13543.7 829.118   4
  -9 -17   1 10167.1 711.790   4
  -9  17   1 9570.37 594.351   5
  -9 -17   2 49694.0 1607.91   4
  -9 -17   3 153.648 302.231   4
  -9 -17   4 15519.0 866.253   4
  -9 -17   5-7.96443 290.895   4
  -9 -17   6 7671.76 645.785   4
  -9 -17   7 5313.50 541.586   4
  -9 -17   8 5095.38 538.053   4
  -9 -17   9 3579.64 463.123   4
  -9 -17  10 13036.1 842.263   4
  -9 -17  11 5037.51 546.921   4
  -9  17  12 7378.96 616.995   3
  -9 -17  12 7023.86 638.894   4
  -9 -17  13 803.266 318.638   4
  -9  17  13 924.298 291.326   3
  -9  17  14 1294.81 317.734   3
  -9 -17  14 1839.68 426.584   4
  -9 -17  15-182.744 328.173   4
  -9  17  15 95.4720 229.196   3
  -9 -17  16 5796.88 668.622   4
  -9  17  16 5047.56 602.545   3
  -9  17  17-169.035 292.321   3
  -9  17  18 4369.95 602.639   3
  -9  18  -7 1990.32 404.542   5
  -9 -18  -6 857.073 338.952   4
  -9  18  -6 793.120 319.974   5
  -9  18  -5 15014.1 874.567   5
  -9 -18  -5 15747.7 904.754   4
  -9 -18  -4 278.998 281.765   4
  -9  18  -4 941.830 293.501   5
  -9 -18  -3 7800.73 641.244   4
  -9  18  -3 7383.10 582.894   5
  -9 -18  -2 3655.55 470.269   4
  -9  18  -2 4097.16 456.521   5
  -9 -18  -1 2127.88 406.954   4
  -9  18  -1 1818.72 317.691   5
  -9 -18   0 9227.38 697.105   4
  -9  18   0 10248.8 641.967   5
  -9 -18   1 45756.5 1539.72   4
  -9  18   1 45118.8 1407.40   5
  -9  18   2 977.854 263.997   5
  -9 -18   2 1170.75 372.102   4
  -9 -18   3 15769.3 879.932   4
  -9 -18   4 4738.37 510.470   4
  -9 -18   5 36.4826 322.068   4
  -9 -18   6 28543.2 1210.17   4
  -9 -18   7 1165.43 414.253   4
  -9 -18   8 227.415 284.189   4
  -9 -18   9 13337.8 837.301   4
  -9 -18  10 694.315 337.826   4
  -9 -18  11 7496.21 666.065   4
  -9 -18  12 4893.51 569.668   4
  -9  18  12 4583.18 517.630   3
  -9 -18  13 1846.05 462.118   4
  -9  18  13 1889.52 363.147   3
  -9 -18  14 1248.66 384.689   4
  -9  18  14 1218.27 334.339   3
  -9  18  15 4665.19 565.565   3
  -9 -18  15 4026.44 565.063   4
  -9  18  16 1838.44 416.486   3
  -9 -18  16 2228.38 435.344   4
  -9  18  17 5070.53 620.491   3
  -9  18  18 368.163 344.503   3
  -9  19  -8 663.357 320.981   5
  -9  19  -7 6031.10 605.422   5
  -9 -19  -7 4574.42 549.336   4
  -9  19  -6 320.820 269.655   5
  -9 -19  -6 652.910 320.838   4
  -9  19  -5 857.532 321.748   5
  -9 -19  -5 561.828 347.997   4
  -9 -19  -4-128.727 296.585   4
  -9  19  -4 501.208 257.165   5
  -9  19  -3 4751.88 504.073   5
  -9 -19  -3 4252.38 514.601   4
  -9 -19  -2 5200.57 553.571   4
  -9  19  -2 5604.06 512.898   5
  -9 -19  -1 23320.6 1078.34   4
  -9  19  -1 21649.7 986.034   5
  -9 -19   0 776.193 333.914   4
  -9  19   0 1038.99 263.186   5
  -9  19   1 7942.41 561.420   5
  -9 -19   1 7193.52 627.321   4
  -9 -19   2 3139.17 472.282   4
  -9  19   2 2507.38 326.705   5
  -9 -19   3 289.105 296.507   4
  -9 -19   4 6523.86 595.248   4
  -9 -19   5 22404.5 1055.65   4
  -9 -19   6 4188.30 531.610   4
  -9 -19   7 34932.0 1338.15   4
  -9 -19   8 19.1953 302.333   4
  -9 -19   9 10282.2 738.913   4
  -9 -19  10 2788.02 469.824   4
  -9 -19  11 1329.41 406.005   4
  -9 -19  12 2579.41 489.745   4
  -9 -19  13 5197.36 578.875   4
  -9 -19  14 396.234 343.573   4
  -9 -19  15 769.853 359.456   4
  -9  19  15 1383.28 379.631   3
  -9  19  16 720.993 329.401   3
  -9 -19  16-2.72274 312.349   4
  -9  19  17 130.820 286.758   3
  -9 -19  17 324.614 353.979   4
  -9  19  18-55.9664 298.561   3
  -9  20  -9 3595.21 556.143   5
  -9  20  -8 600.643 307.881   5
  -9  20  -7 2219.11 437.723   5
  -9 -20  -6 331.122 298.149   4
  -9  20  -6 440.801 296.366   5
  -9 -20  -5 5658.16 572.749   4
  -9  20  -5 4470.68 515.453   5
  -9  20  -4 593.647 278.548   5
  -9 -20  -4 859.633 337.688   4
  -9  20  -3 12017.4 760.893   5
  -9 -20  -3 10365.9 749.670   4
  -9  20  -2 12980.7 776.394   5
  -9 -20  -2 11630.3 780.735   4
  -9  20  -1 18069.5 885.045   5
  -9 -20  -1 16584.5 921.460   4
  -9  20   0 9703.16 642.928   5
  -9 -20   0 10893.2 739.861   4
  -9  20   1 14061.2 751.437   5
  -9 -20   1 12928.9 831.290   4
  -9 -20   2 7225.08 618.518   4
  -9  20   2 6226.19 508.447   5
  -9 -20   3 7667.04 629.501   4
  -9  20   3 8464.79 556.825   5
  -9 -20   4 759.381 354.698   4
  -9 -20   5 4303.95 506.329   4
  -9 -20   6 13675.4 848.821   4
  -9 -20   7 743.045 331.309   4
  -9 -20   8 8607.72 691.174   4
  -9 -20   9 5901.84 601.080   4
  -9 -20  10 1319.06 400.705   4
  -9 -20  11 6485.21 655.501   4
  -9 -20  12 115.064 284.660   4
  -9 -20  13 636.695 354.275   4
  -9 -20  14 965.443 384.576   4
  -9 -20  15 1285.26 405.350   4
  -9 -20  16 747.619 394.282   4
  -9 -20  17 3897.26 591.704   4
  -9  21  -9 2076.93 460.235   5
  -9  21  -8 226.545 284.795   5
  -9  21  -7 304.290 258.897   5
  -9 -21  -6 10472.3 768.045   4
  -9  21  -6 12836.4 851.700   5
  -9  21  -5 198.214 253.316   5
  -9 -21  -5 293.911 287.887   4
  -9  21  -4 9406.17 707.220   5
  -9 -21  -4 7966.70 668.592   4
  -9  21  -3 616.776 261.662   5
  -9 -21  -3 1171.34 367.010   4
  -9  21  -2 10545.2 710.113   5
  -9 -21  -2 9071.21 712.000   4
  -9  21  -1 814.405 316.743   5
  -9 -21  -1 1559.00 414.316   4
  -9 -21   0 1791.30 387.061   4
  -9  21   0 2279.64 369.410   5
  -9 -21   1 5645.56 570.867   4
  -9  21   1 6042.90 510.557   5
  -9  21   2 12719.8 727.856   5
  -9 -21   2 12441.9 805.883   4
  -9 -21   3-142.776 294.883   4
  -9  21   3 141.282 209.503   5
  -9 -21   4 2727.85 456.421   4
  -9 -21   5 10331.8 753.273   4
  -9 -21   6 1067.28 377.765   4
  -9 -21   7 2072.96 406.788   4
  -9 -21   8 2078.96 421.187   4
  -9 -21   9 1994.77 413.896   4
  -9 -21  10 13156.9 861.692   4
  -9 -21  11 1056.19 360.476   4
  -9 -21  12 2288.41 471.652   4
  -9 -21  13 5261.65 604.047   4
  -9 -21  14 610.898 339.510   4
  -9 -21  15 2406.47 514.968   4
  -9 -21  16 3993.16 590.712   4
  -9 -21  17 511.906 382.494   4
  -9  22  -9 104.257 313.179   5
  -9  22  -8 5691.50 636.416   5
  -9  22  -7-116.068 258.184   5
  -9 -22  -6 456.335 320.970   4
  -9  22  -6 577.004 304.007   5
  -9 -22  -5 5045.06 563.371   4
  -9  22  -5 4501.86 518.199   5
  -9  22  -4 1871.82 370.226   5
  -9 -22  -4 1035.12 348.045   4
  -9 -22  -3 1899.47 370.635   4
  -9  22  -3 1015.93 301.879   5
  -9 -22  -2 9149.77 714.131   4
  -9  22  -2 11038.9 733.152   5
  -9  22  -1 2793.08 399.771   5
  -9 -22  -1 2648.96 438.809   4
  -9  22   0 13939.0 781.924   5
  -9 -22   0 14493.2 869.765   4
  -9  22   1 76.5264 206.664   5
  -9 -22   1 637.861 337.888   4
  -9  22   2 546.426 264.350   5
  -9 -22   2 1137.90 380.004   4
  -9 -22   3 870.360 361.717   4
  -9  22   3 1064.36 280.434   5
  -9 -22   4 10100.0 724.586   4
  -9 -22   5 579.013 326.384   4
  -9 -22   6 39534.6 1487.72   4
  -9 -22   7 1656.79 377.194   4
  -9 -22   8 4794.11 569.459   4
  -9 -22   9 1662.95 417.790   4
  -9 -22  10 362.356 335.186   4
  -9 -22  11-101.688 303.746   4
  -9 -22  12 23017.6 1188.14   4
  -9 -22  13 273.531 360.595   4
  -9 -22  14 8552.94 772.868   4
  -9 -22  15 1772.99 461.887   4
  -9 -22  16 1439.11 460.339   4
  -9 -22  17 251.098 363.332   4
  -9  23  -9 2727.47 509.847   5
  -9  23  -8-130.964 241.461   5
  -9  23  -7 3371.51 493.115   5
  -9  23  -6 1729.87 375.509   5
  -9  23  -5 468.507 287.625   5
  -9 -23  -5 432.429 332.172   4
  -9 -23  -4 1202.56 372.712   4
  -9  23  -4 1079.46 315.599   5
  -9 -23  -3 4984.58 553.903   4
  -9  23  -3 7072.58 623.713   5
  -9  23  -2 4739.81 484.713   5
  -9 -23  -2 5230.19 559.731   4
  -9 -23  -1 12149.3 797.043   4
  -9  23  -1 13647.3 808.779   5
  -9  23   0 2057.91 350.724   5
  -9 -23   0 2916.74 444.563   4
  -9  23   1 13259.1 771.861   5
  -9 -23   1 14125.9 851.581   4
  -9 -23   2 3110.76 475.287   4
  -9  23   2 3779.90 426.619   5
  -9 -23   3 2374.49 454.825   4
  -9  23   3 2153.35 338.529   5
  -9  23   4 1048.69 269.684   5
  -9 -23   4 1679.89 428.278   4
  -9 -23   5 7636.42 636.065   4
  -9 -23   6 565.949 360.781   4
  -9 -23   7 16149.1 939.989   4
  -9 -23   8 2435.28 450.396   4
  -9 -23   9 3423.98 511.144   4
  -9 -23  10-226.994 296.823   4
  -9 -23  11 6803.03 675.806   4
  -9 -23  12 5002.83 608.643   4
  -9 -23  13 12852.5 924.047   4
  -9 -23  14-73.0154 328.019   4
  -9 -23  15 2424.12 500.363   4
  -9 -23  16 682.767 434.084   4
  -9 -23  17 322.286 405.998   4
  -9  24  -9 1337.77 396.247   5
  -9  24  -8 429.664 315.748   5
  -9  24  -7 2307.62 470.669   5
  -9  24  -6 252.961 275.649   5
  -9  24  -5 12074.5 837.747   5
  -9 -24  -5 13811.8 869.178   4
  -9 -24  -4 31.2289 284.839   4
  -9  24  -4 466.548 289.907   5
  -9  24  -3 8310.31 672.544   5
  -9 -24  -3 7776.69 665.531   4
  -9  24  -2 323.061 268.267   5
  -9 -24  -2-73.5646 264.592   4
  -9 -24  -1 2801.40 472.754   4
  -9  24  -1 2046.19 367.296   5
  -9  24   0 203.643 253.467   5
  -9 -24   0 155.269 274.600   4
  -9  24   1 7021.18 577.535   5
  -9 -24   1 6512.85 631.252   4
  -9  24   2-65.8163 230.124   5
  -9 -24   2 287.877 299.330   4
  -9  24   3 12304.5 737.516   5
  -9 -24   3 10355.4 753.844   4
  -9 -24   4 1747.32 424.746   4
  -9  24   4 1456.07 299.226   5
  -9 -24   5 2620.05 462.966   4
  -9 -24   6 94.0667 305.859   4
  -9 -24   7 5158.88 572.669   4
  -9 -24   8 1572.32 391.841   4
  -9 -24   9 11632.2 822.876   4
  -9 -24  10 83.3464 333.838   4
  -9 -24  11 5443.98 594.900   4
  -9 -24  12 1130.39 382.188   4
  -9 -24  13 4202.64 568.474   4
  -9 -24  14 910.993 406.423   4
  -9 -24  15 1503.07 463.617   4
  -9 -24  16 413.115 360.580   4
  -9  25  -8 15.8017 263.925   5
  -9  25  -7 1499.13 382.253   5
  -9  25  -6 3461.79 500.233   5
  -9  25  -5-140.401 258.160   5
  -9  25  -4 12834.4 860.321   5
  -9 -25  -4 13055.5 848.888   4
  -9 -25  -3 3432.81 482.009   4
  -9  25  -3 4030.06 489.890   5
  -9 -25  -2 824.627 296.742   4
  -9  25  -2 857.532 307.600   5
  -9  25  -1 10618.0 723.551   5
  -9 -25  -1 10119.1 739.581   4
  -9 -25   0 1646.58 390.248   4
  -9  25   0 1413.60 330.639   5
  -9 -25   1 3181.82 485.994   4
  -9  25   1 2927.37 408.124   5
  -9  25   2 3850.11 442.654   5
  -9 -25   2 5393.75 574.028   4
  -9 -25   3 689.024 344.987   4
  -9  25   3 305.990 217.336   5
  -9  25   4 2471.15 360.207   5
  -9 -25   4 3397.06 504.503   4
  -9 -25   5 4611.07 555.361   4
  -9 -25   6 176.650 303.810   4
  -9 -25   7 7579.55 687.445   4
  -9 -25   8 4938.94 597.522   4
  -9 -25   9 355.097 349.566   4
  -9 -25  10 9547.29 765.813   4
  -9 -25  11 993.041 385.115   4
  -9 -25  12 2540.82 505.597   4
  -9 -25  13 6039.53 692.412   4
  -9 -25  14 38.3115 332.889   4
  -9 -25  15 2610.96 542.753   4
  -9 -25  16 1546.37 481.824   4
  -9  26  -8 4970.86 631.419   5
  -9  26  -7 741.977 368.059   5
  -9  26  -6 2608.01 492.559   5
  -9  26  -5-639.183 320.063   5
  -9 -26  -4 422.289 318.578   4
  -9  26  -4 672.836 335.581   5
  -9  26  -3 136.366 244.856   5
  -9 -26  -3 230.531 264.802   4
  -9 -26  -2 6977.20 634.928   4
  -9  26  -2 7179.30 625.411   5
  -9 -26  -1 239.463 308.286   4
  -9  26  -1 73.8959 254.889   5
  -9  26   0 11609.3 762.283   5
  -9 -26   0 11853.4 796.524   4
  -9  26   1 6388.86 565.643   5
  -9 -26   1 6030.91 614.575   4
  -9  26   2 1481.29 335.113   5
  -9 -26   2 2081.62 459.601   4
  -9 -26   3 1199.03 361.252   4
  -9  26   3 1182.00 310.874   5
  -9 -26   4 6962.44 644.968   4
  -9  26   4 7798.65 627.482   5
  -9 -26   5 923.371 331.712   4
  -9  26   5 557.364 237.367   5
  -9 -26   6 15147.7 918.774   4
  -9 -26   7 670.794 335.010   4
  -9 -26   8 3745.62 526.538   4
  -9 -26   9 252.087 315.753   4
  -9 -26  10 1182.70 400.838   4
  -9 -26  11 792.264 392.711   4
  -9 -26  12 6446.57 704.142   4
  -9 -26  13 178.507 329.350   4
  -9 -26  14 9309.10 834.101   4
  -9 -26  15 211.728 352.246   4
  -9 -26  16 1134.02 477.500   4
  -9  27  -8 603.723 363.515   5
  -9  27  -7 3787.25 551.052   5
  -9  27  -6 3860.57 536.720   5
  -9  27  -5 602.099 318.215   5
  -9  27  -4 6978.34 651.655   5
  -9 -27  -3 1231.47 369.800   4
  -9  27  -3 763.992 302.683   5
  -9  27  -2 366.106 268.163   5
  -9 -27  -2 650.363 299.972   4
  -9 -27  -1 963.959 351.030   4
  -9  27  -1 1484.52 347.231   5
  -9  27   0 9192.01 688.101   5
  -9 -27   0 10394.2 771.012   4
  -9  27   1 2994.89 412.280   5
  -9 -27   1 3457.26 512.233   4
  -9  27   2 13306.6 800.581   5
  -9 -27   2 12973.0 858.096   4
  -9  27   3 5676.32 531.963   5
  -9 -27   3 5312.06 596.623   4
  -9  27   4 22213.4 1025.49   5
  -9 -27   4 21296.7 1091.02   4
  -9 -27   5 2750.53 461.741   4
  -9  27   5 1609.33 339.119   5
  -9 -27   6-70.9162 324.307   4
  -9 -27   7 1324.66 386.441   4
  -9 -27   8 11165.5 829.889   4
  -9 -27   9 461.871 348.064   4
  -9 -27  10 6431.77 665.226   4
  -9 -27  11 3858.58 575.749   4
  -9 -27  12 4244.50 602.247   4
  -9 -27  13 3455.24 581.588   4
  -9 -27  14 658.500 435.960   4
  -9 -27  15 2921.90 561.115   4
  -9  28  -8 187.165 280.586   5
  -9  28  -7 2532.58 481.128   5
  -9  28  -6-70.5714 247.271   5
  -9  28  -5 12579.5 881.360   5
  -9  28  -4 141.954 335.167   5
  -9  28  -3 2551.83 419.587   5
  -9 -28  -3 2210.29 421.416   4
  -9  28  -2 2838.78 429.480   5
  -9 -28  -2 1777.49 401.619   4
  -9 -28  -1 3084.93 471.517   4
  -9  28  -1 3215.49 453.320   5
  -9  28   0 950.159 340.755   5
  -9 -28   0 1187.53 337.477   4
  -9 -28   1 11734.8 814.535   4
  -9  28   1 12178.3 785.960   5
  -9 -28   2 3106.85 473.726   4
  -9  28   2 2078.68 373.157   5
  -9  28   3 28028.2 1172.89   5
  -9 -28   3 24919.9 1205.56   4
  -9 -28   4 744.460 382.189   4
  -9  28   4 582.677 252.905   5
  -9 -28   5 8173.21 702.404   4
  -9  28   5 7726.95 622.273   5
  -9  28   6 6702.76 567.208   5
  -9 -28   6 7965.06 702.035   4
  -9 -28   7 3853.53 535.352   4
  -9 -28   8 882.242 387.210   4
  -9 -28   9 14311.2 963.962   4
  -9 -28  10 2806.46 514.000   4
  -9 -28  11 6956.38 714.804   4
  -9 -28  12 159.991 307.906   4
  -9 -28  13-70.5797 382.642   4
  -9 -28  14-192.604 354.036   4
  -9 -28  15 2486.40 568.969   4
  -9  29  -7 3029.84 513.377   5
  -9  29  -6 1412.10 425.557   5
  -9  29  -5 1496.14 408.337   5
  -9  29  -4 391.371 296.384   5
  -9  29  -3 4075.97 513.278   5
  -9 -29  -3 3759.55 514.876   4
  -9  29  -2 206.942 274.838   5
  -9 -29  -2 439.063 331.201   4
  -9  29  -1 14704.5 897.601   5
  -9 -29  -1 13569.1 868.437   4
  -9  29   0 16.1347 249.117   5
  -9 -29   0 960.186 361.654   4
  -9 -29   1 4975.38 583.150   4
  -9  29   1 5618.65 565.911   5
  -9 -29   2 5714.13 613.279   4
  -9  29   2 5655.08 541.473   5
  -9 -29   3 1336.52 447.632   4
  -9  29   3 1307.89 326.647   5
  -9  29   4 1729.76 327.186   5
  -9 -29   4 1442.12 401.918   4
  -9  29   5 20683.2 1019.23   5
  -9 -29   5 18626.6 1054.42   4
  -9  29   6 418.502 266.183   5
  -9 -29   6 839.242 343.806   4
  -9 -29   7 11569.9 838.131   4
  -9 -29   8 574.884 367.336   4
  -9 -29   9 2339.35 474.194   4
  -9 -29  10 2416.20 476.549   4
  -9 -29  11 910.606 407.321   4
  -9 -29  12-58.0066 312.776   4
  -9 -29  13 2713.22 492.608   4
  -9 -29  14 174.143 353.854   4
  -9  30  -7 725.203 337.216   5
  -9  30  -6 4313.30 588.164   5
  -9  30  -5 3625.44 534.670   5
  -9  30  -4 2188.43 439.050   5
  -9  30  -3 1765.70 427.915   5
  -9  30  -2 5455.44 574.060   5
  -9 -30  -2 4924.50 558.748   4
  -9 -30  -1 965.957 368.187   4
  -9  30  -1 185.966 241.574   5
  -9 -30   0 9243.56 749.607   4
  -9  30   0 9509.69 742.240   5
  -9 -30   1 3014.06 503.053   4
  -9  30   1 3493.30 487.177   5
  -9 -30   2 2689.88 464.912   4
  -9  30   2 2938.86 422.449   5
  -9 -30   3 5407.59 580.359   4
  -9  30   3 5082.88 536.402   5
  -9  30   4 6418.36 581.529   5
  -9 -30   4 5918.64 649.984   4
  -9 -30   5 1024.15 384.813   4
  -9  30   5 420.613 271.640   5
  -9  30   6 5134.74 521.370   5
  -9 -30   6 4054.95 529.835   4
  -9 -30   7 2917.26 500.091   4
  -9 -30   8 9917.55 804.279   4
  -9 -30   9 5277.66 619.155   4
  -9 -30  10 504.625 393.494   4
  -9 -30  11 1571.17 467.246   4
  -9 -30  12 727.415 403.480   4
  -9 -30  13 227.090 350.756   4
  -9 -30  14 3208.60 569.969   4
  -9  31  -7 432.860 344.835   5
  -9  31  -6 3838.66 567.608   5
  -9  31  -5 668.132 307.193   5
  -9  31  -4 7369.29 699.672   5
  -9  31  -3 426.057 273.919   5
  -9 -31  -2 209.435 292.740   4
  -9  31  -2-141.556 244.683   5
  -9 -31  -1 75.1627 274.580   4
  -9  31  -1-125.401 261.935   5
  -9  31   0 6518.81 633.196   5
  -9 -31   0 7751.04 701.460   4
  -9 -31   1 1530.82 432.950   4
  -9  31   1 1594.14 349.355   5
  -9 -31   2 14470.3 920.688   4
  -9  31   2 13870.1 859.769   5
  -9 -31   3 1707.15 398.331   4
  -9  31   3 2402.21 419.084   5
  -9 -31   4 18692.0 1062.91   4
  -9  31   4 20367.6 1032.75   5
  -9 -31   5 4073.56 555.380   4
  -9  31   5 2893.76 438.294   5
  -9  31   6 818.627 300.845   5
  -9 -31   6 239.759 334.595   4
  -9  31   7 123.277 255.219   5
  -9 -31   7-43.5419 308.892   4
  -9 -31   8 8397.03 760.743   4
  -9 -31   9 142.682 310.563   4
  -9 -31  10 8582.52 795.885   4
  -9 -31  11-93.0611 321.025   4
  -9 -31  12 1962.87 482.492   4
  -9 -31  13 1002.00 446.425   4
  -9 -31  14 964.273 455.074   4
  -9  32  -6 2189.67 447.287   5
  -9  32  -5 4277.03 561.507   5
  -9  32  -4 843.299 355.317   5
  -9  32  -3-575.555 322.903   5
  -9  32  -2 1782.66 387.593   5
  -9 -32  -1 1847.68 434.696   4
  -9  32  -1 1957.33 396.766   5
  -9  32   0 7603.40 674.991   5
  -9 -32   0 8288.79 721.726   4
  -9 -32   1 8705.01 750.523   4
  -9  32   1 7258.03 647.653   5
  -9  32   2 2797.52 441.574   5
  -9 -32   2 4096.95 552.003   4
  -9 -32   3 14376.2 931.957   4
  -9  32   3 14892.6 902.393   5
  -9  32   4 7558.03 661.702   5
  -9 -32   4 7156.57 699.817   4
  -9  32   5 984.149 313.856   5
  -9 -32   5 908.755 390.821   4
  -9 -32   6 2155.53 429.519   4
  -9  32   6 3848.29 481.285   5
  -9 -32   7 699.580 371.576   4
  -9  32   7 346.829 251.556   5
  -9 -32   8 6055.56 660.952   4
  -9 -32   9 6888.75 705.900   4
  -9 -32  10-257.503 360.266   4
  -9 -32  11 4756.75 638.434   4
  -9 -32  12 3372.70 597.314   4
  -9 -32  13 855.944 417.916   4
  -9  33  -6 173.195 260.130   5
  -9  33  -5 1131.28 430.626   5
  -9  33  -4 2607.14 460.741   5
  -9  33  -3 1759.09 388.347   5
  -9  33  -2 2618.95 437.356   5
  -9  33  -1 6454.46 650.721   5
  -9 -33  -1 6709.61 659.783   4
  -9  33   0 347.733 302.622   5
  -9 -33   0 610.376 383.269   4
  -9  33   1 11136.2 823.749   5
  -9 -33   1 12372.9 865.387   4
  -9 -33   2 3284.04 499.933   4
  -9  33   2 3839.16 514.611   5
  -9  33   3 606.857 278.085   5
  -9 -33   3 2136.64 469.310   4
  -9 -33   4 3549.74 542.448   4
  -9  33   4 4563.50 531.176   5
  -9  33   5 3041.41 435.641   5
  -9 -33   5 3381.16 545.296   4
  -9 -33   6 246.934 317.702   4
  -9  33   6 139.311 257.491   5
  -9 -33   7 12991.7 931.836   4
  -9  33   7 11172.4 783.233   5
  -9 -33   8-216.141 323.172   4
  -9 -33   9 841.431 407.629   4
  -9 -33  10 388.197 345.465   4
  -9 -33  11 2480.13 537.222   4
  -9 -33  12 612.015 393.051   4
  -9 -33  13 5394.65 708.014   4
  -9  34  -5 8737.14 809.342   5
  -9  34  -4 191.205 327.710   5
  -9  34  -3 3539.22 519.958   5
  -9  34  -2 308.140 277.719   5
  -9  34  -1 720.832 315.332   5
  -9 -34   0 3228.79 530.104   4
  -9  34   0 3406.19 493.340   5
  -9  34   1 800.160 324.688   5
  -9 -34   1 1679.36 423.571   4
  -9 -34   2 1185.83 427.409   4
  -9  34   2 457.601 321.627   5
  -9 -34   3 17654.3 1035.78   4
  -9  34   3 18150.1 1023.15   5
  -9  34   4-108.050 249.664   5
  -9 -34   4 663.418 370.904   4
  -9 -34   5 1171.36 428.475   4
  -9  34   5 415.657 290.493   5
  -9  34   6 669.317 266.858   5
  -9 -34   6 626.947 364.536   4
  -9  34   7 449.434 288.631   5
  -9 -34   7 803.904 431.621   4
  -9 -34   8 3531.32 549.826   4
  -9  34   8 3046.21 478.204   5
  -9 -34   9 5751.79 690.141   4
  -9 -34  10 631.120 380.370   4
  -9 -34  11 5234.07 702.122   4
  -9 -34  12 388.291 404.884   4
  -9  35  -5 351.419 302.560   5
  -9  35  -4 6536.76 699.072   5
  -9  35  -3 1087.61 361.281   5
  -9  35  -2 134.600 309.611   5
  -9  35  -1 2287.14 432.727   5
  -9 -35   0-236.706 301.490   4
  -9  35   0-24.7525 254.523   5
  -9 -35   1 103.417 318.514   4
  -9  35   1 238.879 248.746   5
  -9  35   2 17965.9 1045.02   5
  -9 -35   2 16420.0 1011.47   4
  -9 -35   3 599.846 345.741   4
  -9  35   3 293.113 297.250   5
  -9 -35   4 22.1642 329.975   4
  -9  35   4 28.3494 282.475   5
  -9  35   5 3333.62 487.090   5
  -9 -35   5 3505.69 554.934   4
  -9  35   6-259.395 284.974   5
  -9 -35   6 720.645 362.255   4
  -9  35   7 654.982 283.014   5
  -9 -35   7 1508.42 451.776   4
  -9  35   8 7177.10 672.906   5
  -9 -35   8 7867.30 789.657   4
  -9 -35   9 1189.62 449.775   4
  -9 -35  10 7984.90 779.008   4
  -9 -35  11 1813.99 495.481   4
  -9 -35  12 1168.13 440.284   4
  -9  36  -4 3038.22 519.933   5
  -9  36  -3 273.704 270.958   5
  -9  36  -2 2630.17 477.337   5
  -9  36  -1 273.024 255.243   5
  -9  36   0 8400.29 752.482   5
  -9 -36   1 1561.47 422.713   4
  -9  36   1 1427.89 369.818   5
  -9 -36   2 1420.89 395.756   4
  -9  36   2 945.765 326.058   5
  -9 -36   3 1072.07 391.243   4
  -9  36   3-1.72054 243.221   5
  -9  36   4 9190.17 755.206   5
  -9 -36   4 8138.44 758.952   4
  -9 -36   5 619.456 386.062   4
  -9  36   5-105.611 237.941   5
  -9  36   6 5905.40 628.801   5
  -9 -36   6 4729.10 597.805   4
  -9 -36   7 1351.71 435.547   4
  -9  36   7 869.664 347.280   5
  -9 -36   8 9123.17 812.636   4
  -9  36   8 8848.44 750.956   5
  -9 -36   9 2668.19 557.398   4
  -9 -36  10 2404.96 558.655   4
  -9 -36  11 57.8796 353.156   4
  -9  37  -4 5239.73 651.918   5
  -9  37  -3 1428.80 377.465   5
  -9  37  -2 547.016 262.773   5
  -9  37  -1 1715.86 442.559   5
  -9  37   0 574.403 351.439   5
  -9 -37   1 3941.65 546.440   4
  -9  37   1 4545.58 578.015   5
  -9 -37   2 3389.28 531.934   4
  -9  37   2 3521.59 507.117   5
  -9  37   3 3023.55 470.803   5
  -9 -37   3 3733.73 577.944   4
  -9 -37   4 4756.74 623.373   4
  -9  37   4 5626.04 590.789   5
  -9 -37   5 2662.66 519.652   4
  -9  37   5 2869.81 466.946   5
  -9  37   6 443.696 268.969   5
  -9 -37   6 893.604 398.588   4
  -9 -37   7 7594.06 764.734   4
  -9  37   7 6244.27 658.495   5
  -9 -37   8 971.436 416.181   4
  -9  37   8 74.8888 255.900   5
  -9 -37   9 922.414 377.731   4
  -9 -37  10 1114.69 432.540   4
  -9 -37  11 2141.80 570.397   4
  -9  38  -3 3909.93 556.632   5
  -9  38  -2-157.781 285.090   5
  -9  38  -1 83.0464 283.193   5
  -9  38   0-320.173 270.387   5
  -9 -38   1 5808.85 670.088   4
  -9  38   1 5262.10 622.081   5
  -9  38   2 1685.74 410.546   5
  -9 -38   2 1502.58 449.732   4
  -9 -38   3 9811.18 832.104   4
  -9  38   3 10397.6 826.176   5
  -9 -38   4 1007.03 434.905   4
  -9  38   4 319.939 286.952   5
  -9 -38   5 3028.53 505.776   4
  -9  38   5 1702.52 383.075   5
  -9  38   6 196.124 288.903   5
  -9 -38   6 457.587 355.797   4
  -9 -38   7 637.245 400.809   4
  -9  38   7 305.985 305.782   5
  -9 -38   8 53.3188 347.996   4
  -9  38   8 471.773 289.666   5
  -9 -38   9 7424.32 765.458   4
  -9  38   9 6428.47 674.617   5
  -9 -38  10 822.471 464.689   4
  -9  39  -3 1773.64 442.668   5
  -9  39  -2 92.3968 316.761   5
  -9  39  -1 5058.87 615.983   5
  -9  39   0 29.1426 308.871   5
  -9  39   1 4024.45 582.434   5
  -9 -39   2 2123.71 439.075   4
  -9  39   2 2075.14 419.234   5
  -9  39   3 299.872 277.942   5
  -9 -39   3 439.677 372.577   4
  -9  39   4 524.579 335.073   5
  -9 -39   4 585.952 403.861   4
  -9 -39   5 4431.53 607.168   4
  -9  39   5 5770.22 640.544   5
  -9 -39   6 439.921 357.276   4
  -9  39   6 499.157 277.477   5
  -9 -39   7 7248.20 758.771   4
  -9  39   7 8610.48 754.453   5
  -9  39   8 2421.30 478.177   5
  -9 -39   8 3442.94 572.681   4
  -9  39   9 216.423 302.217   5
  -9 -39   9 354.598 392.262   4
  -9 -39  10 2109.74 487.173   4
  -9  40  -2 4016.76 584.167   5
  -9  40  -1 507.574 346.366   5
  -9  40   0 10371.6 861.217   5
  -9  40   1 1570.12 405.715   5
  -9  40   2 422.266 314.927   5
  -9 -40   2 458.105 367.331   4
  -9  40   3 3567.61 517.045   5
  -9 -40   3 3969.41 566.609   4
  -9  40   4 4660.28 599.964   5
  -9 -40   4 3931.53 601.457   4
  -9 -40   5-42.8892 324.057   4
  -9  40   5-237.475 321.929   5
  -9  40   6 3722.17 520.208   5
  -9 -40   6 5422.20 676.839   4
  -9 -40   7 419.182 379.107   4
  -9  40   7-204.169 289.749   5
  -9 -40   8 8098.02 892.943   4
  -9  40   8 6645.57 704.820   5
  -9  40   9 609.649 328.916   5
  -9 -40   9 880.204 477.220   4
  -9  41  -1 983.020 366.102   5
  -9  41   0 3235.19 548.907   5
  -9  41   1 458.643 296.163   5
  -9  41   2 9311.59 819.670   5
  -9  41   3 1067.21 332.425   5
  -9 -41   3 1534.18 455.462   4
  -9  41   4 10084.2 846.144   5
  -9 -41   4 10164.7 865.764   4
  -9  41   5 706.965 366.384   5
  -9 -41   5 1042.41 416.217   4
  -9  41   6 194.891 339.080   5
  -9 -41   6-116.999 364.254   4
  -9 -41   7 1420.71 464.743   4
  -9  41   7 1282.72 423.021   5
  -9 -41   8 2957.28 577.291   4
  -9  41   8 2717.59 514.111   5
  -9  41   9-218.757 335.486   5
  -9  42   0 3425.76 571.303   5
  -9  42   1 2734.67 500.323   5
  -9  42   2 816.258 361.993   5
  -9 -42   3 9593.99 848.720   4
  -9  42   3 10926.2 869.528   5
  -9  42   4 143.005 300.123   5
  -9 -42   4 573.355 373.861   4
  -9 -42   5 2555.82 525.777   4
  -9  42   5 2796.22 503.026   5
  -9 -42   6 685.117 402.378   4
  -9  42   6 394.407 327.657   5
  -9 -42   7 607.353 466.634   4
  -9  42   7 860.405 386.464   5
  -9 -42   8 2266.97 555.320   4
  -9  42   8 2229.14 527.386   5
  -9  42   9 5054.12 660.054   5
  -9  43   1 3377.06 552.299   5
  -9  43   2 1361.72 410.390   5
  -9  43   3 598.573 357.650   5
  -9  43   4 447.009 313.536   5
  -9 -43   4-197.086 383.955   4
  -9  43   5 1370.21 368.722   5
  -9 -43   5 1261.18 430.439   4
  -9 -43   6 58.7323 338.081   4
  -9  43   6 1905.07 472.203   5
  -9 -43   7 6120.67 742.171   4
  -9  43   7 7311.16 739.709   5
  -9  43   8 472.243 356.186   5
  -9  44   3 3974.55 591.920   5
  -9 -44   4 1526.13 478.922   4
  -9  44   4 2185.12 516.502   5
  -9  44   5-184.679 312.267   5
  -9 -44   5-207.177 388.707   4
  -9 -44   6 775.769 471.167   4
  -9  44   6 998.437 371.210   5
  -9 -45   5 261.089 353.196   4
  -8   0  -3 128.669 247.412   4
  -8   0  -2 291.913 251.830   4
  -8   0  -1 97.2895 261.110   4
  -8   0   0 771.059 266.471   4
  -8   0   1 22.3574 211.804   4
  -8   0   2 28123.1 1001.48   4
  -8   0   3 35.9702 231.837   4
  -8   0   4 13098.2 650.419   4
  -8   0   4 13890.9 697.156   6
  -8   0   5-61.3825 203.629   4
  -8   0   5 5.44395 271.190   6
  -8   0   6 3988.84 450.271   6
  -8   0   6 4121.08 373.689   4
  -8   0   7-157.981 259.642   6
  -8   0   7 496.686 229.914   4
  -8   0   8 9016.10 626.982   6
  -8   0   8 9704.58 548.715   4
  -8   0   9 191.608 320.909   6
  -8   0   9 56.4124 215.618   4
  -8   0  10 121782. 2772.56   6
  -8   0  11 793.398 331.285   3
  -8   0  11-152.945 322.129   6
  -8   0  12 70149.0 2040.75   3
  -8   0  12 70745.8 1999.82   6
  -8   0  13 116.684 248.283   3
  -8   0  13 344.026 294.028   6
  -8   0  14 2818.49 446.854   6
  -8   0  14 1626.36 372.841   3
  -8   0  15-196.809 269.548   6
  -8   0  15 233.391 257.867   3
  -8   0  16 3487.56 516.517   3
  -8   0  17 603.579 381.361   3
  -8   0  18 8335.57 784.600   3
  -8   0  19-369.685 358.148   3
  -8  -1  -3 15170.9 806.263   4
  -8   1  -2 4104.85 434.516   4
  -8  -1  -2 4024.45 427.753   4
  -8  -1  -1-23.7151 234.692   4
  -8   1  -1 463.070 259.267   4
  -8   1   0 35959.8 1182.62   4
  -8   1   0 38845.2 1123.91   6
  -8  -1   0 36691.9 1199.73   4
  -8   1   1 7164.69 491.898   6
  -8   1   1 7538.30 512.818   4
  -8  -1   1 7616.60 524.315   4
  -8   1   2 15407.4 716.369   4
  -8  -1   2 15418.0 716.586   4
  -8   1   2 14731.6 699.311   6
  -8  -1   3 13750.0 683.266   4
  -8   1   3 15936.6 731.227   6
  -8   1   3 14253.6 674.673   4
  -8   1   4 66.4640 196.324   4
  -8  -1   4-212.445 234.904   4
  -8   1   4-84.2488 244.997   6
  -8  -1   5 3599.21 382.707   4
  -8   1   5 3760.56 357.922   4
  -8   1   5 4303.35 431.095   6
  -8  -1   6 21364.4 831.562   4
  -8   1   6 21467.8 904.922   6
  -8   1   6 22405.3 830.126   4
  -8  -1   6 19535.6 869.136   6
  -8   1   7 4392.06 478.102   6
  -8   1   7 4123.73 373.557   4
  -8  -1   7 3868.84 451.169   6
  -8  -1   7 4630.50 399.448   4
  -8   1   8 12220.1 610.737   4
  -8   1   8 12364.8 707.244   6
  -8  -1   8 12717.7 643.620   4
  -8  -1   8 12491.9 713.829   6
  -8  -1   9 10250.1 581.098   4
  -8   1   9 8839.13 600.155   6
  -8   1   9 9657.96 555.571   4
  -8  -1   9 8176.49 609.362   6
  -8  -1  10 1474.69 306.640   4
  -8   1  10 616.469 316.597   6
  -8  -1  10 974.627 334.079   6
  -8   1  11 29734.2 1156.73   6
  -8  -1  11 28928.4 1148.45   6
  -8  -1  11 28092.0 1165.89   3
  -8   1  11 27075.8 1152.21   3
  -8  -1  12 1620.74 405.963   3
  -8   1  12 1064.93 375.751   6
  -8  -1  12 1361.84 412.625   6
  -8   1  12 1774.17 384.780   3
  -8   1  13 2681.81 416.215   6
  -8  -1  13 2269.02 387.298   3
  -8   1  13 2088.32 376.524   3
  -8  -1  13 2841.03 419.427   6
  -8   1  14 3488.97 463.463   6
  -8  -1  14 2960.55 429.663   3
  -8   1  14 3412.94 482.708   3
  -8  -1  14 3254.13 455.870   6
  -8   1  15 427.446 320.611   3
  -8  -1  15 57.8999 263.357   6
  -8  -1  15 528.271 299.714   3
  -8   1  15 241.422 318.208   6
  -8   1  16 4424.99 569.567   3
  -8  -1  16 5532.77 611.880   3
  -8   1  17 2450.70 458.789   3
  -8  -1  17 2689.49 484.622   3
  -8  -1  18 740.015 406.789   3
  -8   1  18 799.465 369.116   3
  -8  -1  19 197.198 287.491   3
  -8   1  19 631.525 308.133   3
  -8  -2  -3 954.254 302.213   4
  -8   2  -2 553.320 275.468   4
  -8  -2  -2 509.488 301.939   4
  -8   2  -1 11998.4 669.246   4
  -8  -2  -1 14035.7 719.127   4
  -8   2   0 2400.57 309.663   6
  -8   2   0 2431.29 334.523   4
  -8  -2   0 1833.48 321.555   4
  -8   2   1 39761.9 1228.28   4
  -8  -2   1 38469.7 1233.93   4
  -8   2   1 40782.6 1181.51   6
  -8  -2   2 1910.61 309.912   4
  -8   2   2 2122.06 321.073   4
  -8   2   2 1737.44 291.638   6
  -8  -2   3 2188.79 318.896   4
  -8   2   3 2363.34 316.643   4
  -8   2   3 2524.36 360.457   6
  -8   2   4 4381.50 419.063   6
  -8  -2   4 4290.78 391.979   4
  -8   2   4 3967.95 366.161   4
  -8  -2   5 4684.60 611.207   7
  -8  -2   5 4758.13 420.031   4
  -8   2   5 4513.01 394.892   4
  -8   2   5 4385.39 441.052   6
  -8   2   6 9991.86 618.203   6
  -8  -2   6 10622.2 589.766   4
  -8   2   6 11248.3 579.296   4
  -8   2   7 3088.51 343.264   4
  -8  -2   7 3202.21 366.254   4
  -8   2   7 3049.70 388.686   6
  -8  -2   7 2350.65 378.182   6
  -8   2   8 7339.21 466.636   4
  -8   2   8 5718.98 514.429   6
  -8  -2   8 6855.76 489.122   4
  -8  -2   8 6167.25 560.562   6
  -8   2   9 37462.8 1319.09   6
  -8   2   9 40869.6 1193.71   4
  -8  -2   9 41424.7 1249.77   4
  -8  -2   9 39786.1 1339.44   6
  -8  -2  10 11564.2 734.395   6
  -8   2  10 9940.61 685.734   6
  -8  -2  10 12063.3 648.419   4
  -8   2  11 332.522 333.261   6
  -8   2  11 1082.13 321.503   3
  -8  -2  11 994.928 366.495   3
  -8  -2  11 1245.13 393.712   6
  -8   2  12 6428.15 577.511   3
  -8   2  12 6907.54 605.083   6
  -8  -2  12 5672.39 538.767   6
  -8  -2  12 5937.76 562.439   3
  -8   2  13 2480.64 414.557   3
  -8  -2  13 2074.39 371.748   6
  -8  -2  13 2221.88 395.028   3
  -8   2  13 2328.73 393.155   6
  -8   2  14-213.832 305.983   6
  -8  -2  14-214.079 293.021   6
  -8   2  14-214.152 262.647   3
  -8   2  15 8872.47 705.940   6
  -8  -2  15 8405.85 718.335   3
  -8  -2  15 8928.62 695.197   6
  -8   2  15 9530.17 766.220   3
  -8  -2  16 397.986 283.476   3
  -8   2  16 524.032 346.430   3
  -8   2  17 6590.88 690.532   3
  -8  -2  17 6663.35 689.511   3
  -8   2  18-175.078 298.555   3
  -8  -2  18 524.175 342.619   3
  -8  -2  19-53.1052 327.544   3
  -8   2  19 624.974 368.685   3
  -8  -3  -4 5938.50 533.686   4
  -8  -3  -3 56521.2 1662.46   4
  -8  -3  -2-18.9880 232.563   4
  -8   3  -2-225.778 261.383   4
  -8   3  -1 655.399 272.849   4
  -8  -3  -1 700.951 248.748   4
  -8  -3   0 135.679 237.511   4
  -8   3   0 97.0753 208.773   6
  -8   3   0-100.918 216.679   4
  -8   3   1 56.0611 229.273   6
  -8  -3   1 541.409 259.695   4
  -8   3   1 676.090 269.778   4
  -8  -3   2 6476.31 482.818   4
  -8   3   2 6772.72 475.550   6
  -8   3   2 6854.62 475.245   4
  -8   3   3 28929.8 967.965   4
  -8  -3   3 26175.6 970.262   4
  -8   3   3 27122.7 975.681   6
  -8   3   4 4903.83 438.782   6
  -8  -3   4 5421.70 450.640   4
  -8   3   4 5469.89 412.062   4
  -8   3   5 34227.3 1139.69   6
  -8  -3   5 35194.4 1583.33   7
  -8   3   5 35965.7 1082.80   4
  -8  -3   5 33262.6 1099.39   4
  -8  -3   6 1673.70 296.959   4
  -8   3   6 1561.00 328.368   6
  -8   3   6 1451.50 262.526   4
  -8   3   7 7233.62 541.898   6
  -8  -3   7 7637.72 522.144   4
  -8   3   7 7471.97 465.439   4
  -8  -3   8 1622.29 316.463   4
  -8   3   8 1348.63 338.577   6
  -8   3   8 1473.13 261.609   4
  -8  -3   9 7371.37 521.400   4
  -8   3   9 7112.29 588.896   6
  -8  -3   9 6862.61 585.016   6
  -8  -3  10 104.749 246.902   4
  -8   3  10-285.694 324.479   6
  -8  -3  10 151.933 334.898   6
  -8  -3  11 51369.1 1464.55   4
  -8   3  11 47374.2 1534.25   6
  -8   3  11 46282.5 1554.91   3
  -8  -3  11 46154.5 1528.05   6
  -8  -3  12 505.527 269.451   3
  -8  -3  12 245.021 323.463   6
  -8   3  12-40.7275 258.561   3
  -8   3  12 268.740 322.154   6
  -8   3  13 1793.37 384.884   3
  -8  -3  13 2282.26 416.148   6
  -8   3  13 2184.19 406.879   6
  -8  -3  13 2360.65 400.411   3
  -8  -3  14 4355.28 512.779   6
  -8   3  14 5425.72 526.293   6
  -8   3  14 4835.06 526.731   3
  -8  -3  14 4145.50 499.461   3
  -8   3  15 1578.01 349.302   6
  -8  -3  15 1247.29 387.569   3
  -8   3  15 1787.78 426.931   3
  -8  -3  15 2052.77 418.805   6
  -8   3  16 1458.40 374.171   3
  -8  -3  16 1203.74 395.620   3
  -8  -3  17 6113.23 659.144   3
  -8   3  17 5259.93 638.016   3
  -8  -3  18 108.421 313.975   3
  -8   3  18 680.922 360.702   3
  -8  -3  19 1157.95 385.086   3
  -8  -4  -4 23905.5 1028.38   4
  -8  -4  -3 4591.10 483.573   4
  -8  -4  -2 3677.91 434.457   4
  -8  -4  -1 18459.4 837.980   4
  -8   4  -1 19109.8 839.642   4
  -8   4   0-176.459 234.827   6
  -8   4   0 241.022 253.848   4
  -8  -4   0-90.1760 239.623   4
  -8   4   1 27467.0 929.564   6
  -8  -4   1 26124.5 989.882   4
  -8   4   1 28539.6 993.179   4
  -8   4   2 36604.0 1140.79   4
  -8   4   2 37166.9 1134.50   6
  -8  -4   2 36569.0 1178.45   4
  -8   4   3 127.228 202.629   4
  -8  -4   3 138.032 225.591   4
  -8   4   3-132.343 255.709   6
  -8  -4   4 26393.9 969.353   4
  -8   4   4 27062.1 988.469   6
  -8   4   4 29670.6 958.691   4
  -8   4   5 19489.4 827.117   6
  -8   4   5 19221.6 757.031   4
  -8  -4   5 19644.5 1194.77   7
  -8  -4   5 19203.2 815.318   4
  -8  -4   6 9870.94 579.827   4
  -8   4   6 10115.0 540.120   4
  -8   4   6 10482.5 636.644   6
  -8   4   7 10483.5 654.893   6
  -8  -4   7 10586.0 608.186   4
  -8   4   7 11816.5 583.609   4
  -8   4   8 9146.19 618.857   6
  -8  -4   8 9609.89 574.290   4
  -8   4   8 8840.90 502.541   4
  -8   4   9 6152.69 548.215   6
  -8  -4   9 7047.55 518.772   4
  -8  -4   9 6497.36 561.489   6
  -8  -4  10 33745.3 1132.03   4
  -8   4  10 31057.1 1193.26   6
  -8  -4  10 31068.8 1201.10   6
  -8  -4  11 2636.01 455.713   6
  -8   4  11 3633.09 461.383   6
  -8  -4  11 3189.10 389.230   4
  -8   4  11 3008.33 417.515   3
  -8   4  12 9788.38 698.522   3
  -8  -4  12 9777.01 696.396   3
  -8  -4  12 10812.2 724.811   6
  -8   4  12 9411.29 674.156   6
  -8  -4  13 534.532 331.650   6
  -8   4  13 661.940 313.982   6
  -8  -4  13-117.337 263.860   3
  -8   4  13-234.208 259.360   3
  -8   4  14 537.108 287.718   3
  -8   4  14 178.798 255.858   6
  -8  -4  14 150.592 299.390   6
  -8  -4  14 710.314 348.652   3
  -8   4  15 2198.94 393.798   3
  -8  -4  15 1741.29 396.840   3
  -8  -4  16 1626.55 401.117   3
  -8   4  16 1020.34 340.168   3
  -8   4  17 1726.39 417.531   3
  -8  -4  17 1423.87 409.227   3
  -8  -4  18 5641.32 669.261   3
  -8   4  18 5327.40 645.639   3
  -8  -4  19 970.676 417.102   3
  -8  -5  -4 7179.20 594.981   4
  -8  -5  -3 884.173 314.268   4
  -8  -5  -2 41683.1 1347.73   4
  -8   5  -1 2253.79 350.777   4
  -8  -5  -1 1297.51 326.747   4
  -8   5   0 44906.1 1335.05   4
  -8   5   0 46175.0 1186.50   5
  -8   5   0 44958.8 1231.57   6
  -8  -5   0 42742.3 1341.69   4
  -8   5   1 4824.74 413.180   4
  -8  -5   1 5200.98 455.394   4
  -8   5   1 4473.42 394.025   6
  -8   5   2 38600.1 1151.36   6
  -8   5   2 36848.8 1157.04   4
  -8  -5   2 37928.6 1210.81   4
  -8   5   3 9644.26 538.049   4
  -8   5   3 10003.2 582.472   6
  -8  -5   3 9791.94 580.683   4
  -8  -5   4 664.168 334.339   7
  -8   5   4 1010.43 230.658   4
  -8   5   4 999.917 275.852   6
  -8  -5   4 1041.14 278.368   4
  -8   5   5 701.329 263.554   6
  -8  -5   5 836.972 275.263   4
  -8   5   5 543.683 194.918   4
  -8  -5   6 13544.7 687.208   4
  -8   5   6 14195.6 629.790   4
  -8   5   6 13085.6 693.430   6
  -8  -5   7 10282.8 603.921   4
  -8   5   7 9785.50 630.182   6
  -8   5   7 11970.7 570.194   4
  -8  -5   8 32628.3 1110.52   4
  -8   5   8 29939.3 1140.72   6
  -8   5   9 6803.38 575.012   6
  -8  -5   9 8179.07 558.892   4
  -8  -5  10 480.841 351.342   6
  -8  -5  10 684.051 283.006   4
  -8   5  10 849.994 317.638   6
  -8  -5  11 6212.38 520.776   4
  -8   5  11 4610.17 486.381   3
  -8  -5  11 5337.72 539.675   6
  -8   5  11 4649.95 523.826   6
  -8  -5  12 3278.69 468.609   3
  -8   5  12 1469.88 338.838   3
  -8  -5  12 1497.84 384.938   6
  -8  -5  12 2532.46 377.678   4
  -8   5  12 1643.36 368.222   6
  -8   5  13 370.203 278.752   6
  -8  -5  13 486.509 252.821   3
  -8   5  13-359.165 274.067   3
  -8  -5  13-148.318 332.308   6
  -8   5  14 10311.4 766.591   3
  -8  -5  14 10390.5 745.208   6
  -8  -5  14 11365.5 794.004   3
  -8  -5  15 419.992 303.531   3
  -8   5  15 511.616 317.292   3
  -8  -5  16 4872.38 581.965   3
  -8   5  16 5678.38 624.841   3
  -8   5  17-97.4775 271.673   3
  -8  -5  17 35.7658 253.954   3
  -8  -5  18 586.789 343.106   3
  -8   5  18 411.170 343.778   3
  -8  -5  19 773.610 355.167   3
  -8  -6  -4 46556.6 1509.90   4
  -8  -6  -3 8493.10 632.496   4
  -8  -6  -2 193.932 256.713   4
  -8  -6  -1 5957.48 512.687   4
  -8   6  -1 6498.61 509.584   4
  -8  -6   0 9961.95 620.141   4
  -8   6   0 10042.7 499.400   5
  -8   6   0 10564.5 545.768   6
  -8   6   0 9596.77 581.851   4
  -8   6   1 9355.64 522.386   6
  -8  -6   1 7767.72 558.916   4
  -8   6   1 8664.94 535.498   4
  -8   6   2 5810.21 441.911   4
  -8  -6   2 5572.69 465.856   4
  -8   6   2 5257.59 416.761   6
  -8  -6   3 7042.08 524.136   4
  -8   6   3 7310.63 489.882   4
  -8   6   3 7052.65 499.654   6
  -8   6   4 22974.6 827.668   4
  -8  -6   4 20739.7 1212.71   7
  -8   6   4 22960.4 884.328   6
  -8  -6   4 21081.8 884.554   4
  -8  -6   5 456.530 268.038   4
  -8   6   5-25.9365 251.173   6
  -8   6   5-33.3445 202.698   4
  -8  -6   6 26438.6 983.551   4
  -8   6   6 25642.9 994.381   6
  -8   6   6 26984.3 895.865   4
  -8   6   7 2190.65 297.324   4
  -8   6   7 2080.46 361.660   6
  -8  -6   7 2107.81 318.045   4
  -8   6   8 16605.9 843.158   6
  -8  -6   8 20061.7 849.113   4
  -8  -6   9 59256.0 1606.56   4
  -8   6   9 54572.6 1659.26   6
  -8  -6  10 17332.0 808.279   4
  -8   6  10 16097.4 868.685   6
  -8   6  10 16369.6 841.823   3
  -8   6  11 206.851 216.288   3
  -8   6  11 562.234 285.881   6
  -8  -6  11 471.987 330.138   6
  -8  -6  11 530.730 294.421   4
  -8   6  12 22408.0 1030.39   6
  -8  -6  12 25557.9 1036.68   4
  -8  -6  12 24242.7 1062.17   6
  -8   6  12 23408.1 1066.64   3
  -8  -6  12 23507.6 1092.45   3
  -8   6  13 9896.05 707.790   3
  -8  -6  13 9541.20 713.068   6
  -8  -6  13 10815.0 755.049   3
  -8   6  13 11273.6 753.858   6
  -8   6  14 369.913 272.109   3
  -8  -6  14 204.846 261.791   3
  -8  -6  14 133.300 287.917   6
  -8  -6  15 4597.19 555.757   3
  -8   6  15 5489.04 601.998   3
  -8   6  16 567.627 313.909   3
  -8  -6  16-313.858 308.304   3
  -8  -6  17 341.567 259.534   3
  -8   6  17 647.141 342.444   3
  -8  -6  18 2713.41 501.341   3
  -8   6  18 2434.37 485.633   3
  -8  -6  19 1749.35 467.628   3
  -8  -7  -5 13601.8 787.281   4
  -8  -7  -4 945.207 298.400   4
  -8  -7  -3 87698.1 2207.17   4
  -8  -7  -2 1465.94 337.174   4
  -8  -7  -1 14336.2 754.156   4
  -8   7   0 14621.1 616.814   5
  -8   7   0 13213.7 681.235   4
  -8  -7   0 13643.9 720.635   4
  -8   7   0 14026.6 628.698   6
  -8   7   1 169.204 141.183   5
  -8   7   1 44.2619 216.196   6
  -8  -7   1 562.947 281.893   4
  -8   7   1 150.520 220.012   4
  -8  -7   2 4154.14 416.435   4
  -8   7   2 4148.22 380.499   4
  -8   7   2 4329.42 396.668   6
  -8  -7   3 69495.7 1784.95   4
  -8   7   3 70544.1 1688.30   4
  -8   7   3 69245.9 1724.98   6
  -8  -7   4 14252.7 1012.81   7
  -8   7   4 14987.8 726.396   6
  -8   7   4 16412.5 691.705   4
  -8  -7   4 14906.4 729.056   4
  -8  -7   5 59152.9 1611.96   4
  -8   7   5 62312.2 1503.89   4
  -8   7   5 58901.9 1602.84   6
  -8  -7   6 180.257 252.019   4
  -8   7   6 9.85432 266.354   6
  -8   7   6 548.996 190.972   4
  -8   7   7 4032.58 421.036   6
  -8  -7   7 4500.79 442.566   4
  -8  -7   8 477.471 246.908   4
  -8   7   8 174.895 279.050   6
  -8  -7   9 402.888 293.214   4
  -8   7   9 546.251 328.508   6
  -8   7  10 6648.40 565.629   6
  -8  -7  10 7086.20 551.349   4
  -8   7  10 7492.98 580.399   3
  -8   7  11 7111.73 570.742   3
  -8   7  11 5724.45 547.121   6
  -8  -7  11 5970.46 526.436   4
  -8   7  12 5571.57 534.973   6
  -8  -7  12 5110.56 539.110   6
  -8  -7  12 5520.09 542.398   4
  -8   7  12 4648.08 502.994   3
  -8  -7  13 6269.53 600.833   6
  -8   7  13 5630.26 577.625   3
  -8  -7  13 5307.55 555.092   3
  -8  -7  14 133.422 273.082   3
  -8   7  14 1.89079 259.294   3
  -8  -7  14-413.849 355.073   6
  -8  -7  15-29.5213 249.165   3
  -8   7  15 91.2545 265.111   3
  -8  -7  16 706.482 346.826   3
  -8   7  16 423.685 300.843   3
  -8   7  17 2950.13 513.147   3
  -8  -7  17 3937.15 547.302   3
  -8  -7  18-33.3173 286.214   3
  -8   7  18-610.210 374.311   3
  -8  -8  -5 5640.96 520.029   4
  -8  -8  -4 7901.34 592.943   4
  -8  -8  -3 11577.7 716.542   4
  -8  -8  -2 25242.4 1039.07   4
  -8   8  -1 9297.33 518.997   5
  -8  -8  -1 9670.07 640.000   4
  -8   8   0 109.030 200.258   4
  -8   8   0 101.856 171.979   5
  -8   8   0-20.7996 190.204   6
  -8  -8   0 177.888 242.549   4
  -8   8   1 7947.30 487.928   6
  -8   8   1 7758.95 436.876   5
  -8   8   1 7921.75 512.075   4
  -8  -8   1 7365.40 565.830   4
  -8   8   2 28784.9 976.493   4
  -8  -8   2 27958.7 1054.01   4
  -8   8   2 29684.6 988.579   6
  -8   8   3 464.641 241.635   6
  -8   8   3 314.563 190.305   4
  -8  -8   3 898.215 300.545   4
  -8  -8   4 48361.1 1436.96   4
  -8   8   4 46184.0 1369.88   6
  -8   8   4 49393.7 1306.27   4
  -8   8   5 26734.5 880.241   4
  -8  -8   5 25390.9 983.520   4
  -8   8   5 24531.7 959.986   6
  -8   8   6 3727.77 326.091   4
  -8   8   6 3729.30 432.516   6
  -8  -8   6 3921.95 411.840   4
  -8   8   7 20240.3 917.750   6
  -8  -8   7 21340.2 907.220   4
  -8  -8   8 3988.48 417.415   4
  -8   8   8 3570.09 416.303   6
  -8   8   9 37532.1 1295.02   6
  -8  -8   9 36352.6 1241.64   4
  -8   8  10-392.441 287.686   6
  -8   8  10 185.857 263.402   3
  -8  -8  10 559.198 297.067   4
  -8   8  11 2768.73 405.264   3
  -8   8  11 2924.55 428.119   6
  -8  -8  11 3073.03 412.325   4
  -8   8  12 241.826 258.565   3
  -8  -8  12 209.538 314.876   6
  -8  -8  12 288.804 278.132   4
  -8  -8  13 4366.78 517.355   6
  -8   8  13 4765.39 526.099   3
  -8  -8  13 5086.70 505.483   4
  -8  -8  13 5632.47 565.812   3
  -8   8  14 3811.76 494.595   3
  -8  -8  14 3434.88 487.742   3
  -8  -8  14 5357.45 574.262   6
  -8   8  15 13397.2 896.784   3
  -8  -8  15 13175.3 887.955   3
  -8  -8  16 242.648 260.868   3
  -8   8  16-339.069 318.390   3
  -8  -8  17 1419.80 363.609   3
  -8   8  17 2799.75 511.018   3
  -8   8  18 5384.30 631.233   3
  -8  -8  18 4242.06 606.787   3
  -8  -9  -5 2609.23 394.851   4
  -8  -9  -4 1665.06 358.484   4
  -8  -9  -3 5009.59 488.550   4
  -8  -9  -2 36609.7 1262.97   4
  -8   9  -1 163.382 151.838   5
  -8  -9  -1-169.099 244.977   4
  -8   9   0 4460.40 369.500   5
  -8   9   0 4377.19 357.679   6
  -8  -9   0 3439.76 401.461   4
  -8   9   1-48.1529 140.952   5
  -8   9   1-399.233 232.802   6
  -8   9   1 275.071 195.176   4
  -8  -9   1-254.460 281.712   4
  -8   9   2 7096.34 478.808   4
  -8   9   2 7020.66 467.851   6
  -8  -9   2 7154.82 532.720   4
  -8   9   3 801.918 243.503   6
  -8   9   3 1461.58 267.439   4
  -8  -9   3 1331.98 327.243   4
  -8   9   4 392.800 200.282   4
  -8   9   4 385.385 258.752   6
  -8  -9   4 377.370 291.431   4
  -8   9   5 1620.91 259.872   4
  -8   9   5 1146.89 279.397   6
  -8  -9   5 1055.80 293.350   4
  -8  -9   6 14087.9 726.533   4
  -8   9   6 14846.4 743.668   6
  -8   9   7 183.527 269.296   6
  -8  -9   7 583.694 283.591   4
  -8   9   8 27703.8 1084.38   6
  -8  -9   8 28916.0 1075.15   4
  -8  -9   9 400.022 325.738   4
  -8   9   9 5.13139 294.927   6
  -8   9  10 8227.95 595.377   3
  -8  -9  10 8347.63 594.154   4
  -8   9  10 8010.30 622.383   6
  -8  -9  11 13529.8 760.122   4
  -8   9  11 12525.4 753.101   3
  -8  -9  12 9662.13 659.188   4
  -8   9  12 9788.62 686.037   3
  -8   9  13 611.417 316.189   3
  -8  -9  13 924.458 362.870   6
  -8  -9  13-221.070 270.481   3
  -8  -9  13 294.090 268.173   4
  -8   9  14 25832.8 1219.12   3
  -8  -9  14 27877.9 1199.34   6
  -8  -9  14 28549.0 1272.86   3
  -8   9  15 647.894 336.204   3
  -8  -9  15 369.543 273.163   3
  -8  -9  16 4934.56 589.606   3
  -8   9  16 4317.31 557.484   3
  -8  -9  17 749.453 326.396   3
  -8   9  17 77.1490 302.077   3
  -8  -9  18 613.524 384.002   3
  -8   9  18 374.241 324.919   3
  -8 -10  -5 604.353 298.349   4
  -8 -10  -4 32756.9 1251.24   4
  -8 -10  -3 5119.53 505.030   4
  -8 -10  -2 18046.0 862.524   4
  -8 -10  -1 3475.02 415.837   4
  -8  10  -1 3707.47 349.401   5
  -8 -10   0 3060.22 398.521   4
  -8  10   0 2840.70 299.806   5
  -8  10   1 6431.98 464.098   4
  -8 -10   1 6237.82 511.240   4
  -8  10   1 6192.58 445.706   6
  -8  10   1 6065.87 407.679   5
  -8 -10   2 30860.4 1121.50   4
  -8  10   2 32218.7 1037.17   4
  -8  10   2 31664.7 950.014   5
  -8  10   2 31216.5 1034.50   6
  -8  10   3 553.134 201.610   4
  -8  10   3 776.402 279.201   6
  -8 -10   3 443.434 279.841   4
  -8  10   4 95280.2 2210.82   6
  -8 -10   4 96216.0 2264.34   4
  -8  10   4 98272.5 2091.05   4
  -8 -10   5 2594.16 377.308   4
  -8  10   5 1723.66 330.351   6
  -8  10   5 2194.35 274.701   4
  -8  10   6 405.055 249.612   6
  -8 -10   6 257.835 247.931   4
  -8 -10   7 2240.31 355.026   4
  -8  10   7 2224.03 342.151   6
  -8  10   8 3164.97 429.609   6
  -8 -10   8 3228.58 420.970   4
  -8 -10   9 3004.46 397.630   4
  -8 -10  10 40663.9 1354.60   4
  -8  10  10 38796.8 1339.58   3
  -8 -10  11 25.6835 284.165   4
  -8  10  11 280.898 266.050   3
  -8 -10  12 14151.4 803.011   4
  -8  10  12 16314.8 876.141   3
  -8 -10  13 5971.93 578.891   3
  -8  10  13 5595.54 558.845   3
  -8 -10  13 7524.63 619.369   4
  -8 -10  13 5948.05 622.687   6
  -8  10  14 11802.7 817.407   3
  -8 -10  14 11451.2 808.727   3
  -8 -10  14 13263.4 810.791   4
  -8 -10  14 10691.0 774.858   6
  -8 -10  15 1212.27 359.837   3
  -8  10  15 1461.83 370.489   3
  -8 -10  16 329.482 288.885   3
  -8  10  16 480.615 257.921   3
  -8 -10  17 134.237 262.023   3
  -8  10  17 75.2809 255.707   3
  -8 -10  18 6817.58 723.788   3
  -8  10  18 7604.81 765.876   3
  -8 -11  -5 970.323 291.172   4
  -8 -11  -4 7874.93 602.358   4
  -8 -11  -3 60122.2 1750.77   4
  -8 -11  -2 6641.93 568.762   4
  -8  11  -2 6767.26 492.189   5
  -8 -11  -1 7672.55 574.062   4
  -8  11  -1 8989.26 522.737   5
  -8 -11   0 160.109 264.944   4
  -8  11   0 17.5706 163.143   5
  -8 -11   1 2589.58 400.009   4
  -8  11   1 2857.13 299.052   5
  -8  11   2 1535.10 216.553   5
  -8 -11   2 2119.25 363.843   4
  -8  11   2 1936.11 296.547   4
  -8  11   3 44267.6 1220.14   4
  -8 -11   3 41217.8 1335.92   4
  -8  11   3 42143.9 1265.71   6
  -8  11   4 5339.35 397.449   4
  -8 -11   4 5487.76 497.022   4
  -8  11   4 5022.76 432.271   6
  -8  11   5 24472.8 969.363   6
  -8  11   5 25287.8 838.553   4
  -8 -11   5 24265.8 982.496   4
  -8 -11   6-137.519 257.397   4
  -8  11   6-329.939 279.485   6
  -8 -11   7 1257.97 310.209   4
  -8 -11   8 28735.2 1096.13   4
  -8 -11   9 13962.2 769.649   4
  -8  11  10 7545.77 570.761   3
  -8 -11  10 8383.81 620.252   4
  -8  11  11 1840.69 345.495   3
  -8 -11  11 1636.53 353.447   4
  -8 -11  12-65.3469 251.029   4
  -8  11  12 236.566 245.118   3
  -8  11  13 25958.7 1175.68   3
  -8 -11  13 27137.2 1152.00   4
  -8 -11  14 4585.53 527.701   3
  -8 -11  14 3075.11 502.938   6
  -8 -11  14 4396.03 499.371   4
  -8  11  14 3871.14 490.381   3
  -8 -11  15 907.285 332.948   3
  -8  11  15 852.830 335.071   3
  -8 -11  16 1270.03 378.319   3
  -8  11  16 1049.39 317.271   3
  -8 -11  17 2637.51 477.997   3
  -8  11  17 2819.54 505.661   3
  -8  11  18 86.5300 336.642   3
  -8 -11  18-675.900 361.156   3
  -8 -12  -6 149.001 250.140   4
  -8 -12  -5 14660.3 821.690   4
  -8 -12  -4-168.654 282.670   4
  -8 -12  -3 5491.53 539.114   4
  -8  12  -2 2159.12 307.159   5
  -8 -12  -2 1939.08 364.553   4
  -8  12  -1 863.434 215.080   5
  -8 -12  -1 728.356 302.971   4
  -8  12   0 576.752 210.082   5
  -8 -12   0 349.541 260.663   4
  -8  12   1 14741.0 646.015   5
  -8 -12   1 14292.3 756.063   4
  -8  12   2 660.008 200.094   5
  -8 -12   2 411.196 288.241   4
  -8  12   3 14437.2 646.986   4
  -8  12   3 13518.5 601.982   5
  -8 -12   3 14123.4 750.217   4
  -8 -12   4 1243.26 319.345   4
  -8  12   4 567.576 207.524   4
  -8 -12   5 9602.14 632.754   4
  -8 -12   6 4114.45 452.774   4
  -8 -12   7 29437.2 1110.87   4
  -8 -12   8 1154.60 320.779   4
  -8 -12   9 88585.4 2230.93   4
  -8  12  10 1235.67 286.892   3
  -8 -12  10 2270.39 418.525   4
  -8 -12  11 1444.50 358.863   4
  -8  12  11 1669.63 344.749   3
  -8  12  12 625.936 249.661   3
  -8 -12  12 526.834 339.628   4
  -8  12  13 14505.7 859.615   3
  -8 -12  13 12908.0 812.337   4
  -8 -12  14 500.080 340.282   6
  -8  12  14 562.456 289.135   3
  -8 -12  14 703.764 302.137   3
  -8 -12  14 1039.72 341.757   4
  -8  12  15 12150.1 845.739   3
  -8 -12  15 11826.6 850.738   3
  -8  12  16 948.145 311.510   3
  -8 -12  16 416.070 328.388   3
  -8  12  17 2060.88 444.774   3
  -8 -12  17 2425.26 432.612   3
  -8  12  18 715.828 336.463   3
  -8 -12  18 395.645 354.242   3
  -8 -13  -6 1876.43 361.111   4
  -8 -13  -5 835.189 351.262   4
  -8 -13  -4 5790.96 544.350   4
  -8  13  -3 33384.3 1162.68   5
  -8 -13  -3 31520.4 1205.07   4
  -8 -13  -2 9335.50 631.054   4
  -8  13  -2 10498.4 626.063   5
  -8  13  -1 224.535 161.236   5
  -8 -13  -1 88.8174 262.206   4
  -8 -13   0 4461.92 464.218   4
  -8  13   0 4410.86 385.539   5
  -8 -13   1 3203.45 418.712   4
  -8  13   1 2534.99 298.549   5
  -8 -13   2 20965.1 911.628   4
  -8  13   2 20676.6 781.605   5
  -8  13   3 59963.6 1484.23   4
  -8  13   3 56740.5 1443.50   5
  -8 -13   3 55960.8 1623.87   4
  -8  13   4 5862.46 405.034   4
  -8 -13   4 5206.13 502.244   4
  -8 -13   5 9233.67 621.536   4
  -8 -13   6 24150.5 993.631   4
  -8 -13   7 376.856 307.704   4
  -8 -13   8 4357.77 471.725   4
  -8 -13   9 8315.99 649.667   4
  -8  13  10 2215.53 353.132   3
  -8 -13  10 3267.57 436.338   4
  -8  13  11 13069.1 766.236   3
  -8 -13  11 14680.2 822.394   4
  -8 -13  12 6002.96 559.795   4
  -8  13  12 5257.24 530.732   3
  -8 -13  13 1970.31 420.014   4
  -8  13  13 3008.00 438.182   3
  -8  13  14 8790.87 718.056   3
  -8 -13  14 9679.58 736.675   4
  -8  13  15 564.258 283.803   3
  -8 -13  15 374.034 321.389   4
  -8 -13  15 562.692 351.375   3
  -8 -13  16 3311.16 514.462   3
  -8  13  16 2851.83 491.303   3
  -8  13  17 4735.43 597.745   3
  -8 -13  17 5412.89 638.318   3
  -8 -13  18 90.7542 273.378   3
  -8  13  18 68.3550 311.617   3
  -8 -14  -6 1838.43 357.763   4
  -8 -14  -5 5613.75 530.591   4
  -8 -14  -4 14750.0 824.115   4
  -8  14  -3 5166.74 477.970   5
  -8 -14  -3 4850.58 521.702   4
  -8  14  -2 5126.09 441.021   5
  -8 -14  -2 5089.23 500.893   4
  -8  14  -1 178.457 192.842   5
  -8 -14  -1 506.259 299.209   4
  -8 -14   0 257.451 277.540   4
  -8  14   0 580.891 201.473   5
  -8  14   1 5298.87 414.479   5
  -8 -14   1 5238.53 489.363   4
  -8 -14   2 34177.4 1218.90   4
  -8  14   2 36011.3 1100.71   5
  -8 -14   3 12135.4 707.473   4
  -8  14   3 11750.6 578.637   5
  -8 -14   4 27725.9 1093.15   4
  -8 -14   5 21151.5 930.909   4
  -8 -14   6 561.264 303.114   4
  -8 -14   7 1554.32 366.641   4
  -8 -14   8 1173.82 338.291   4
  -8 -14   9 8704.23 645.454   4
  -8 -14  10 53738.0 1679.03   4
  -8  14  10 53625.9 1616.41   3
  -8  14  11 382.176 231.608   3
  -8 -14  11 1248.00 380.105   4
  -8 -14  12 14457.3 848.446   4
  -8  14  12 14755.0 846.092   3
  -8 -14  13 926.858 362.223   4
  -8  14  13 509.981 260.300   3
  -8  14  14 3373.92 475.155   3
  -8 -14  14 4560.17 536.130   4
  -8 -14  15-215.042 245.202   3
  -8 -14  15-106.470 317.289   4
  -8  14  15 495.222 291.105   3
  -8 -14  16 201.203 248.931   3
  -8  14  16 873.648 333.037   3
  -8 -14  17 1729.01 443.192   3
  -8  14  17 332.811 314.569   3
  -8  14  18 9654.11 834.678   3
  -8 -14  18 8680.46 822.869   3
  -8 -15  -6 7425.92 626.762   4
  -8 -15  -5 1776.94 351.408   4
  -8  15  -4 3590.35 419.517   5
  -8 -15  -4 3255.38 438.526   4
  -8 -15  -3 3440.01 452.985   4
  -8  15  -3 2794.48 368.470   5
  -8  15  -2 37268.1 1244.19   5
  -8 -15  -2 37685.5 1312.01   4
  -8 -15  -1 47.6514 271.501   4
  -8  15  -1 15.0669 194.922   5
  -8  15   0 6711.21 479.885   5
  -8 -15   0 5858.42 515.071   4
  -8  15   1 11192.8 606.333   5
  -8 -15   1 10073.5 671.543   4
  -8 -15   2 59657.9 1695.12   4
  -8  15   2 58550.5 1532.58   5
  -8 -15   3 1765.72 370.446   4
  -8  15   3 1841.76 260.196   5
  -8  15   4 3498.98 337.014   5
  -8 -15   4 3453.57 441.736   4
  -8 -15   5 3598.96 451.498   4
  -8 -15   6 1404.15 337.961   4
  -8 -15   7-282.051 290.704   4
  -8 -15   8 21704.0 978.363   4
  -8 -15   9 12423.6 766.964   4
  -8  15  10 7660.50 572.596   3
  -8 -15  10 7429.86 619.115   4
  -8 -15  11 14520.4 837.626   4
  -8  15  11 13620.3 783.418   3
  -8  15  12 2253.89 381.111   3
  -8 -15  12 2448.80 417.530   4
  -8  15  13 6478.68 586.201   3
  -8 -15  13 6951.40 625.734   4
  -8 -15  14 7620.11 681.931   4
  -8  15  14 6669.99 610.630   3
  -8 -15  15 849.554 341.683   3
  -8 -15  15 1443.76 398.012   4
  -8  15  15 1028.38 306.493   3
  -8 -15  16 1783.10 394.520   4
  -8 -15  16 1689.71 364.936   3
  -8  15  16 1996.88 403.004   3
  -8  15  17 2089.23 467.176   3
  -8 -15  17 1955.76 452.863   3
  -8  15  18 12.1850 276.417   3
  -8 -15  18 401.615 330.356   3
  -8 -16  -6 2717.20 415.227   4
  -8 -16  -5 4730.16 483.090   4
  -8  16  -4 17517.3 870.630   5
  -8 -16  -4 16822.4 878.434   4
  -8  16  -3 1079.01 313.979   5
  -8 -16  -3 1518.50 397.605   4
  -8  16  -2 1313.28 267.767   5
  -8 -16  -2 1232.14 328.962   4
  -8 -16  -1 1632.59 369.242   4
  -8  16  -1 1159.36 244.435   5
  -8  16   0 1704.13 278.738   5
  -8 -16   0 2851.44 412.957   4
  -8 -16   1 98480.0 2388.47   4
  -8  16   1 100056. 2252.49   5
  -8 -16   2 5860.72 521.251   4
  -8  16   2 5649.31 450.423   5
  -8 -16   3 18056.7 863.350   4
  -8  16   3 17049.9 733.433   5
  -8 -16   4 3443.48 457.925   4
  -8  16   4 2495.46 293.138   5
  -8 -16   5 12822.7 774.095   4
  -8 -16   6 2277.75 386.371   4
  -8 -16   7 1090.81 325.119   4
  -8 -16   8 356.315 281.686   4
  -8 -16   9 26957.0 1131.89   4
  -8  16  10 436.550 261.874   3
  -8 -16  10 77.7673 314.811   4
  -8 -16  11 96.6601 273.023   4
  -8  16  11 347.812 221.464   3
  -8 -16  12 212.307 299.911   4
  -8  16  12 73.8990 207.308   3
  -8  16  13 1323.46 353.027   3
  -8 -16  13 1093.93 364.297   4
  -8  16  14 1016.55 289.158   3
  -8 -16  14 1407.32 405.693   4
  -8 -16  15 2579.28 480.190   4
  -8  16  15 1869.68 381.542   3
  -8 -16  16 302.148 269.434   3
  -8  16  16 400.692 284.771   3
  -8 -16  16-221.670 333.110   4
  -8 -16  17 3801.90 560.790   3
  -8  16  17 3754.87 548.587   3
  -8 -16  18 809.118 378.102   3
  -8  16  18 449.093 327.307   3
  -8 -17  -6 2365.10 395.219   4
  -8  17  -5 10345.1 706.623   5
  -8 -17  -5 10177.0 702.728   4
  -8 -17  -4 4030.73 470.643   4
  -8  17  -4 3532.61 422.059   5
  -8  17  -3 55834.1 1648.98   5
  -8 -17  -3 53414.9 1660.10   4
  -8  17  -2 265.959 208.164   5
  -8 -17  -2 501.603 313.784   4
  -8 -17  -1-112.641 270.005   4
  -8  17  -1-0.80630 185.557   5
  -8  17   0 12018.8 659.652   5
  -8 -17   0 12405.0 723.276   4
  -8  17   1 21099.5 866.125   5
  -8 -17   1 21062.4 966.956   4
  -8 -17   2 309.653 299.495   4
  -8  17   2 241.034 170.966   5
  -8 -17   3 19299.4 920.774   4
  -8  17   3 19762.1 809.724   5
  -8 -17   4 1015.11 337.548   4
  -8  17   4 261.030 175.665   5
  -8  17   5 13538.5 650.372   5
  -8 -17   5 12548.5 748.545   4
  -8 -17   6 7192.96 582.156   4
  -8 -17   7 12387.1 742.314   4
  -8 -17   8 2269.07 422.048   4
  -8 -17   9 17457.1 925.671   4
  -8  17  10 6741.95 546.120   3
  -8 -17  10 6295.85 586.482   4
  -8 -17  11 6777.23 602.935   4
  -8  17  11 5782.83 512.460   3
  -8 -17  12 6332.41 605.909   4
  -8  17  12 4606.50 479.970   3
  -8 -17  13 4852.82 557.999   4
  -8  17  13 5899.65 567.491   3
  -8  17  14 424.260 281.558   3
  -8 -17  14 200.523 287.421   4
  -8 -17  15 628.787 352.952   4
  -8  17  15 370.240 237.743   3
  -8 -17  16-217.628 363.656   4
  -8  17  16 91.8418 253.565   3
  -8 -17  17 9108.77 805.282   3
  -8  17  17 8094.16 753.744   3
  -8  17  18 88.0416 272.262   3
  -8 -17  18 233.224 354.552   3
  -8 -18  -7-22.1927 246.768   4
  -8  18  -6 10296.1 734.635   5
  -8 -18  -6 9620.44 689.189   4
  -8  18  -5 5089.37 506.200   5
  -8 -18  -5 4069.19 480.393   4
  -8  18  -4 8357.32 630.911   5
  -8 -18  -4 8515.89 646.517   4
  -8  18  -3 3288.54 419.473   5
  -8 -18  -3 2231.29 415.361   4
  -8  18  -2 8371.73 581.515   5
  -8 -18  -2 7766.85 603.682   4
  -8 -18  -1 405.135 281.475   4
  -8  18  -1 460.465 243.648   5
  -8  18   0 3844.74 393.619   5
  -8 -18   0 4186.74 474.421   4
  -8 -18   1 9171.21 648.479   4
  -8  18   1 9518.77 580.118   5
  -8 -18   2 8936.25 641.802   4
  -8  18   2 8839.64 555.581   5
  -8 -18   3 11636.9 732.331   4
  -8  18   3 12554.9 645.128   5
  -8 -18   4 14629.6 803.021   4
  -8  18   4 15097.2 702.106   5
  -8  18   5 1030.35 242.238   5
  -8 -18   5 1278.32 344.026   4
  -8 -18   6 2658.90 443.326   4
  -8 -18   7 1565.75 379.148   4
  -8 -18   8 1558.84 370.546   4
  -8 -18   9 16412.7 905.169   4
  -8 -18  10 25306.1 1136.82   4
  -8  18  10 25428.3 1041.96   3
  -8 -18  11 3995.78 524.934   4
  -8  18  11 2876.36 395.130   3
  -8 -18  12 2543.27 430.732   4
  -8  18  12 1882.07 345.626   3
  -8  18  13 4490.71 498.741   3
  -8 -18  13 3750.34 530.787   4
  -8 -18  14-213.682 298.737   4
  -8  18  14 509.779 291.078   3
  -8  18  15 1791.54 381.933   3
  -8 -18  15 1687.72 414.863   4
  -8 -18  16 3792.95 556.156   4
  -8  18  16 4030.40 561.882   3
  -8 -18  17 163.518 320.526   3
  -8  18  17 282.962 302.932   3
  -8 -18  17 93.1600 338.916   4
  -8 -18  18 4796.87 645.044   3
  -8  18  18 6243.25 705.188   3
  -8 -19  -7 2335.98 413.336   4
  -8  19  -7 2268.63 395.414   5
  -8 -19  -6 7617.96 634.431   4
  -8  19  -6 7442.23 632.771   5
  -8 -19  -5 417.093 280.985   4
  -8  19  -5 1410.30 332.944   5
  -8  19  -4 5523.22 522.216   5
  -8 -19  -4 6360.04 570.623   4
  -8 -19  -3 3172.68 425.097   4
  -8  19  -3 3962.85 432.181   5
  -8 -19  -2 11043.0 712.195   4
  -8  19  -2 10552.8 670.005   5
  -8  19  -1 309.393 250.810   5
  -8 -19  -1 288.812 310.626   4
  -8 -19   0 40739.7 1388.75   4
  -8  19   0 41088.2 1329.56   5
  -8 -19   1 1815.63 413.171   4
  -8  19   1 1797.53 304.518   5
  -8 -19   2 38217.9 1341.65   4
  -8  19   2 41999.7 1293.92   5
  -8 -19   3 1508.00 338.828   4
  -8  19   3 757.363 238.275   5
  -8 -19   4 498.078 324.918   4
  -8  19   4 736.965 229.928   5
  -8  19   5 452.119 204.325   5
  -8 -19   5 188.899 306.618   4
  -8  19   6 15748.3 733.338   5
  -8 -19   6 16742.2 878.820   4
  -8 -19   7 6397.24 574.721   4
  -8 -19   8 19095.1 966.290   4
  -8 -19   9 337.505 339.212   4
  -8 -19  10 6803.35 642.972   4
  -8 -19  11 188.726 314.546   4
  -8  19  12 365.831 238.388   3
  -8 -19  12 290.884 324.603   4
  -8 -19  13 511.818 320.123   4
  -8  19  13 377.921 243.933   3
  -8 -19  14 3756.56 531.614   4
  -8  19  14 2722.75 419.788   3
  -8  19  15 2910.24 451.977   3
  -8 -19  15 3900.90 557.315   4
  -8  19  16 6366.98 648.255   3
  -8 -19  16 6045.68 658.734   4
  -8 -19  17-231.395 317.939   4
  -8  19  17 185.571 286.967   3
  -8 -19  18 966.463 386.636   3
  -8  19  18 610.941 344.243   3
  -8  20  -8 1791.27 388.334   5
  -8  20  -7 13050.5 888.407   5
  -8  20  -6-152.199 242.209   5
  -8 -20  -6 268.278 267.270   4
  -8  20  -5 1383.38 330.729   5
  -8 -20  -5 1254.98 322.491   4
  -8  20  -4 34147.1 1304.59   5
  -8 -20  -4 34047.5 1297.93   4
  -8 -20  -3-241.179 293.328   4
  -8  20  -3 300.028 237.957   5
  -8 -20  -2 22683.7 1016.93   4
  -8  20  -2 22014.8 985.618   5
  -8  20  -1 22066.4 967.098   5
  -8 -20  -1 22813.7 1018.75   4
  -8  20   0 396.681 204.992   5
  -8 -20   0 965.661 369.628   4
  -8  20   1 40708.9 1310.26   5
  -8 -20   1 38938.4 1363.63   4
  -8  20   2 201.025 207.349   5
  -8 -20   2 52.9624 321.030   4
  -8 -20   3-71.2507 286.916   4
  -8  20   3 114.367 197.049   5
  -8 -20   4 5190.32 532.904   4
  -8  20   4 4029.78 385.184   5
  -8  20   5 2740.96 349.517   5
  -8 -20   5 2804.64 430.389   4
  -8  20   6 15299.2 736.792   5
  -8 -20   6 14740.8 839.264   4
  -8 -20   7 10964.8 740.295   4
  -8 -20   8 7467.07 641.367   4
  -8 -20   9 3055.86 465.211   4
  -8 -20  10 32985.3 1323.85   4
  -8 -20  11 4567.46 540.944   4
  -8 -20  12 7255.81 652.035   4
  -8 -20  13 1073.69 350.090   4
  -8 -20  14 2347.02 478.234   4
  -8  20  14 2242.06 373.649   3
  -8  20  15 686.820 326.670   3
  -8 -20  15 701.813 356.285   4
  -8 -20  16 537.153 345.720   4
  -8  20  16 620.666 288.459   3
  -8  20  17 2111.68 446.618   3
  -8 -20  17 2633.00 533.132   4
  -8  20  18 1558.92 455.017   3
  -8  21  -9 3679.39 541.879   5
  -8  21  -8 439.471 271.016   5
  -8  21  -7 532.473 280.268   5
  -8 -21  -6 103.819 262.657   4
  -8  21  -6 257.681 221.142   5
  -8 -21  -5 4418.13 519.579   4
  -8  21  -5 5633.14 546.594   5
  -8 -21  -4 1216.45 360.139   4
  -8  21  -4 766.258 308.286   5
  -8  21  -3 20582.3 971.353   5
  -8 -21  -3 18619.4 942.335   4
  -8  21  -2 4677.99 468.914   5
  -8 -21  -2 5629.65 551.582   4
  -8 -21  -1 13706.8 801.814   4
  -8  21  -1 14354.9 776.856   5
  -8 -21   0 1680.24 396.681   4
  -8  21   0 1399.33 307.077   5
  -8 -21   1 172.572 293.448   4
  -8  21   1 126.161 198.674   5
  -8  21   2 8057.79 550.124   5
  -8 -21   2 7710.59 620.616   4
  -8  21   3 3550.87 377.890   5
  -8 -21   3 2832.75 438.900   4
  -8  21   4 5070.23 439.738   5
  -8 -21   4 4464.90 499.373   4
  -8  21   5 21202.8 881.190   5
  -8 -21   5 19867.3 980.746   4
  -8 -21   6 121.211 295.329   4
  -8  21   6-46.7637 187.548   5
  -8 -21   7 7308.16 620.666   4
  -8 -21   8 5214.05 555.747   4
  -8 -21   9 10096.6 742.169   4
  -8 -21  10-44.9485 321.249   4
  -8 -21  11 6990.67 638.541   4
  -8 -21  12 9044.24 746.445   4
  -8 -21  13 3420.69 505.051   4
  -8 -21  14 89.7088 293.078   4
  -8 -21  15 824.137 326.704   4
  -8 -21  16 1274.45 403.058   4
  -8 -21  17 3370.29 566.592   4
  -8 -21  18 395.229 364.314   4
  -8  21  18-113.047 300.890   3
  -8  22 -10 226.031 350.961   5
  -8  22  -9 1666.18 446.326   5
  -8  22  -8 762.028 347.662   5
  -8  22  -7 7182.86 660.018   5
  -8  22  -6 3109.17 457.541   5
  -8 -22  -5 7701.04 624.472   4
  -8  22  -5 7695.29 655.559   5
  -8  22  -4 1186.06 320.004   5
  -8 -22  -4 926.545 310.800   4
  -8  22  -3 252.038 271.326   5
  -8 -22  -3 140.783 287.487   4
  -8 -22  -2 3391.71 458.310   4
  -8  22  -2 4399.06 489.606   5
  -8 -22  -1 12212.5 763.403   4
  -8  22  -1 12004.7 723.661   5
  -8 -22   0 17706.9 922.399   4
  -8  22   0 20499.0 921.115   5
  -8 -22   1 6279.69 555.266   4
  -8  22   1 7325.41 548.686   5
  -8 -22   2 1207.39 365.542   4
  -8  22   2 705.099 235.022   5
  -8 -22   3 230.150 309.152   4
  -8  22   3 91.8809 199.057   5
  -8  22   4 2287.33 343.561   5
  -8 -22   4 2128.81 386.359   4
  -8  22   5 11935.8 664.977   5
  -8 -22   5 10779.9 733.481   4
  -8  22   6 4721.35 432.417   5
  -8 -22   6 5204.03 547.128   4
  -8  22   7 18879.2 861.664   5
  -8 -22   7 19128.4 987.893   4
  -8 -22   8 5747.39 568.008   4
  -8 -22   9 19827.8 1025.32   4
  -8 -22  10 1521.08 383.665   4
  -8 -22  11 1513.50 392.893   4
  -8 -22  12 292.892 349.946   4
  -8 -22  13 9837.48 793.059   4
  -8 -22  14 2750.33 506.956   4
  -8 -22  15 6671.11 687.018   4
  -8 -22  16 513.683 350.552   4
  -8 -22  17 1789.20 473.360   4
  -8 -22  18 352.271 346.176   4
  -8  23 -10 948.906 412.180   5
  -8  23  -9 3517.54 536.142   5
  -8  23  -8 3524.51 518.030   5
  -8  23  -7-187.865 255.008   5
  -8  23  -6 8523.18 695.989   5
  -8  23  -5 5587.19 578.839   5
  -8 -23  -5 4825.33 529.443   4
  -8 -23  -4-220.970 265.062   4
  -8  23  -4 556.211 267.429   5
  -8 -23  -3 2438.78 414.789   4
  -8  23  -3 2680.84 401.238   5
  -8  23  -2 21840.9 1005.52   5
  -8 -23  -2 20373.8 993.020   4
  -8 -23  -1 389.563 306.937   4
  -8  23  -1 589.232 257.932   5
  -8  23   0 17331.0 864.170   5
  -8 -23   0 18442.6 931.077   4
  -8 -23   1 302.841 277.407   4
  -8  23   1 601.828 241.895   5
  -8  23   2 1196.61 281.029   5
  -8 -23   2 1426.59 342.040   4
  -8  23   3 7427.18 539.358   5
  -8 -23   3 7448.37 612.370   4
  -8 -23   4 3873.25 501.000   4
  -8  23   4 4425.43 438.323   5
  -8 -23   5 410.626 320.217   4
  -8  23   5 772.275 259.813   5
  -8  23   6 35186.2 1206.62   5
  -8 -23   6 31537.0 1280.49   4
  -8  23   7 13126.7 722.076   5
  -8 -23   7 12697.3 812.959   4
  -8 -23   8 13847.9 851.844   4
  -8 -23   9 5411.63 571.468   4
  -8 -23  10 3854.13 512.552   4
  -8 -23  11 11518.8 819.923   4
  -8 -23  12 2908.46 513.982   4
  -8 -23  13 1827.03 462.505   4
  -8 -23  14 9433.94 793.250   4
  -8 -23  15 1008.32 383.413   4
  -8 -23  16 5469.10 670.538   4
  -8 -23  17 1231.84 513.629   4
  -8  24 -10 6575.16 697.776   5
  -8  24  -9-72.9766 270.988   5
  -8  24  -8 1030.82 345.868   5
  -8  24  -7 1618.00 354.327   5
  -8  24  -6 4013.14 518.802   5
  -8 -24  -5 547.026 284.748   4
  -8  24  -5 441.186 296.072   5
  -8 -24  -4 7946.32 635.817   4
  -8  24  -4 9564.27 707.563   5
  -8 -24  -3 684.164 296.137   4
  -8  24  -3 557.316 272.071   5
  -8 -24  -2 21767.3 1017.07   4
  -8  24  -2 20877.4 999.216   5
  -8 -24  -1 2238.50 390.747   4
  -8  24  -1 1601.21 324.891   5
  -8 -24   0 6703.03 582.965   4
  -8  24   0 5519.71 504.499   5
  -8 -24   1 344.939 325.446   4
  -8  24   1 73.6291 200.117   5
  -8  24   2 3392.33 405.458   5
  -8 -24   2 2979.49 426.623   4
  -8  24   3 1859.90 316.099   5
  -8 -24   3 1690.63 378.982   4
  -8 -24   4 15333.3 870.352   4
  -8  24   4 15119.0 793.692   5
  -8 -24   5 84.9888 312.441   4
  -8  24   5-133.693 230.918   5
  -8 -24   6 26383.3 1160.94   4
  -8  24   6 26758.1 1053.39   5
  -8  24   7 4225.74 434.733   5
  -8 -24   7 3657.42 494.308   4
  -8  24   8 3379.09 425.936   5
  -8 -24   8 3947.33 522.001   4
  -8 -24   9 7.44332 294.846   4
  -8 -24  10 15092.8 928.216   4
  -8 -24  11 779.135 386.357   4
  -8 -24  12 18831.2 1073.20   4
  -8 -24  13 155.784 326.319   4
  -8 -24  14 1106.98 398.080   4
  -8 -24  15 1319.80 458.757   4
  -8 -24  16 1660.93 462.192   4
  -8 -24  17 234.026 393.615   4
  -8  25 -10-48.0674 280.750   5
  -8  25  -9 1332.96 414.513   5
  -8  25  -8 1878.24 422.980   5
  -8  25  -7 887.486 375.363   5
  -8  25  -6 12351.5 840.306   5
  -8  25  -5 1805.57 396.552   5
  -8 -25  -4 749.912 319.276   4
  -8  25  -4 654.343 291.258   5
  -8  25  -3 3204.82 433.754   5
  -8 -25  -3 3468.35 459.834   4
  -8  25  -2 6231.82 574.005   5
  -8 -25  -2 5670.51 557.657   4
  -8 -25  -1 9125.67 681.858   4
  -8  25  -1 8229.82 623.228   5
  -8 -25   0 6070.44 554.455   4
  -8  25   0 6483.69 538.416   5
  -8 -25   1-93.0428 277.617   4
  -8  25   1 813.513 275.641   5
  -8 -25   2 13577.6 825.309   4
  -8  25   2 13728.6 764.979   5
  -8  25   3 7473.20 574.553   5
  -8 -25   3 7212.30 621.234   4
  -8 -25   4 10153.9 721.288   4
  -8  25   4 9731.13 635.805   5
  -8 -25   5 33580.0 1328.54   4
  -8  25   5 34692.5 1235.15   5
  -8  25   6 1890.77 330.127   5
  -8 -25   6 2736.47 456.699   4
  -8 -25   7 5066.27 553.814   4
  -8  25   7 4095.54 425.846   5
  -8  25   8 7739.92 590.276   5
  -8 -25   8 6752.14 606.584   4
  -8 -25   9 2062.45 456.026   4
  -8 -25  10 4662.86 571.522   4
  -8 -25  11 7899.68 699.228   4
  -8 -25  12 4236.39 569.926   4
  -8 -25  13 6193.05 662.943   4
  -8 -25  14 13.7376 337.964   4
  -8 -25  15 235.140 346.510   4
  -8 -25  16 1737.35 506.346   4
  -8 -25  17 819.056 438.822   4
  -8  26  -9 1374.27 399.745   5
  -8  26  -8 2497.61 458.618   5
  -8  26  -7 17701.4 1050.73   5
  -8  26  -6 491.718 295.114   5
  -8  26  -5 8449.22 698.212   5
  -8 -26  -4 3824.23 479.345   4
  -8  26  -4 4803.84 569.286   5
  -8  26  -3 258.344 264.264   5
  -8 -26  -3 545.390 307.011   4
  -8  26  -2 516.543 267.401   5
  -8 -26  -2 602.126 308.314   4
  -8 -26  -1 22560.7 1063.98   4
  -8  26  -1 24362.5 1092.75   5
  -8 -26   0 2504.69 407.473   4
  -8  26   0 3035.56 404.331   5
  -8 -26   1 14171.0 842.907   4
  -8  26   1 13734.7 786.732   5
  -8 -26   2 623.722 335.050   4
  -8  26   2 1271.92 296.622   5
  -8 -26   3-193.328 301.560   4
  -8  26   3 19.7255 207.774   5
  -8  26   4 606.248 256.687   5
  -8 -26   4 235.870 317.513   4
  -8  26   5 862.538 289.217   5
  -8 -26   5 1152.02 393.200   4
  -8 -26   6 7842.33 677.261   4
  -8  26   6 9169.34 640.753   5
  -8  26   7 24803.3 1054.63   5
  -8 -26   7 24472.0 1144.79   4
  -8  26   8 220.122 238.265   5
  -8 -26   8 874.754 372.279   4
  -8 -26   9 6424.40 646.104   4
  -8 -26  10 277.500 351.954   4
  -8 -26  11 2573.64 501.219   4
  -8 -26  12 451.493 371.824   4
  -8 -26  13 3198.82 510.970   4
  -8 -26  14-840.518 446.594   4
  -8 -26  15 12496.7 970.108   4
  -8 -26  16 795.517 423.687   4
  -8  27  -9 553.454 350.904   5
  -8  27  -8 3598.69 544.359   5
  -8  27  -7 712.565 334.318   5
  -8  27  -6 4504.58 566.462   5
  -8  27  -5 9907.38 780.769   5
  -8  27  -4 113.945 253.113   5
  -8  27  -3 3279.99 455.131   5
  -8 -27  -3 2543.90 435.094   4
  -8  27  -2 1123.86 317.726   5
  -8 -27  -2 728.391 302.481   4
  -8  27  -1 6418.45 574.260   5
  -8 -27  -1 5914.87 573.560   4
  -8 -27   0 12196.0 767.381   4
  -8  27   0 11984.4 766.635   5
  -8 -27   1 3003.53 457.806   4
  -8  27   1 3313.08 422.063   5
  -8 -27   2 990.358 348.429   4
  -8  27   2 180.784 218.393   5
  -8 -27   3 29534.3 1243.87   4
  -8  27   3 31328.8 1207.17   5
  -8 -27   4 89.7559 289.304   4
  -8  27   4 443.052 272.780   5
  -8 -27   5 31819.8 1313.50   4
  -8  27   5 33313.3 1246.92   5
  -8  27   6 18483.4 910.906   5
  -8 -27   6 18994.6 1005.64   4
  -8 -27   7 1038.05 354.257   4
  -8  27   7 1588.94 334.764   5
  -8  27   8 1210.04 301.512   5
  -8 -27   8 1591.37 398.352   4
  -8 -27   9 7457.89 671.989   4
  -8  27   9 8602.11 634.908   5
  -8 -27  10 41.0424 292.786   4
  -8 -27  11 10020.0 812.472   4
  -8 -27  12 290.769 327.826   4
  -8 -27  13 1331.80 461.989   4
  -8 -27  14 11062.2 898.052   4
  -8 -27  15 620.889 406.769   4
  -8 -27  16 723.311 422.857   4
  -8  28  -9-53.6380 271.240   5
  -8  28  -8 733.029 343.107   5
  -8  28  -7 171.211 262.124   5
  -8  28  -6 3345.57 535.061   5
  -8  28  -5 6384.38 634.639   5
  -8  28  -4 4077.28 502.040   5
  -8 -28  -3 2767.19 439.864   4
  -8  28  -3 3345.43 454.162   5
  -8  28  -2 7354.68 639.685   5
  -8 -28  -2 7438.29 624.329   4
  -8 -28  -1 6981.19 616.883   4
  -8  28  -1 7503.83 629.398   5
  -8  28   0 828.224 302.205   5
  -8 -28   0 1110.77 392.985   4
  -8  28   1 95.3299 242.735   5
  -8 -28   1 68.9768 291.975   4
  -8 -28   2 14203.0 857.203   4
  -8  28   2 15454.3 848.967   5
  -8  28   3 1867.90 314.461   5
  -8 -28   3 2963.61 474.682   4
  -8 -28   4 27857.8 1221.98   4
  -8  28   4 32194.8 1239.03   5
  -8 -28   5 3560.15 503.344   4
  -8  28   5 3835.95 450.422   5
  -8  28   6 12047.6 740.831   5
  -8 -28   6 12455.5 837.243   4
  -8 -28   7 3577.24 528.450   4
  -8  28   7 3370.60 438.196   5
  -8  28   8 2193.84 373.924   5
  -8 -28   8 1733.07 426.066   4
  -8 -28   9 899.344 374.310   4
  -8  28   9 859.213 278.922   5
  -8 -28  10 4725.93 574.435   4
  -8 -28  11 4298.69 571.962   4
  -8 -28  12 11380.0 874.994   4
  -8 -28  13 633.376 386.544   4
  -8 -28  14 375.053 400.590   4
  -8 -28  15 1767.93 482.776   4
  -8  29  -9-216.511 298.879   5
  -8  29  -8 4031.39 566.406   5
  -8  29  -7 362.388 325.376   5
  -8  29  -6 18310.6 1066.94   5
  -8  29  -5 121.763 247.346   5
  -8  29  -4 64.7591 222.869   5
  -8  29  -3 1099.14 332.023   5
  -8 -29  -2 9655.45 716.477   4
  -8  29  -2 11974.2 804.720   5
  -8  29  -1-330.322 248.827   5
  -8 -29  -1 511.729 311.603   4
  -8  29   0 25980.6 1165.75   5
  -8 -29   0 26040.8 1158.58   4
  -8 -29   1 2640.61 410.201   4
  -8  29   1 2984.56 432.169   5
  -8  29   2 4920.80 507.288   5
  -8 -29   2 5333.52 573.406   4
  -8  29   3 2857.56 398.008   5
  -8 -29   3 3105.22 487.957   4
  -8 -29   4 5823.91 610.646   4
  -8  29   4 4784.35 505.572   5
  -8  29   5 3430.59 445.383   5
  -8 -29   5 3012.01 476.317   4
  -8 -29   6 9486.95 751.834   4
  -8  29   6 9053.02 668.960   5
  -8 -29   7 2538.71 453.218   4
  -8  29   7 2073.08 364.722   5
  -8 -29   8 9415.27 746.453   4
  -8  29   8 8764.88 661.829   5
  -8 -29   9 796.387 365.177   4
  -8  29   9 593.017 289.509   5
  -8 -29  10 5148.03 605.114   4
  -8 -29  11 808.846 372.267   4
  -8 -29  12 886.104 405.923   4
  -8 -29  13 2672.74 529.565   4
  -8 -29  14 7484.76 779.629   4
  -8 -29  15 342.854 402.524   4
  -8  30  -8 858.179 376.058   5
  -8  30  -7 8215.70 754.544   5
  -8  30  -6 391.086 336.348   5
  -8  30  -5 833.722 359.722   5
  -8  30  -4 2712.23 442.568   5
  -8  30  -3 133.828 239.361   5
  -8 -30  -2 1782.55 359.169   4
  -8  30  -2 534.413 261.442   5
  -8  30  -1 15028.5 893.564   5
  -8 -30  -1 14432.7 866.932   4
  -8  30   0 181.265 244.588   5
  -8 -30   0-21.1121 276.119   4
  -8  30   1 19561.6 997.357   5
  -8 -30   1 20468.1 1028.65   4
  -8  30   2 209.040 249.600   5
  -8 -30   2-87.3540 283.200   4
  -8 -30   3 6027.09 608.139   4
  -8  30   3 5392.08 547.014   5
  -8  30   4 17330.9 938.504   5
  -8 -30   4 17137.8 963.753   4
  -8  30   5 202.797 242.767   5
  -8 -30   5 607.432 379.824   4
  -8 -30   6 9346.44 736.612   4
  -8  30   6 9014.19 663.907   5
  -8 -30   7 15737.4 967.201   4
  -8  30   7 15680.9 877.457   5
  -8  30   8 2441.03 390.433   5
  -8 -30   8 3448.40 518.349   4
  -8  30   9 860.261 299.871   5
  -8 -30   9 1407.76 412.537   4
  -8  30  10 4853.63 526.967   5
  -8 -30  10 4658.63 590.301   4
  -8 -30  11 548.034 383.938   4
  -8 -30  12 2149.27 502.905   4
  -8 -30  13 4359.64 637.316   4
  -8 -30  14 150.566 313.959   4
  -8 -30  15 3185.64 581.825   4
  -8  31  -8 20.8799 254.354   5
  -8  31  -7 502.684 337.078   5
  -8  31  -6 1555.65 376.373   5
  -8  31  -5 7106.88 672.867   5
  -8  31  -4 497.168 310.949   5
  -8  31  -3 4792.49 544.839   5
  -8 -31  -2 328.303 285.107   4
  -8  31  -2 553.263 295.168   5
  -8 -31  -1 3252.89 497.356   4
  -8  31  -1 2828.67 463.572   5
  -8  31   0 2060.59 393.579   5
  -8 -31   0 2205.40 413.835   4
  -8  31   1 3816.94 496.355   5
  -8 -31   1 3591.72 501.056   4
  -8  31   2 3633.18 460.998   5
  -8 -31   2 4002.90 533.681   4
  -8 -31   3 19782.5 1032.06   4
  -8  31   3 21321.4 1047.97   5
  -8  31   4 1524.67 355.760   5
  -8 -31   4 1534.88 391.300   4
  -8  31   5 22473.2 1071.31   5
  -8 -31   5 23103.0 1137.06   4
  -8 -31   6 1738.86 448.109   4
  -8  31   6 1809.88 355.671   5
  -8  31   7-47.5017 244.553   5
  -8 -31   7 477.351 336.727   4
  -8  31   8-390.738 255.513   5
  -8 -31   8-460.764 335.661   4
  -8 -31   9 5594.22 639.468   4
  -8  31   9 6020.84 585.349   5
  -8  31  10 1744.01 384.620   5
  -8 -31  10 1908.81 441.036   4
  -8 -31  11 11745.8 910.703   4
  -8 -31  12 613.672 410.714   4
  -8 -31  13 1363.88 425.861   4
  -8 -31  14 356.217 365.828   4
  -8  32  -8 1485.96 420.561   5
  -8  32  -7 6169.06 705.727   5
  -8  32  -6 3777.70 533.543   5
  -8  32  -5 6240.25 655.649   5
  -8  32  -4 3208.35 483.345   5
  -8  32  -3 552.754 307.771   5
  -8  32  -2 2766.73 436.608   5
  -8 -32  -1 9593.44 730.391   4
  -8  32  -1 11851.5 809.475   5
  -8  32   0 1650.26 391.744   5
  -8 -32   0 1544.80 405.439   4
  -8  32   1 1231.79 344.289   5
  -8 -32   1 1380.66 399.338   4
  -8 -32   2 12244.0 837.230   4
  -8  32   2 14402.2 864.270   5
  -8  32   3 1256.07 345.516   5
  -8 -32   3 1889.66 399.852   4
  -8  32   4 4863.30 541.029   5
  -8 -32   4 4684.81 557.789   4
  -8 -32   5 93.3238 316.502   4
  -8  32   5 855.852 315.610   5
  -8 -32   6 1371.41 425.968   4
  -8  32   6 1419.26 351.998   5
  -8 -32   7 9853.50 788.741   4
  -8  32   7 10138.6 729.709   5
  -8 -32   8 1250.12 431.794   4
  -8  32   8 644.783 295.451   5
  -8 -32   9 5355.89 612.623   4
  -8  32   9 4579.69 538.901   5
  -8 -32  10 1088.87 401.441   4
  -8  32  10 913.437 342.379   5
  -8 -32  11 3770.34 573.200   4
  -8 -32  12 5328.23 691.585   4
  -8 -32  13 4122.58 613.475   4
  -8 -32  14 198.285 357.604   4
  -8  33  -7 24.7372 294.866   5
  -8  33  -6 7059.15 712.942   5
  -8  33  -5 19.1102 278.003   5
  -8  33  -4 685.518 305.535   5
  -8  33  -3 380.317 285.385   5
  -8  33  -2 260.309 254.730   5
  -8  33  -1 2561.70 425.174   5
  -8 -33  -1 2257.90 407.672   4
  -8  33   0 26826.2 1250.06   5
  -8 -33   0 26029.4 1195.69   4
  -8 -33   1 2566.49 471.147   4
  -8  33   1 2761.77 436.100   5
  -8  33   2 14340.5 877.364   5
  -8 -33   2 12308.0 833.838   4
  -8 -33   3 408.596 332.652   4
  -8  33   3-55.7296 252.401   5
  -8  33   4 835.371 326.078   5
  -8 -33   4 923.237 357.885   4
  -8  33   5 856.215 303.417   5
  -8 -33   5 903.956 373.266   4
  -8 -33   6 8689.53 744.820   4
  -8  33   6 7708.33 650.547   5
  -8 -33   7 237.916 314.633   4
  -8  33   7 8.15763 230.127   5
  -8 -33   8 18405.6 1070.73   4
  -8  33   8 16294.2 936.771   5
  -8  33   9 2683.83 443.155   5
  -8 -33   9 2476.44 512.585   4
  -8 -33  10 1629.60 441.907   4
  -8  33  10 1311.87 371.470   5
  -8  33  11 798.365 336.715   5
  -8 -33  11 144.375 347.524   4
  -8 -33  12 829.887 433.211   4
  -8 -33  13-175.302 355.251   4
  -8 -33  14 7975.02 832.043   4
  -8  34  -7 702.787 278.312   5
  -8  34  -6 486.388 336.810   5
  -8  34  -5 763.940 358.943   5
  -8  34  -4 5037.81 585.044   5
  -8  34  -3 650.325 310.199   5
  -8  34  -2 4116.56 523.432   5
  -8  34  -1 161.331 269.535   5
  -8 -34   0 1178.67 378.596   4
  -8  34   0 678.743 333.683   5
  -8 -34   1 14030.5 877.288   4
  -8  34   1 14698.0 915.373   5
  -8 -34   2 1600.77 405.660   4
  -8  34   2 1369.80 357.471   5
  -8 -34   3 3406.03 529.517   4
  -8  34   3 3417.03 466.297   5
  -8 -34   4 9927.88 762.368   4
  -8  34   4 10220.4 744.064   5
  -8  34   5 543.069 274.644   5
  -8 -34   5 1402.39 400.117   4
  -8  34   6 4326.38 531.265   5
  -8 -34   6 4809.07 595.587   4
  -8  34   7 9308.46 712.049   5
  -8 -34   7 8051.32 727.411   4
  -8 -34   8 3431.78 551.212   4
  -8  34   8 4408.58 522.496   5
  -8 -34   9 727.002 367.609   4
  -8  34   9 1322.09 376.463   5
  -8  34  10 3114.61 474.872   5
  -8 -34  10 3097.16 554.742   4
  -8  34  11 48.6982 328.276   5
  -8 -34  11 1149.02 456.416   4
  -8 -34  12 10689.7 897.951   4
  -8 -34  13 1232.52 473.452   4
  -8  35  -6 2781.09 489.581   5
  -8  35  -5 7395.47 733.690   5
  -8  35  -4-443.213 316.637   5
  -8  35  -3 6550.80 658.497   5
  -8  35  -2 319.783 279.626   5
  -8  35  -1 1680.02 349.645   5
  -8  35   0 1543.67 362.191   5
  -8 -35   0 1845.76 401.757   4
  -8  35   1 2791.44 468.751   5
  -8 -35   1 2481.57 456.288   4
  -8 -35   2 50.4873 288.686   4
  -8  35   2 272.238 278.729   5
  -8 -35   3 5607.23 615.521   4
  -8  35   3 5694.82 601.831   5
  -8  35   4 893.672 329.281   5
  -8 -35   4 644.603 333.096   4
  -8  35   5 2140.78 430.463   5
  -8 -35   5 3004.03 491.387   4
  -8 -35   6 291.856 331.089   4
  -8  35   6 217.096 274.374   5
  -8  35   7 469.177 320.505   5
  -8 -35   7 241.162 368.227   4
  -8  35   8 3041.06 470.138   5
  -8 -35   8 2344.21 467.654   4
  -8  35   9 1045.03 357.400   5
  -8 -35   9 1949.09 470.923   4
  -8  35  10-54.8670 281.610   5
  -8 -35  10 3.02982 324.241   4
  -8 -35  11 11819.8 934.220   4
  -8  35  11 12147.6 872.825   5
  -8 -35  12 1823.64 486.985   4
  -8 -35  13 3761.22 642.125   4
  -8  36  -6 728.024 323.830   5
  -8  36  -5 2671.25 529.887   5
  -8  36  -4 253.344 276.549   5
  -8  36  -3 1463.77 378.830   5
  -8  36  -2 321.948 294.847   5
  -8  36  -1 6339.98 641.164   5
  -8  36   0 1127.67 329.543   5
  -8 -36   1 7057.85 667.603   4
  -8  36   1 8078.89 695.314   5
  -8 -36   2 1991.95 443.218   4
  -8  36   2 1717.06 399.000   5
  -8 -36   3 2143.78 469.728   4
  -8  36   3 1825.64 378.741   5
  -8  36   4 258.584 282.807   5
  -8 -36   4-15.1174 325.301   4
  -8  36   5 2190.33 435.703   5
  -8 -36   5 2740.52 489.621   4
  -8  36   6 1166.55 379.468   5
  -8 -36   6 1371.11 396.912   4
  -8 -36   7 25462.8 1279.03   4
  -8  36   7 25296.5 1221.50   5
  -8  36   8 1272.38 379.098   5
  -8 -36   8 1664.61 445.771   4
  -8  36   9 1609.10 372.140   5
  -8 -36   9 1289.65 438.307   4
  -8  36  10 403.850 310.539   5
  -8 -36  10 238.535 361.092   4
  -8 -36  11 265.089 392.842   4
  -8  36  11-120.231 312.435   5
  -8 -36  12 285.436 366.308   4
  -8  37  -6 2445.14 498.212   5
  -8  37  -5 6089.65 700.505   5
  -8  37  -4 368.136 315.183   5
  -8  37  -3 4089.06 542.182   5
  -8  37  -2 1928.14 492.506   5
  -8  37  -1 1272.77 331.397   5
  -8  37   0 6229.08 652.200   5
  -8 -37   1-93.4470 309.374   4
  -8  37   1 151.922 248.556   5
  -8  37   2 2411.50 424.127   5
  -8 -37   2 2785.93 494.735   4
  -8  37   3 6642.99 638.310   5
  -8 -37   3 5422.05 612.162   4
  -8  37   4 304.507 262.854   5
  -8 -37   4-27.1065 295.794   4
  -8  37   5 4782.72 555.697   5
  -8 -37   5 3486.13 519.274   4
  -8  37   6 14527.0 938.138   5
  -8 -37   6 15420.8 1001.08   4
  -8 -37   7 5887.90 673.164   4
  -8  37   7 4272.91 530.465   5
  -8 -37   8 9020.48 792.899   4
  -8  37   8 8104.99 715.542   5
  -8  37   9 397.192 296.789   5
  -8 -37   9-179.624 301.796   4
  -8 -37  10 898.369 418.199   4
  -8  37  10 777.594 356.205   5
  -8  37  11 7505.26 712.943   5
  -8 -37  11 9286.94 867.975   4
  -8 -37  12 2243.40 552.116   4
  -8  37  12 1164.18 430.052   5
  -8  38  -5 1173.95 399.952   5
  -8  38  -4 10044.3 844.758   5
  -8  38  -3-361.158 336.717   5
  -8  38  -2 12239.4 909.895   5
  -8  38  -1 1102.41 363.606   5
  -8  38   0 22.3227 282.947   5
  -8  38   1 47.4100 256.131   5
  -8 -38   2 3953.65 554.467   4
  -8  38   2 4650.09 567.743   5
  -8  38   3 1171.35 358.327   5
  -8 -38   3 1483.27 407.181   4
  -8 -38   4 5831.78 630.093   4
  -8  38   4 5926.23 618.876   5
  -8 -38   5 1200.10 380.111   4
  -8  38   5 1265.13 360.235   5
  -8  38   6 9747.49 784.640   5
  -8 -38   6 9386.25 796.935   4
  -8 -38   7 221.753 330.921   4
  -8  38   7 276.183 301.489   5
  -8  38   8 706.617 365.447   5
  -8 -38   8 843.459 396.240   4
  -8 -38   9-376.137 364.856   4
  -8  38   9 742.171 352.213   5
  -8  38  10 2247.34 454.487   5
  -8 -38  10 2575.55 529.289   4
  -8 -38  11 886.870 456.958   4
  -8  38  11-17.7775 311.106   5
  -8  38  12 6753.17 713.750   5
  -8  39  -4 50.4250 290.740   5
  -8  39  -3 4229.59 579.032   5
  -8  39  -2-375.891 290.963   5
  -8  39  -1 3340.16 510.428   5
  -8  39   0 9488.87 799.103   5
  -8  39   1 747.201 324.246   5
  -8 -39   2 10581.0 812.650   4
  -8  39   2 10205.1 810.622   5
  -8  39   3 963.092 314.117   5
  -8 -39   3 963.357 346.441   4
  -8 -39   4 54.0482 302.927   4
  -8  39   4-63.5305 260.839   5
  -8  39   5 3413.08 482.069   5
  -8 -39   5 3102.72 506.488   4
  -8 -39   6 3605.67 547.556   4
  -8  39   6 4189.67 552.611   5
  -8 -39   7 363.123 352.283   4
  -8  39   7 422.901 306.529   5
  -8 -39   8 7639.27 763.781   4
  -8  39   8 7803.82 726.940   5
  -8 -39   9-215.304 347.197   4
  -8  39   9 356.557 321.501   5
  -8 -39  10 159.721 341.737   4
  -8  39  10 15.6526 289.175   5
  -8 -39  11 238.799 359.302   4
  -8  39  11 512.362 369.601   5
  -8  39  12 1200.01 418.286   5
  -8  40  -4 4003.00 604.185   5
  -8  40  -3-519.912 337.878   5
  -8  40  -2 89.0562 271.785   5
  -8  40  -1 8431.75 792.464   5
  -8  40   0 1226.32 367.255   5
  -8  40   1 8711.23 768.493   5
  -8  40   2-93.6728 276.376   5
  -8  40   3 766.662 326.817   5
  -8 -40   3 2045.73 462.682   4
  -8 -40   4 195.907 297.769   4
  -8  40   4-52.7705 280.121   5
  -8 -40   5 1074.27 372.922   4
  -8  40   5 1388.56 390.856   5
  -8 -40   6 667.199 383.021   4
  -8  40   6 583.629 291.901   5
  -8 -40   7 17830.4 1096.50   4
  -8  40   7 16758.1 1048.13   5
  -8 -40   8 1383.07 488.696   4
  -8  40   8 352.194 336.822   5
  -8  40   9 1069.11 365.032   5
  -8 -40   9 2102.28 525.706   4
  -8  40  10 398.763 313.273   5
  -8 -40  10 328.237 398.372   4
  -8  40  11 19.3803 356.036   5
  -8  40  12 840.939 423.332   5
  -8  41  -3 5997.51 694.505   5
  -8  41  -2 2022.52 449.858   5
  -8  41  -1 1834.65 438.935   5
  -8  41   0 1493.28 445.190   5
  -8  41   1 1178.34 388.016   5
  -8  41   2 536.960 318.055   5
  -8  41   3 7307.63 704.530   5
  -8 -41   3 7036.30 697.085   4
  -8  41   4-38.7982 275.910   5
  -8 -41   4-477.099 356.700   4
  -8 -41   5 5384.73 671.585   4
  -8  41   5 5357.00 610.860   5
  -8 -41   6 1060.31 416.560   4
  -8  41   6 1022.66 355.757   5
  -8  41   7 1377.52 421.946   5
  -8 -41   7 1390.90 461.075   4
  -8 -41   8-95.9644 350.466   4
  -8  41   8-98.7613 301.746   5
  -8  41   9 481.972 363.445   5
  -8 -41   9 1286.59 404.263   4
  -8 -41  10 162.604 363.580   4
  -8  41  10-233.127 338.896   5
  -8  41  11 4134.39 612.366   5
  -8  42  -2 11203.3 928.420   5
  -8  42  -1 4356.87 604.713   5
  -8  42   0 1498.58 460.108   5
  -8  42   1 3098.52 491.771   5
  -8  42   2 2925.06 523.484   5
  -8  42   3 6439.95 675.325   5
  -8  42   4 7358.81 716.191   5
  -8 -42   4 6891.73 718.377   4
  -8 -42   5 386.629 372.881   4
  -8  42   5 800.655 365.256   5
  -8 -42   6 9829.59 851.244   4
  -8  42   6 6645.04 708.494   5
  -8 -42   7 6594.81 717.724   4
  -8  42   7 6829.65 694.921   5
  -8  42   8 1168.65 387.498   5
  -8 -42   8 1840.55 482.620   4
  -8  42   9 1206.57 393.554   5
  -8 -42   9 1759.51 501.817   4
  -8  42  10-187.082 358.784   5
  -8  43  -1 2275.60 475.081   5
  -8  43   0 10121.2 861.183   5
  -8  43   1 565.839 287.915   5
  -8  43   2 6907.40 710.318   5
  -8  43   3 118.341 311.595   5
  -8 -43   4 269.998 354.092   4
  -8  43   4 707.264 409.011   5
  -8 -43   5 3398.51 540.810   4
  -8  43   5 2939.85 508.965   5
  -8  43   6 6501.67 700.313   5
  -8 -43   6 5147.56 666.394   4
  -8  43   7-187.408 349.245   5
  -8 -43   7 614.890 420.499   4
  -8  43   8 11409.9 925.634   5
  -8 -43   8 13392.4 1017.26   4
  -8  43   9 189.836 299.721   5
  -8 -43   9 46.2363 372.974   4
  -8  44   0 1002.74 428.475   5
  -8  44   1 3314.58 545.590   5
  -8  44   2 873.153 325.000   5
  -8  44   3 113.098 355.651   5
  -8  44   4 1773.20 455.316   5
  -8 -44   5 42.3968 380.506   4
  -8  44   5 749.609 383.133   5
  -8 -44   6 339.035 345.377   4
  -8  44   6-377.474 378.188   5
  -8 -44   7 3161.85 570.901   4
  -8  44   7 3373.29 547.862   5
  -8  44   8 1995.02 509.835   5
  -8 -44   8 1708.20 514.474   4
  -8  45   1 1133.87 383.254   5
  -8  45   2-179.185 317.662   5
  -8  45   3 5995.78 683.632   5
  -8  45   4-529.083 363.057   5
  -8 -45   5 3739.08 617.473   4
  -8  45   5 3370.08 562.830   5
  -8 -45   6 6.70880 351.788   4
  -8  45   6 465.797 292.732   5
  -8 -45   7 1290.43 479.288   4
  -8  45   7 1568.08 472.513   5
  -8 -46   6 665.844 439.311   4
  -8 -46   7 8625.80 854.559   4
  -7   0  -3 49176.5 1450.77   4
  -7   0  -2 282.794 239.184   4
  -7   0  -1 779.346 223.471   4
  -7   0   0-102.271 211.178   4
  -7   0   1 749.540 216.523   4
  -7   0   2-54.3470 178.628   4
  -7   0   3 50532.2 1596.95   7
  -7   0   3 46741.3 1274.22   4
  -7   0   4 215.620 238.546   7
  -7   0   4-97.2364 169.269   4
  -7   0   5 53933.2 1894.73   7
  -7   0   5 52412.0 1419.97   6
  -7   0   5 54079.0 1369.48   4
  -7   0   6-183.685 261.780   1
  -7   0   6 223.643 305.253   7
  -7   0   6-199.620 184.085   4
  -7   0   6-182.917 239.959   6
  -7   0   7 6115.41 489.323   6
  -7   0   7 6321.58 426.567   4
  -7   0   8 192.560 193.769   4
  -7   0   8-241.810 311.337   6
  -7   0   9 11973.9 679.445   6
  -7   0   9 12507.9 609.828   4
  -7   0   9 11543.5 688.299   3
  -7   0  10 74.2465 206.985   4
  -7   0  10 156.406 217.116   3
  -7   0  10 234.098 308.040   6
  -7   0  11 1916.94 372.660   6
  -7   0  11 1971.08 356.603   3
  -7   0  12 624.947 289.616   3
  -7   0  12-299.839 305.709   6
  -7   0  13 7006.18 602.267   3
  -7   0  13 6974.80 585.704   6
  -7   0  14-106.366 245.579   3
  -7   0  14 9.05891 263.420   6
  -7   0  15 3646.32 505.170   3
  -7   0  16-131.108 259.920   3
  -7   0  17 2367.10 450.243   3
  -7   0  18 833.617 345.412   3
  -7   0  19 870.507 332.927   3
  -7  -1  -3 12348.7 674.275   4
  -7   1  -2 907.855 259.466   4
  -7  -1  -2 485.478 204.265   4
  -7   1  -1 2308.90 313.571   4
  -7  -1  -1 2421.80 317.984   4
  -7  -1   0 787.845 215.480   4
  -7   1   0 645.728 216.062   4
  -7  -1   1 3724.32 356.505   4
  -7   1   1 3869.60 350.690   4
  -7  -1   2 12849.7 604.820   4
  -7  -1   2 11608.7 691.878   7
  -7   1   2 12703.5 588.079   4
  -7  -1   3 11777.8 736.945   7
  -7  -1   3 10465.2 536.327   4
  -7   1   3 11298.3 700.729   7
  -7   1   3 10458.9 530.615   4
  -7   1   3 9867.85 546.891   6
  -7  -1   4 9537.30 513.622   4
  -7   1   4 9984.96 513.783   4
  -7   1   4 10317.7 713.721   7
  -7   1   4 9170.20 528.430   6
  -7  -1   4 9536.56 739.609   7
  -7  -1   5 4029.52 351.120   4
  -7   1   5 3742.43 328.188   4
  -7  -1   5 3993.70 521.954   7
  -7   1   5 3747.10 388.856   6
  -7   1   5 3460.41 480.524   7
  -7   1   6 3324.73 522.447   7
  -7  -1   6 4409.88 356.613   4
  -7  -1   6 3153.32 518.455   7
  -7  -1   6 4042.89 569.986   1
  -7   1   6 3426.62 385.075   6
  -7   1   6 4592.67 358.050   4
  -7   1   7 3399.96 324.973   4
  -7  -1   7 3210.64 334.210   4
  -7   1   7 3482.50 409.246   6
  -7  -1   7 2767.31 368.536   6
  -7   1   8 210.373 195.754   4
  -7   1   8 297.008 270.823   6
  -7  -1   8 262.866 196.458   4
  -7  -1   8 28.4649 284.535   6
  -7  -1   9 82096.6 2084.94   6
  -7   1   9 91955.1 1967.39   4
  -7  -1   9 89185.7 1990.15   4
  -7  -1   9 84426.0 2138.43   3
  -7   1   9 90089.5 2129.15   6
  -7   1   9 85666.4 2124.26   3
  -7   1  10 24184.5 1007.11   3
  -7  -1  10 24254.1 1006.06   3
  -7  -1  10 25111.6 893.179   4
  -7   1  10 23759.7 968.651   6
  -7  -1  10 22638.6 969.805   6
  -7  -1  11 12129.1 736.822   3
  -7   1  11 11821.9 721.106   3
  -7  -1  11 11752.6 700.311   6
  -7   1  11 12768.6 708.102   6
  -7  -1  12 6402.31 567.057   3
  -7  -1  12 5965.50 538.311   6
  -7   1  12 7493.78 603.098   3
  -7   1  12 6389.93 551.068   6
  -7  -1  13 774.841 302.594   3
  -7   1  13 713.832 300.602   3
  -7   1  13 727.220 252.958   6
  -7  -1  13 429.343 259.770   6
  -7   1  14 2852.47 419.136   6
  -7  -1  14 2396.81 409.457   3
  -7   1  14 2308.71 419.241   3
  -7  -1  14 2890.37 399.336   6
  -7   1  15 4500.72 540.379   3
  -7  -1  15 4437.22 546.603   3
  -7  -1  16 423.831 292.507   3
  -7   1  16 275.228 247.038   3
  -7   1  17 5076.14 597.788   3
  -7  -1  17 4855.45 584.962   3
  -7  -1  18 2804.44 510.936   3
  -7   1  18 1968.19 449.052   3
  -7  -1  19-151.643 296.749   3
  -7   1  19 1835.22 483.122   3
  -7  -2  -3 18543.8 817.262   4
  -7   2  -2 87.6246 208.028   4
  -7  -2  -2 298.358 213.217   4
  -7   2  -1 24685.6 784.078   6
  -7   2  -1 22404.3 864.745   4
  -7  -2  -1 22825.0 876.133   4
  -7   2   0 19102.5 762.377   4
  -7   2   0 18240.8 680.387   6
  -7  -2   0 17260.9 747.584   4
  -7   2   1 15074.4 660.977   4
  -7  -2   1 13766.1 641.946   4
  -7   2   1 15278.5 635.050   6
  -7   2   1 14349.6 507.119   5
  -7   2   2 39323.1 1113.93   4
  -7   2   2 41194.4 1123.40   6
  -7   2   2 37772.1 892.870   5
  -7  -2   2 36287.0 1324.32   7
  -7  -2   2 37093.5 1117.66   4
  -7  -2   3 1105.78 232.218   4
  -7  -2   3 1586.50 325.102   7
  -7   2   3 1604.13 268.396   4
  -7   2   3 1495.53 255.782   6
  -7   2   3 1488.65 287.737   7
  -7  -2   4 28616.0 1266.31   7
  -7  -2   4 27477.4 918.079   4
  -7   2   4 27440.9 891.868   4
  -7   2   4 27536.0 941.610   6
  -7   2   4 30109.5 1218.00   7
  -7   2   5 3341.10 479.796   7
  -7  -2   5 3757.84 349.056   4
  -7   2   5 3139.97 357.326   6
  -7   2   5 3147.45 316.343   4
  -7  -2   5 3267.60 529.989   7
  -7  -2   6 8007.87 784.119   1
  -7   2   6 7724.27 442.775   4
  -7  -2   6 8079.48 790.685   7
  -7  -2   6 7917.92 476.742   4
  -7   2   6 7429.17 725.180   7
  -7   2   6 7569.83 522.238   6
  -7   2   7 3540.15 325.559   4
  -7  -2   7 2792.50 489.976   1
  -7  -2   7 2730.93 316.970   4
  -7   2   7 2626.39 373.070   6
  -7  -2   8 71593.6 1694.91   4
  -7   2   8 72692.6 1647.18   4
  -7   2   8 68784.5 1782.67   6
  -7  -2   8 68460.8 1798.19   6
  -7  -2   9 2412.42 359.295   3
  -7   2   9 1411.24 304.954   3
  -7  -2   9 833.965 326.749   6
  -7  -2   9 2460.69 318.552   4
  -7   2   9 2512.08 371.483   6
  -7   2   9 2178.92 289.287   4
  -7  -2  10 18458.2 772.658   4
  -7  -2  10 17244.5 849.023   3
  -7  -2  10 17720.0 832.476   6
  -7   2  10 18027.4 859.545   3
  -7   2  10 16549.0 836.505   6
  -7  -2  11 174.276 246.330   3
  -7   2  11-160.860 272.543   6
  -7  -2  11-285.410 236.041   4
  -7   2  11 74.1448 231.599   3
  -7  -2  11-58.7099 278.378   6
  -7  -2  12 19700.2 972.778   3
  -7   2  12 20902.5 988.856   3
  -7  -2  12 19633.3 923.645   6
  -7   2  12 20862.4 936.257   6
  -7   2  13 26.9905 249.843   3
  -7  -2  13 78.0328 234.059   3
  -7  -2  13-129.294 282.785   6
  -7   2  13-346.953 271.447   6
  -7   2  14 1468.13 355.909   6
  -7   2  14 1289.38 328.334   3
  -7  -2  14 1916.68 381.297   3
  -7  -2  14 1956.75 380.259   6
  -7  -2  15-112.275 268.748   3
  -7   2  15 333.326 269.656   3
  -7   2  16 7147.69 678.817   3
  -7  -2  16 8242.04 719.873   3
  -7  -2  17 139.115 283.650   3
  -7   2  17-47.5633 294.297   3
  -7   2  18 2267.80 466.475   3
  -7  -2  18 1827.21 423.555   3
  -7   2  19 235.209 335.842   3
  -7  -2  19 259.430 300.770   3
  -7  -3  -4 22396.6 935.832   4
  -7  -3  -3 5474.90 469.866   4
  -7   3  -2 37519.2 1183.89   4
  -7  -3  -2 37290.0 1188.62   4
  -7   3  -1 1957.36 260.346   6
  -7  -3  -1 2144.80 325.503   4
  -7   3  -1 1672.03 276.265   4
  -7  -3   0 37305.7 1160.47   4
  -7   3   0 38945.6 1059.01   6
  -7   3   0 38028.3 1139.51   4
  -7   3   1 12939.5 578.646   6
  -7   3   1 13259.4 494.547   5
  -7   3   1 13041.0 604.881   4
  -7  -3   1 13343.7 637.281   4
  -7   3   2 613.000 226.504   6
  -7  -3   2 461.388 235.722   7
  -7  -3   2 996.849 256.936   4
  -7   3   2 886.839 213.925   4
  -7   3   2 638.896 126.795   5
  -7   3   3 13120.4 581.088   4
  -7   3   3 12683.8 610.077   6
  -7  -3   3 12321.0 600.462   4
  -7  -3   3 11942.1 785.284   7
  -7  -3   4 21308.0 802.750   4
  -7   3   4 19849.3 1007.19   7
  -7  -3   4 23548.0 1166.56   7
  -7   3   4 22018.4 842.784   6
  -7   3   4 23624.8 791.100   4
  -7   3   5 4371.86 537.007   7
  -7   3   5 4738.63 417.470   6
  -7   3   5 4748.93 352.392   4
  -7  -3   5 4967.02 386.983   4
  -7  -3   5 5044.93 598.538   7
  -7  -3   6 36273.1 1652.21   7
  -7   3   6 37159.2 1039.11   4
  -7  -3   6 36225.3 1082.70   4
  -7   3   6 33339.1 1502.45   7
  -7   3   6 34537.8 1128.73   6
  -7   3   7 1656.95 263.740   4
  -7  -3   7 1480.09 260.549   4
  -7   3   7 2211.29 338.114   6
  -7  -3   7 1793.76 396.699   1
  -7   3   8 10310.5 521.534   4
  -7  -3   8 10267.2 560.946   4
  -7   3   8 9315.12 598.035   6
  -7   3   9 16466.2 789.751   3
  -7   3   9 15180.6 791.365   6
  -7  -3   9 17198.7 796.544   6
  -7  -3   9 17478.3 741.920   4
  -7   3  10 18853.2 872.868   3
  -7  -3  10 18583.1 880.298   3
  -7  -3  10 18696.9 785.875   4
  -7   3  10 16809.8 837.298   6
  -7  -3  10 17773.0 844.030   6
  -7  -3  11 537.182 263.988   4
  -7   3  11 428.153 300.931   6
  -7  -3  11-93.6104 304.240   6
  -7  -3  11 196.678 253.420   3
  -7   3  11 39.2419 243.434   3
  -7  -3  12 16586.9 877.659   3
  -7   3  12 16871.3 834.820   6
  -7  -3  12 15983.6 821.470   6
  -7   3  12 15213.7 843.187   3
  -7   3  13 536.921 256.894   3
  -7  -3  13-27.3163 296.750   6
  -7   3  13 162.277 262.009   6
  -7  -3  13 505.152 263.739   3
  -7   3  14 1714.20 360.628   3
  -7  -3  14 1685.69 377.444   3
  -7  -3  14 1872.96 370.930   6
  -7   3  14 1582.43 359.824   6
  -7   3  15 2558.97 430.636   3
  -7  -3  15 2206.98 407.924   3
  -7  -3  16-64.7160 245.499   3
  -7   3  16 144.600 254.600   3
  -7   3  17 2307.14 459.140   3
  -7  -3  17 1789.64 391.586   3
  -7  -3  18 4636.13 586.546   3
  -7   3  18 3492.33 542.601   3
  -7   3  19 238.000 318.366   3
  -7  -3  19-129.343 330.528   3
  -7  -4  -4 406.557 281.714   4
  -7  -4  -3 23192.0 940.778   4
  -7  -4  -2 1903.71 314.044   4
  -7   4  -1 16503.3 617.973   6
  -7   4  -1 15987.0 723.183   4
  -7  -4  -1 15989.2 732.790   4
  -7   4   0 28253.3 860.101   6
  -7  -4   0 25147.2 932.485   4
  -7   4   0 26326.0 920.061   4
  -7   4   1 1869.70 263.389   4
  -7  -4   1 1361.62 294.863   7
  -7   4   1 1572.81 259.315   6
  -7   4   1 1457.69 186.641   5
  -7  -4   1 1491.63 256.645   4
  -7  -4   2 2074.20 286.881   4
  -7   4   2 2333.24 202.009   5
  -7  -4   2 2580.61 390.963   7
  -7   4   2 2571.35 306.636   6
  -7   4   2 2083.04 263.090   4
  -7   4   3 12034.9 557.893   4
  -7  -4   3 12642.0 818.453   7
  -7  -4   3 11585.9 587.769   4
  -7   4   3 11960.9 592.826   6
  -7   4   4 4297.88 340.216   4
  -7  -4   4 3856.77 515.954   7
  -7  -4   4 4758.30 399.621   4
  -7   4   4 3815.71 440.924   7
  -7   4   4 4732.90 395.324   6
  -7   4   5 88236.5 1865.12   4
  -7  -4   5 82876.3 2605.56   7
  -7   4   5 86389.5 1975.19   6
  -7   4   5 85713.8 2415.01   7
  -7  -4   5 87042.6 1952.13   4
  -7  -4   6 344.638 193.801   4
  -7   4   6 692.200 324.143   7
  -7   4   6 810.656 187.860   4
  -7   4   6 741.391 252.763   6
  -7  -4   7 17589.8 728.562   4
  -7   4   7 18213.3 683.921   4
  -7  -4   7 17835.8 1134.27   1
  -7   4   7 17501.8 789.311   6
  -7   4   8 14203.7 598.895   4
  -7   4   8 15320.9 739.804   6
  -7  -4   8 14651.4 673.247   4
  -7   4   9 4410.03 458.379   3
  -7  -4   9 5624.01 441.711   4
  -7   4   9 3543.04 441.198   6
  -7  -4  10 10190.0 576.247   4
  -7   4  10 9273.37 606.010   6
  -7   4  10 8771.83 608.489   3
  -7  -4  10 9490.35 654.583   6
  -7  -4  10 9587.07 632.687   3
  -7   4  11 6342.13 528.000   3
  -7  -4  11 6683.63 563.961   3
  -7  -4  11 5682.76 522.802   6
  -7  -4  11 6546.62 491.219   4
  -7   4  11 5798.58 500.693   6
  -7  -4  12 133.079 237.870   3
  -7   4  12 47.1475 280.568   6
  -7   4  12 176.964 234.322   3
  -7  -4  12 30.9262 290.040   6
  -7  -4  13 12137.8 730.838   6
  -7  -4  13 11469.0 778.696   3
  -7   4  13 11740.7 764.836   3
  -7   4  13 12538.8 751.541   6
  -7  -4  14 4416.99 534.810   3
  -7  -4  14 4358.60 465.166   6
  -7   4  14 5460.89 554.298   3
  -7   4  15 5826.39 590.801   3
  -7  -4  15 5808.04 591.973   3
  -7   4  16 370.393 297.628   3
  -7  -4  16 1145.53 354.326   3
  -7   4  17 766.952 332.270   3
  -7  -4  17 696.294 329.401   3
  -7  -4  18 183.591 261.929   3
  -7   4  18 48.7180 282.166   3
  -7   4  19 1737.33 445.815   3
  -7  -4  19 2112.22 437.381   3
  -7  -5  -4 3495.61 391.134   4
  -7  -5  -3 1883.38 349.820   4
  -7  -5  -2 2427.16 327.454   4
  -7   5  -1 4245.25 416.154   4
  -7   5  -1 4366.75 338.129   6
  -7   5  -1 4437.57 539.789   2
  -7  -5  -1 3873.27 412.950   4
  -7   5   0 4688.92 354.972   6
  -7  -5   0 4848.20 417.337   4
  -7   5   0 5287.34 410.703   4
  -7   5   1 78484.6 1626.52   5
  -7   5   1 77947.0 1739.17   6
  -7   5   1 78669.9 1791.86   4
  -7  -5   1 78258.9 2202.99   7
  -7  -5   1 76246.3 1828.61   4
  -7  -5   2 4396.66 399.697   4
  -7   5   2 4606.91 287.094   5
  -7   5   2 4487.31 362.988   4
  -7   5   2 4028.07 355.943   6
  -7  -5   2 3971.20 457.490   7
  -7   5   3 77474.6 1719.89   4
  -7  -5   3 75672.1 1785.05   4
  -7   5   3 74777.6 1518.56   5
  -7  -5   3 78315.8 2086.28   8
  -7  -5   3 79598.4 2299.51   7
  -7   5   3 72779.6 1750.65   6
  -7  -5   4 942.125 245.891   4
  -7  -5   4 1168.31 352.465   7
  -7   5   4 1335.78 237.363   4
  -7   5   4 870.518 242.166   6
  -7   5   4 673.407 237.204   7
  -7  -5   5 11350.9 891.910   7
  -7   5   5 12147.8 537.429   4
  -7   5   5 11730.4 605.436   6
  -7  -5   5 10274.8 563.667   4
  -7   5   5 11523.1 773.132   7
  -7   5   6 523.163 302.241   7
  -7   5   6 115.951 208.812   6
  -7  -5   6 446.274 225.150   4
  -7   5   6 186.711 174.637   4
  -7  -5   7 3690.78 537.440   1
  -7   5   7 4266.02 324.394   4
  -7  -5   7 4081.89 374.219   4
  -7   5   7 3658.23 395.339   6
  -7   5   8 3219.49 395.742   6
  -7  -5   8 3225.20 371.783   4
  -7   5   9 79695.4 1998.93   3
  -7  -5   9 81298.6 1922.88   4
  -7   5   9 79219.7 1984.53   6
  -7   5  10 12806.5 726.817   6
  -7  -5  10 14062.9 711.051   4
  -7   5  10 13968.5 750.590   3
  -7  -5  10 14283.3 760.412   3
  -7  -5  10 14569.5 787.596   6
  -7  -5  11 830.662 344.575   6
  -7   5  11 1436.93 328.042   6
  -7  -5  11 1527.74 300.420   4
  -7   5  11 1175.60 260.277   3
  -7  -5  11 493.777 262.813   3
  -7  -5  12 751.761 286.235   3
  -7  -5  12 683.058 254.984   4
  -7   5  12 523.031 272.077   6
  -7  -5  12 41.2667 301.432   6
  -7   5  12 385.871 257.670   3
  -7   5  13 14416.8 848.482   3
  -7  -5  13 13684.4 835.064   3
  -7  -5  13 13340.7 775.195   6
  -7   5  13 14454.0 802.001   6
  -7   5  14 1079.22 307.697   3
  -7  -5  14 1107.12 311.151   6
  -7  -5  14 1216.07 341.787   3
  -7  -5  15 20196.0 1073.65   3
  -7   5  15 19656.7 1063.65   3
  -7   5  16-230.135 257.062   3
  -7  -5  16-6.94662 271.632   3
  -7   5  17 8259.79 743.361   3
  -7  -5  17 7374.56 699.534   3
  -7  -5  18 253.359 280.830   3
  -7   5  18 416.990 328.974   3
  -7   5  19-406.182 361.767   3
  -7  -5  19 363.741 312.222   3
  -7  -6  -5 5063.61 483.987   4
  -7  -6  -4 12275.8 700.767   4
  -7  -6  -3 45960.2 1380.59   4
  -7  -6  -2 2289.96 354.578   4
  -7   6  -2 2247.66 411.265   2
  -7   6  -1 71972.6 1762.55   4
  -7  -6  -1 67788.3 1764.23   4
  -7   6  -1 70124.9 2316.51   2
  -7   6  -1 75643.8 1605.67   6
  -7  -6   0 16770.2 744.360   4
  -7   6   0 16191.8 640.386   6
  -7   6   0 18155.4 651.273   5
  -7   6   0 16209.1 713.444   4
  -7  -6   1 2927.33 344.483   4
  -7  -6   1 2327.21 392.299   7
  -7   6   1 2280.77 284.614   4
  -7   6   1 2281.54 286.230   6
  -7   6   1 2467.01 241.406   5
  -7   6   2 46591.1 1232.57   4
  -7  -6   2 46402.5 1662.74   7
  -7   6   2 46197.6 1234.44   6
  -7  -6   2 46118.4 1301.12   4
  -7   6   2 46243.4 1098.67   5
  -7  -6   3 5009.66 489.391   8
  -7   6   3 4949.95 361.081   4
  -7   6   3 5698.48 317.168   5
  -7  -6   3 5574.37 589.919   7
  -7   6   3 5613.01 415.538   6
  -7  -6   3 6051.62 444.271   4
  -7  -6   4 71375.6 2294.67   7
  -7  -6   4 70514.5 1729.15   4
  -7   6   4 74109.9 1629.59   4
  -7   6   4 70946.6 1719.30   6
  -7   6   5 25302.1 803.600   4
  -7  -6   5 22933.7 1294.12   7
  -7   6   5 23855.8 886.711   6
  -7  -6   5 25468.3 900.646   4
  -7   6   6 8024.16 431.376   4
  -7  -6   6 7244.63 475.261   4
  -7   6   6 7132.27 493.638   6
  -7   6   7 23726.1 768.361   4
  -7   6   7 22510.3 894.041   6
  -7  -6   7 21479.9 1227.66   1
  -7  -6   7 23046.9 867.186   4
  -7  -6   8 7260.32 494.477   4
  -7   6   8 6441.30 505.091   6
  -7   6   9 229.393 261.449   3
  -7  -6   9-15.1859 243.325   4
  -7   6   9 206.750 250.158   6
  -7  -6  10 8.46804 229.428   3
  -7   6  10 124.732 218.731   3
  -7   6  10-110.285 263.860   6
  -7  -6  10 225.851 264.000   4
  -7  -6  11 687.408 293.586   3
  -7  -6  11 837.673 283.985   4
  -7   6  11 404.247 266.521   6
  -7  -6  11 940.904 356.536   6
  -7   6  11 546.466 229.732   3
  -7   6  12 185.218 271.565   3
  -7  -6  12 123.526 305.508   6
  -7  -6  12-88.3910 268.702   3
  -7  -6  12 190.563 277.236   4
  -7   6  12-75.2752 261.581   6
  -7  -6  13 9583.05 699.440   3
  -7   6  13 9652.40 701.563   3
  -7  -6  13 9070.19 656.326   6
  -7  -6  14 3567.18 472.490   3
  -7   6  14 3521.20 472.870   3
  -7   6  15 704.222 327.131   3
  -7  -6  15 409.004 264.975   3
  -7  -6  16 5226.39 573.107   3
  -7   6  16 5090.01 575.963   3
  -7  -6  17 485.598 333.756   3
  -7   6  17 166.404 285.119   3
  -7   6  18 387.733 360.296   3
  -7  -6  18 15.6055 290.357   3
  -7   6  19 825.885 410.064   3
  -7  -6  19 844.606 355.512   3
  -7  -7  -5-60.9162 238.606   4
  -7  -7  -4 46358.8 1411.45   4
  -7  -7  -3 373.930 259.686   4
  -7   7  -2 37068.6 1672.99   2
  -7  -7  -2 37834.8 1213.76   4
  -7   7  -1 266.979 175.331   6
  -7   7  -1 77.8039 233.424   2
  -7  -7  -1 179.569 225.470   4
  -7  -7   0 54019.2 1850.79   7
  -7  -7   0 55364.0 1505.87   4
  -7   7   0 58520.8 1372.12   5
  -7   7   0 59200.6 1383.89   6
  -7   7   0 55217.0 1457.04   4
  -7  -7   1 4229.93 506.075   7
  -7   7   1 6461.33 414.068   6
  -7   7   1 6312.87 358.322   5
  -7  -7   1 5462.44 430.199   4
  -7   7   1 5711.29 405.314   4
  -7  -7   2 1289.01 287.094   4
  -7   7   2 1129.80 227.162   4
  -7   7   2 813.237 233.418   6
  -7  -7   2 652.474 260.473   7
  -7   7   2 1244.00 174.988   5
  -7   7   3 7616.69 443.207   4
  -7  -7   3 6639.63 647.901   7
  -7   7   3 7590.05 369.083   5
  -7  -7   3 6666.16 582.715   8
  -7   7   3 8078.33 482.941   6
  -7  -7   3 7042.72 489.540   4
  -7  -7   4 46123.6 1804.19   7
  -7   7   4 45277.5 1074.56   5
  -7   7   4 46594.0 1289.48   6
  -7  -7   4 46040.2 1299.85   4
  -7   7   4 47404.8 1191.75   4
  -7  -7   5 1015.24 266.189   4
  -7   7   5 1044.16 251.771   6
  -7   7   5 886.176 213.595   4
  -7   7   6 34986.5 968.241   4
  -7   7   6 32543.3 1100.60   6
  -7  -7   6 34038.3 1092.18   4
  -7  -7   7 15639.7 709.526   4
  -7   7   7 14367.2 575.650   4
  -7   7   7 14374.9 716.149   6
  -7   7   8 22164.4 886.645   3
  -7  -7   8 22190.1 870.676   4
  -7   7   8 21001.6 897.065   6
  -7   7   9 18108.6 823.822   3
  -7  -7   9 17020.1 786.726   4
  -7   7   9 15550.6 793.953   6
  -7  -7  10 11257.7 689.033   3
  -7   7  10 11685.2 693.816   6
  -7   7  10 11326.5 667.828   3
  -7  -7  10 11169.8 638.931   4
  -7  -7  11 3496.26 435.516   3
  -7   7  11 2913.69 399.498   3
  -7  -7  11 3348.95 412.221   4
  -7   7  11 3054.74 403.638   6
  -7  -7  12 37984.9 1278.85   4
  -7   7  12 36522.5 1342.17   3
  -7  -7  12 37170.1 1367.37   3
  -7  -7  12 36278.8 1285.31   6
  -7   7  13 1355.57 311.735   3
  -7  -7  13 1355.69 351.412   3
  -7  -7  13 943.286 289.336   4
  -7  -7  13 855.133 344.786   6
  -7  -7  14 13425.4 850.492   3
  -7   7  14 11900.3 796.037   3
  -7  -7  15 2258.33 426.474   3
  -7   7  15 2652.58 436.758   3
  -7  -7  16 990.422 328.428   3
  -7   7  16 740.759 305.215   3
  -7   7  17 34.8024 242.949   3
  -7  -7  17-64.6389 271.974   3
  -7   7  18 1795.91 417.447   3
  -7  -7  18 2458.62 487.351   3
  -7   7  19-69.7402 329.576   3
  -7  -7  19 354.904 321.579   3
  -7  -8  -5 671.692 269.400   4
  -7  -8  -4 1971.05 348.521   4
  -7  -8  -3 19087.3 846.327   4
  -7  -8  -2 350.801 258.958   4
  -7   8  -1 7628.44 750.267   2
  -7   8  -1 9169.32 455.610   6
  -7  -8  -1 8240.31 546.851   4
  -7  -8   0 31357.7 1069.38   4
  -7   8   0 31683.0 947.022   5
  -7  -8   0 32231.5 1394.10   7
  -7   8   0 32746.1 950.290   6
  -7   8   0 31473.8 1026.63   4
  -7  -8   1 6392.46 624.604   7
  -7  -8   1 6041.96 470.423   4
  -7   8   1 6123.66 419.994   6
  -7   8   1 6889.23 439.407   4
  -7   8   1 6448.92 375.639   5
  -7  -8   2 23569.8 893.455   4
  -7  -8   2 22742.0 1179.97   7
  -7   8   2 23912.8 813.707   4
  -7   8   2 23371.8 729.596   5
  -7   8   2 22554.0 810.718   6
  -7   8   3 89.3024 223.895   6
  -7  -8   3 163.047 189.247   8
  -7  -8   3 111.024 241.655   7
  -7  -8   3-104.047 215.389   4
  -7   8   3 179.442 180.166   4
  -7   8   3 315.163 151.822   5
  -7   8   4 9686.87 546.340   6
  -7  -8   4 9701.94 562.675   4
  -7  -8   4 8610.14 798.727   7
  -7   8   4 11163.7 513.347   4
  -7   8   4 11019.7 454.197   5
  -7   8   5 38378.8 1185.58   6
  -7   8   5 39480.5 1044.99   4
  -7  -8   5 39137.7 1183.77   4
  -7  -8   6 506.516 256.267   4
  -7   8   6 306.115 143.880   4
  -7   8   6 581.158 252.943   6
  -7  -8   7 4150.07 402.936   4
  -7   8   7 3314.25 360.754   6
  -7  -8   8 83340.1 1976.38   4
  -7   8   8 81481.4 1981.61   3
  -7   8   8 81007.3 2001.06   6
  -7   8   9 588.899 260.446   6
  -7   8   9 443.411 232.904   3
  -7  -8   9 573.350 293.089   4
  -7   8  10 6638.83 527.818   3
  -7  -8  10 7524.49 550.080   4
  -7   8  10 7040.37 547.885   6
  -7  -8  11 306.583 222.235   3
  -7  -8  11 292.578 236.631   4
  -7   8  11 339.491 259.918   3
  -7  -8  12 2397.18 386.688   3
  -7  -8  12 2662.14 469.675   6
  -7  -8  12 2186.02 362.295   4
  -7   8  12 1840.45 371.913   3
  -7   8  13 12418.6 787.690   3
  -7  -8  13 13275.9 834.463   3
  -7  -8  13 11794.0 742.636   6
  -7  -8  13 13230.9 761.137   4
  -7   8  14 6757.99 635.607   3
  -7  -8  14 7409.16 648.575   3
  -7   8  15 2436.92 435.474   3
  -7  -8  15 3509.27 476.907   3
  -7  -8  16 5390.12 601.098   3
  -7   8  16 5251.38 593.254   3
  -7   8  17 1228.86 372.506   3
  -7  -8  17 706.742 345.786   3
  -7  -8  18 349.265 285.489   3
  -7   8  18 193.229 258.149   3
  -7   8  19 212.356 297.544   3
  -7  -8  19 213.796 285.466   3
  -7  -9  -5 25808.4 1032.83   4
  -7  -9  -4 1699.35 326.095   4
  -7  -9  -3 4005.68 434.257   4
  -7  -9  -2 6016.39 482.796   4
  -7   9  -1 2907.40 318.681   5
  -7   9  -1 2263.59 446.848   2
  -7  -9  -1 2834.48 375.090   4
  -7  -9   0 16.6382 209.456   7
  -7   9   0-3.22294 132.979   5
  -7  -9   0 215.971 244.086   4
  -7   9   0-27.7222 187.806   6
  -7   9   1 45008.1 1235.36   4
  -7   9   1 44607.8 1157.62   5
  -7  -9   1 43775.1 1301.11   4
  -7  -9   1 45624.6 1746.38   7
  -7   9   1 47584.3 1224.17   6
  -7  -9   2 20758.1 826.309   4
  -7   9   2 19461.7 672.114   5
  -7   9   2 18933.9 735.756   6
  -7  -9   2 19157.2 1106.39   7
  -7   9   2 18884.4 719.052   4
  -7  -9   2 19342.8 1080.04   8
  -7  -9   3 52677.4 1804.19   8
  -7   9   3 51933.6 1390.98   6
  -7   9   3 54931.9 1264.53   5
  -7  -9   3 54006.7 1976.91   7
  -7   9   3 53904.0 1325.28   4
  -7  -9   3 52054.4 1440.22   4
  -7   9   4 1303.68 178.689   5
  -7  -9   4 1201.21 264.203   4
  -7  -9   4 860.016 302.452   7
  -7   9   4 909.044 179.797   4
  -7   9   4 1236.03 279.839   6
  -7  -9   5 924.667 263.119   4
  -7   9   5 834.045 232.709   6
  -7   9   5 1153.32 181.272   5
  -7   9   5 1291.72 218.736   4
  -7  -9   6 4551.33 409.846   4
  -7   9   6 4660.63 423.392   6
  -7   9   6 5036.43 331.053   4
  -7   9   7 6312.20 485.908   6
  -7  -9   7 5908.83 493.890   4
  -7   9   8 1600.30 291.534   3
  -7   9   8 1190.82 307.519   6
  -7  -9   8 1574.80 307.362   4
  -7   9   9 38925.5 1266.20   3
  -7  -9   9 37458.3 1244.79   4
  -7   9   9 39491.2 1282.28   6
  -7   9  10 2387.18 345.027   3
  -7  -9  10 2670.00 363.361   4
  -7   9  11-232.256 244.589   3
  -7  -9  11 398.049 244.269   4
  -7  -9  11 645.636 261.179   3
  -7   9  12 3386.90 419.596   3
  -7  -9  12 3817.81 464.924   3
  -7  -9  12 3334.86 421.741   4
  -7  -9  13 2309.90 414.402   4
  -7  -9  13 1900.20 369.400   3
  -7   9  13 2143.69 398.072   3
  -7  -9  13 1397.44 380.920   6
  -7  -9  14 4762.82 502.561   4
  -7  -9  14 3661.51 497.040   3
  -7   9  14 4732.03 509.833   3
  -7   9  15 7676.30 672.226   3
  -7  -9  15 7693.44 687.184   3
  -7   9  16 768.524 297.735   3
  -7  -9  16 332.189 305.268   3
  -7  -9  17 5929.47 635.521   3
  -7   9  17 6585.10 679.521   3
  -7   9  18-353.878 273.691   3
  -7  -9  18 76.4347 279.332   3
  -7  -9  19 76.4301 281.556   3
  -7   9  19 766.693 349.481   3
  -7 -10  -5 708.914 303.570   4
  -7 -10  -4 23644.0 966.856   4
  -7 -10  -3 24616.4 985.494   4
  -7 -10  -2 11561.8 647.873   4
  -7  10  -1 45002.9 1228.07   5
  -7 -10  -1 42403.0 1304.04   4
  -7 -10  -1 44515.2 1778.77   7
  -7  10   0 3852.76 326.681   5
  -7 -10   0 3561.76 396.285   4
  -7 -10   0 3665.82 505.152   7
  -7 -10   1 10997.5 621.855   4
  -7 -10   1 10232.2 818.020   7
  -7  10   1 12380.2 586.572   4
  -7  10   1 12102.5 545.347   5
  -7 -10   2 9396.38 566.370   4
  -7 -10   2 9557.23 795.695   7
  -7  10   2 8621.87 489.753   6
  -7 -10   2 8451.86 723.574   8
  -7  10   2 9216.68 490.176   4
  -7  10   2 9525.51 459.512   5
  -7 -10   3 28779.9 1304.28   8
  -7  10   3 27981.6 845.695   5
  -7 -10   3 28966.7 1003.70   4
  -7  10   3 29362.3 888.440   4
  -7 -10   3 28388.1 1416.30   7
  -7  10   3 28441.6 951.124   6
  -7  10   4 227.001 214.894   6
  -7 -10   4 290.097 250.691   4
  -7  10   4 184.267 145.583   5
  -7  10   4 153.899 165.903   4
  -7 -10   5 14302.4 700.243   4
  -7  10   5 14291.6 687.276   6
  -7  10   5 15275.7 573.618   5
  -7  10   5 15934.1 588.890   4
  -7  10   6 10451.2 605.614   6
  -7 -10   6 9712.52 573.316   4
  -7 -10   7 26825.1 1001.08   4
  -7  10   7 26681.9 1011.26   6
  -7 -10   8-160.703 238.476   4
  -7  10   8 55.7150 193.198   3
  -7 -10   9 5019.63 481.344   4
  -7  10   9 5751.53 479.405   3
  -7  10  10 432.596 223.101   3
  -7 -10  10 968.364 287.885   4
  -7  10  11 5541.30 491.776   3
  -7 -10  11 6429.16 555.788   3
  -7 -10  11 5538.52 510.138   4
  -7  10  12 234.375 239.537   3
  -7 -10  12 807.250 277.698   3
  -7 -10  12 378.136 264.656   4
  -7 -10  13 28316.1 1147.01   4
  -7  10  13 27223.0 1174.89   3
  -7 -10  13 28927.8 1219.47   3
  -7 -10  13 27017.5 1116.81   6
  -7 -10  14 507.728 279.548   3
  -7  10  14 64.1551 250.851   3
  -7 -10  14 748.406 303.977   4
  -7  10  15 7036.89 651.432   3
  -7 -10  15 7329.64 673.847   3
  -7 -10  16 2939.41 473.374   3
  -7  10  16 3233.21 481.961   3
  -7 -10  17 1433.26 382.833   3
  -7  10  17 1837.26 410.952   3
  -7  10  18-101.342 293.018   3
  -7 -10  18-472.013 318.305   3
  -7 -10  19 1286.35 376.562   3
  -7  10  19 1443.16 419.774   3
  -7 -11  -6 475.458 274.826   4
  -7 -11  -5 20389.7 921.512   4
  -7 -11  -4 9375.92 629.131   4
  -7 -11  -3-160.264 234.036   4
  -7 -11  -2 8803.44 585.007   4
  -7  11  -2 9921.41 549.661   5
  -7  11  -1 4133.34 355.795   5
  -7 -11  -1 4261.27 427.464   4
  -7 -11  -1 3389.97 533.052   7
  -7  11   0 24033.9 827.345   5
  -7 -11   0 19732.8 1183.41   7
  -7 -11   0 24828.7 938.560   4
  -7 -11   1 6297.22 480.339   4
  -7  11   1 5965.76 384.808   5
  -7 -11   1 4918.20 620.905   7
  -7 -11   2-214.742 255.711   4
  -7  11   2 18.2190 170.770   4
  -7 -11   2-51.6085 326.417   7
  -7 -11   2 203.454 246.860   8
  -7  11   2 30.1922 139.978   5
  -7  11   3 19178.2 690.505   4
  -7 -11   3 17408.7 790.130   4
  -7  11   3 18481.4 673.809   5
  -7 -11   3 18167.9 1050.40   8
  -7 -11   4 62774.2 1637.28   4
  -7  11   4 62457.0 1439.67   5
  -7  11   4 63500.6 1448.91   4
  -7 -11   5 18421.5 801.942   4
  -7  11   5 19000.3 656.859   4
  -7  11   5 19911.2 682.310   5
  -7  11   6 27922.1 839.227   5
  -7 -11   6 26978.4 995.210   4
  -7 -11   7 26776.3 1015.64   4
  -7 -11   8 24218.5 970.427   4
  -7  11   8 25281.0 948.542   3
  -7 -11   9 36200.3 1218.10   4
  -7  11   9 34175.6 1175.00   3
  -7  11  10 13200.1 717.057   3
  -7 -11  10 13160.0 736.454   4
  -7 -11  11 7692.21 597.902   4
  -7  11  11 7748.24 585.247   3
  -7 -11  11 8477.00 619.276   3
  -7 -11  12 19918.1 932.540   4
  -7 -11  12 19445.6 957.937   3
  -7  11  12 18063.3 916.229   3
  -7  11  13 127.921 239.272   3
  -7 -11  13 191.335 236.062   3
  -7 -11  13 352.724 269.494   4
  -7 -11  14 11092.0 780.251   3
  -7 -11  14 12117.7 774.348   4
  -7  11  14 11409.6 778.560   3
  -7  11  15 1331.29 370.108   3
  -7 -11  15 1192.66 340.672   3
  -7  11  16 1144.12 345.355   3
  -7 -11  16 409.749 286.443   3
  -7 -11  17-190.933 285.360   3
  -7  11  17 657.634 341.754   3
  -7  11  18 2488.11 492.616   3
  -7 -11  18 1708.05 428.639   3
  -7  11  19 2596.17 526.739   3
  -7 -11  19 2428.62 505.409   3
  -7 -12  -6 37356.8 1319.87   4
  -7 -12  -5 1922.39 373.471   4
  -7 -12  -4 43498.4 1377.72   4
  -7 -12  -3 3023.04 383.934   4
  -7  12  -2 582.855 221.943   5
  -7 -12  -2 566.960 268.943   4
  -7 -12  -1 121.637 228.763   4
  -7  12  -1-63.8892 161.059   5
  -7 -12   0 25165.7 974.702   4
  -7  12   0 27369.2 902.836   5
  -7 -12   1 22710.8 915.178   4
  -7  12   1 25352.8 844.361   5
  -7 -12   2 57480.5 1557.74   4
  -7 -12   2 58448.6 2114.10   8
  -7  12   2 57692.7 1402.48   5
  -7  12   3 7151.34 411.715   4
  -7 -12   3 7175.69 505.760   4
  -7  12   3 7016.80 412.639   5
  -7 -12   3 6707.81 664.179   8
  -7  12   4 14556.4 590.123   5
  -7 -12   4 14254.1 706.373   4
  -7  12   4 14778.1 583.840   4
  -7 -12   5 30734.7 1067.68   4
  -7  12   5 30586.8 904.604   5
  -7 -12   6 3067.93 393.866   4
  -7  12   6 2202.52 243.617   5
  -7 -12   7 6761.81 520.819   4
  -7  12   8 100176. 2276.05   3
  -7 -12   8 100840. 2344.31   4
  -7 -12   9 1299.98 338.000   4
  -7  12   9 912.441 245.489   3
  -7  12  10 22280.3 954.387   3
  -7 -12  10 23056.5 977.196   4
  -7 -12  11-194.423 276.759   4
  -7  12  11 282.800 210.333   3
  -7 -12  12 6290.10 567.632   4
  -7 -12  12 5907.77 543.980   3
  -7  12  12 5797.81 544.851   3
  -7 -12  13 949.712 284.347   4
  -7 -12  13 758.603 282.519   3
  -7  12  13 1077.82 269.001   3
  -7 -12  14 2201.14 393.846   4
  -7 -12  14 2106.02 413.675   3
  -7  12  14 2492.50 430.949   3
  -7 -12  15 206.311 268.459   4
  -7  12  15 308.218 256.558   3
  -7 -12  15 19.1098 243.348   3
  -7  12  16 6006.80 617.023   3
  -7 -12  16 5984.30 620.209   3
  -7  12  17 244.739 309.656   3
  -7 -12  17 494.540 318.623   3
  -7  12  18 2108.94 464.567   3
  -7 -12  18 1747.55 419.796   3
  -7 -12  19 467.778 373.074   3
  -7 -13  -6 2836.57 409.538   4
  -7 -13  -5 10695.7 676.969   4
  -7 -13  -4 7082.40 556.571   4
  -7 -13  -3 3618.85 409.681   4
  -7  13  -2 2303.44 300.965   5
  -7 -13  -2 2217.67 343.211   4
  -7 -13  -1 8677.65 572.121   4
  -7  13  -1 7881.22 489.715   5
  -7 -13   0 391.095 250.536   4
  -7  13   0 591.245 202.107   5
  -7  13   1 62049.6 1510.63   5
  -7 -13   1 59324.6 1615.38   4
  -7 -13   2 5244.19 638.677   8
  -7  13   2 6247.18 398.689   5
  -7 -13   2 6622.24 509.110   4
  -7  13   3 795.104 189.069   5
  -7 -13   3 1073.09 293.221   4
  -7  13   3 1012.70 199.553   4
  -7 -13   3 645.654 380.434   8
  -7 -13   4 4726.79 448.146   4
  -7  13   4 3802.52 310.593   5
  -7  13   4 3683.87 306.874   4
  -7 -13   5 25636.2 980.049   4
  -7  13   5 26377.9 849.921   5
  -7 -13   6 11287.9 658.015   4
  -7  13   6 11430.8 528.654   5
  -7 -13   7 16780.6 801.930   4
  -7  13   8 1202.68 286.463   3
  -7 -13   8 840.736 312.378   4
  -7  13   9 31466.1 1109.18   3
  -7 -13   9 31933.2 1164.16   4
  -7 -13  10 3328.56 434.091   4
  -7  13  10 3637.19 414.460   3
  -7  13  11 3952.75 448.866   3
  -7 -13  11 3554.51 452.780   4
  -7 -13  12 16452.3 864.133   4
  -7  13  12 16223.7 867.740   3
  -7 -13  12 16952.1 902.953   3
  -7 -13  13 508.982 291.399   4
  -7 -13  13 686.839 287.047   3
  -7  13  13-6.73359 235.177   3
  -7 -13  14 8051.84 655.978   4
  -7 -13  14 8262.78 679.352   3
  -7  13  14 7760.66 639.563   3
  -7  13  15 1077.38 328.068   3
  -7 -13  15 1059.65 324.704   3
  -7 -13  15 1610.54 381.706   4
  -7 -13  16 1375.49 398.296   3
  -7  13  16 1586.07 385.719   3
  -7  13  17 9153.93 788.434   3
  -7 -13  17 8293.24 748.758   3
  -7  13  18 2056.69 456.540   3
  -7 -13  18 1471.32 395.576   3
  -7 -13  19 80.5175 315.546   3
  -7 -14  -6 22124.5 982.664   4
  -7 -14  -5 1945.11 387.475   4
  -7 -14  -4 2945.39 404.495   4
  -7 -14  -3 8129.52 579.383   4
  -7  14  -3 8080.79 556.697   5
  -7 -14  -2 631.951 258.628   4
  -7  14  -2 1253.98 246.501   5
  -7 -14  -1 5850.89 486.855   4
  -7  14  -1 5932.44 444.483   5
  -7  14   0 724.389 193.452   5
  -7 -14   0 942.992 310.382   4
  -7 -14   1 2876.55 387.507   4
  -7  14   1 3116.00 338.593   5
  -7  14   2 16571.2 684.175   5
  -7 -14   2 15410.2 748.586   4
  -7 -14   3 1351.13 388.770   8
  -7  14   3 1398.55 217.347   5
  -7 -14   3 1293.47 296.860   4
  -7 -14   4 30309.1 1067.65   4
  -7  14   4 29796.0 872.220   4
  -7  14   4 29850.0 931.663   5
  -7 -14   5 28928.1 1063.19   4
  -7  14   5 30935.0 946.425   5
  -7  14   6 22653.7 786.126   5
  -7 -14   6 20423.1 889.606   4
  -7 -14   7 51378.0 1529.83   4
  -7  14   7 54477.3 1372.68   5
  -7 -14   8 7636.47 563.380   4
  -7  14   8 7811.94 513.280   3
  -7  14   9 1198.72 273.966   3
  -7 -14   9 1221.74 320.517   4
  -7 -14  10 361.963 295.912   4
  -7  14  10 527.499 243.006   3
  -7 -14  11 21674.8 994.871   4
  -7  14  11 20935.3 950.321   3
  -7  14  12 52.3521 203.113   3
  -7 -14  12 59.8038 238.408   3
  -7  14  13 24160.9 1095.38   3
  -7 -14  13 23217.9 1094.37   3
  -7 -14  13 23184.0 1077.26   4
  -7 -14  14 1053.20 331.684   3
  -7  14  14 593.055 266.037   3
  -7 -14  14 1092.74 355.758   4
  -7  14  15 20.9857 234.449   3
  -7 -14  15 134.283 286.573   4
  -7 -14  15 792.439 324.289   3
  -7  14  16 359.421 263.948   3
  -7 -14  16 430.234 297.224   3
  -7 -14  17 2735.01 481.463   3
  -7  14  17 2827.35 487.032   3
  -7  14  18 135.233 281.195   3
  -7 -14  18 373.445 311.855   3
  -7 -14  19 1109.23 350.912   3
  -7 -15  -6 4324.14 471.558   4
  -7 -15  -5 62491.5 1760.15   4
  -7 -15  -4 972.096 304.698   4
  -7  15  -3 616.720 246.294   5
  -7 -15  -3 143.101 247.733   4
  -7 -15  -2-182.157 241.301   4
  -7  15  -2-40.2418 172.857   5
  -7  15  -1 4497.81 383.704   5
  -7 -15  -1 5111.70 460.882   4
  -7 -15   0 6097.92 503.388   4
  -7  15   0 5845.32 429.812   5
  -7 -15   1 87778.0 2102.53   4
  -7  15   1 87908.2 1987.03   5
  -7 -15   2 124.872 273.807   4
  -7  15   2 152.274 162.425   5
  -7  15   3 42509.4 1189.75   5
  -7 -15   3 41787.8 1312.20   4
  -7 -15   4 12775.0 693.703   4
  -7  15   4 12274.3 574.631   5
  -7  15   5 12125.1 575.439   5
  -7 -15   5 11506.2 680.683   4
  -7  15   6 13636.2 605.885   5
  -7 -15   6 11972.5 687.157   4
  -7 -15   7 10252.0 662.466   4
  -7  15   7 10665.0 546.724   5
  -7 -15   8 8518.28 630.759   4
  -7  15   8 9199.55 553.414   3
  -7  15   9 12371.6 667.212   3
  -7 -15   9 11584.5 698.723   4
  -7  15  10 24894.3 1002.57   3
  -7 -15  10 25298.4 1081.63   4
  -7  15  11 6301.59 523.668   3
  -7 -15  11 6619.02 570.092   4
  -7 -15  12 6515.16 580.939   4
  -7  15  12 5603.75 516.865   3
  -7  15  13 253.202 225.230   3
  -7 -15  13-73.5262 275.923   4
  -7 -15  13 645.392 300.393   3
  -7  15  14-174.284 256.544   3
  -7 -15  14 33.2601 237.623   3
  -7 -15  14 158.337 270.811   4
  -7 -15  15 4943.25 563.562   4
  -7 -15  15 5281.59 573.216   3
  -7  15  15 5119.28 574.815   3
  -7 -15  16 515.042 323.438   3
  -7  15  16 1159.18 368.013   3
  -7 -15  16 1435.16 412.169   4
  -7  15  17 4221.84 577.996   3
  -7 -15  17 4252.06 569.307   3
  -7  15  18 653.027 331.737   3
  -7 -15  18 1644.89 429.934   3
  -7 -15  19 1125.48 399.881   3
  -7 -16  -6 13377.1 763.390   4
  -7 -16  -5 12715.3 744.418   4
  -7  16  -4 54968.8 1609.69   5
  -7 -16  -4 53641.8 1603.55   4
  -7  16  -3 155.912 189.988   5
  -7 -16  -3 244.920 264.830   4
  -7 -16  -2 493.654 270.558   4
  -7  16  -2 1370.39 284.584   5
  -7  16  -1 3882.64 363.922   5
  -7 -16  -1 4266.16 418.390   4
  -7  16   0 37805.2 1160.84   5
  -7 -16   0 33944.2 1188.91   4
  -7  16   1 1165.85 240.998   5
  -7 -16   1 1377.43 336.963   4
  -7 -16   2 67900.2 1799.75   4
  -7  16   2 70145.1 1688.58   5
  -7 -16   3 1462.79 329.629   4
  -7  16   3 1224.56 229.847   5
  -7  16   4 6204.83 418.588   5
  -7 -16   4 5351.36 493.942   4
  -7  16   5 274.837 192.748   5
  -7 -16   5 202.054 255.112   4
  -7 -16   6 1447.28 340.793   4
  -7  16   6 1430.15 255.297   5
  -7 -16   7 13695.0 743.011   4
  -7  16   7 13352.7 624.239   5
  -7  16   8 4959.26 396.632   5
  -7 -16   8 4376.33 453.707   4
  -7  16   8 4529.00 406.127   3
  -7  16   9 89.0720 186.270   3
  -7 -16   9 292.317 287.359   4
  -7  16  10 20761.1 906.972   3
  -7 -16  10 20277.6 974.524   4
  -7 -16  11 484.082 305.949   4
  -7  16  11 693.715 255.608   3
  -7 -16  12 6941.83 611.619   4
  -7  16  12 7168.99 583.637   3
  -7  16  13 3862.03 466.384   3
  -7 -16  13 2709.38 430.738   4
  -7 -16  13 2777.32 422.184   3
  -7 -16  14 2739.57 421.536   3
  -7  16  14 2338.57 389.054   3
  -7 -16  14 2057.87 442.007   4
  -7  16  15 700.210 295.878   3
  -7 -16  15 466.890 293.975   3
  -7 -16  15 678.579 329.712   4
  -7 -16  16 7923.80 712.742   3
  -7  16  16 7682.60 698.611   3
  -7 -16  16 8598.01 761.619   4
  -7 -16  17 973.137 366.673   3
  -7  16  17 971.645 362.488   3
  -7 -16  18 4583.86 609.271   3
  -7  16  18 3897.15 561.179   3
  -7 -16  19 386.665 316.995   3
  -7 -17  -7 1695.90 346.959   4
  -7 -17  -6 1958.07 359.578   4
  -7 -17  -5 375.125 287.607   4
  -7  17  -5 678.676 295.479   5
  -7  17  -4 35807.0 1255.27   5
  -7 -17  -4 34190.6 1232.29   4
  -7 -17  -3 6392.47 515.927   4
  -7  17  -3 5576.21 479.724   5
  -7  17  -2 3828.76 386.407   5
  -7 -17  -2 3078.99 398.125   4
  -7 -17  -1 362.324 238.764   4
  -7  17  -1 99.1008 178.993   5
  -7 -17   0 17508.7 830.282   4
  -7  17   0 18658.5 788.313   5
  -7 -17   1 7973.02 566.282   4
  -7  17   1 8107.63 511.353   5
  -7 -17   2 1526.95 345.877   4
  -7  17   2 1795.56 286.583   5
  -7  17   3 2743.67 308.640   5
  -7 -17   3 2448.72 367.685   4
  -7  17   4 3604.71 343.573   5
  -7 -17   4 3539.07 414.345   4
  -7  17   5 1396.35 247.429   5
  -7 -17   5 1457.28 335.906   4
  -7 -17   6 27884.6 1072.53   4
  -7  17   6 27538.6 939.628   5
  -7 -17   7 75.7370 303.526   4
  -7  17   7 292.136 188.886   5
  -7  17   8 7164.31 492.727   3
  -7 -17   8 7060.82 585.560   4
  -7  17   8 7071.95 476.598   5
  -7  17   9 11117.4 641.843   3
  -7 -17   9 11197.3 715.044   4
  -7  17  10 26787.7 1040.62   3
  -7 -17  10 25848.7 1105.18   4
  -7 -17  11 3506.52 462.889   4
  -7  17  11 4068.88 431.767   3
  -7  17  12 9653.97 662.505   3
  -7 -17  12 8827.95 674.810   4
  -7  17  13 860.769 281.951   3
  -7 -17  13 465.866 278.477   4
  -7  17  14 2379.14 404.242   3
  -7 -17  14 3531.37 484.962   4
  -7 -17  14 2953.14 441.006   3
  -7  17  15 318.958 259.043   3
  -7 -17  15 279.835 319.535   4
  -7 -17  15 53.9018 247.247   3
  -7 -17  16 2541.78 454.662   4
  -7  17  16 2683.05 454.086   3
  -7 -17  16 2089.44 417.298   3
  -7 -17  17 3055.92 494.554   3
  -7  17  17 3063.99 493.586   3
  -7 -17  17 4853.28 626.100   4
  -7 -17  18 2875.35 516.339   3
  -7  17  18 3565.58 554.644   3
  -7 -17  19-110.144 336.595   3
  -7 -18  -7 696.620 282.900   4
  -7 -18  -6 11987.8 726.957   4
  -7 -18  -5 7850.69 596.988   4
  -7  18  -5 7761.16 616.719   5
  -7 -18  -4 9562.87 633.929   4
  -7  18  -4 9650.05 643.301   5
  -7  18  -3 32187.8 1168.49   5
  -7 -18  -3 31946.4 1166.03   4
  -7  18  -2 442.879 235.819   5
  -7 -18  -2-52.6787 246.852   4
  -7  18  -1 9347.13 577.072   5
  -7 -18  -1 7377.26 553.237   4
  -7  18   0 30379.7 1060.26   5
  -7 -18   0 29535.0 1101.92   4
  -7 -18   1 1755.15 382.014   4
  -7  18   1 1386.08 280.558   5
  -7  18   2 51030.1 1395.50   5
  -7 -18   2 46804.4 1457.34   4
  -7  18   3 324.769 170.301   5
  -7 -18   3 663.172 294.366   4
  -7  18   4 1676.66 283.578   5
  -7 -18   4 2723.08 398.605   4
  -7 -18   5 23287.2 1002.53   4
  -7  18   5 24747.6 897.551   5
  -7 -18   6 101.690 287.971   4
  -7  18   6 640.467 238.791   5
  -7 -18   7 2272.78 372.601   4
  -7  18   7 2268.53 293.461   5
  -7  18   8 2720.35 325.407   5
  -7 -18   8 2992.98 404.472   4
  -7  18   8 2491.10 316.086   3
  -7  18   9 2052.56 322.818   5
  -7 -18   9 2106.26 385.817   4
  -7  18   9 2291.95 323.399   3
  -7 -18  10 2090.07 408.598   4
  -7  18  10 2468.95 337.225   3
  -7 -18  11 11436.3 757.961   4
  -7  18  11 10766.2 669.492   3
  -7 -18  12 336.505 305.102   4
  -7  18  12 767.571 283.309   3
  -7 -18  13 1466.98 367.199   4
  -7  18  13 2070.40 356.957   3
  -7  18  14 185.021 239.930   3
  -7 -18  14 375.571 255.935   3
  -7 -18  14-226.407 303.275   4
  -7  18  15 394.401 283.247   3
  -7 -18  15 249.109 287.742   4
  -7 -18  15 313.722 295.391   3
  -7  18  16 4082.03 531.346   3
  -7 -18  16 2879.39 505.530   4
  -7 -18  16 3629.74 491.862   3
  -7 -18  17 2631.89 510.879   4
  -7  18  17 2939.60 516.635   3
  -7 -18  17 2290.50 450.022   3
  -7 -18  18 2667.52 522.520   3
  -7  18  18 2108.91 459.388   3
  -7 -18  19 1141.61 414.211   3
  -7 -19  -6 536.564 293.108   4
  -7  19  -6 219.312 252.426   5
  -7 -19  -5 41625.4 1398.11   4
  -7  19  -5 43126.3 1474.50   5
  -7  19  -4 1202.25 294.225   5
  -7 -19  -4 703.048 299.824   4
  -7  19  -3 14567.0 762.444   5
  -7 -19  -3 13717.5 746.095   4
  -7  19  -2 8942.83 603.833   5
  -7 -19  -2 8424.00 601.909   4
  -7  19  -1 4977.73 444.073   5
  -7 -19  -1 5401.71 499.585   4
  -7  19   0 431.434 230.413   5
  -7 -19   0 263.061 253.348   4
  -7 -19   1 85714.4 2135.05   4
  -7  19   1 88589.7 2075.04   5
  -7 -19   2 2407.22 374.644   4
  -7  19   2 2190.68 292.536   5
  -7 -19   3 12511.3 714.952   4
  -7  19   3 13540.3 671.106   5
  -7  19   4 10105.1 571.350   5
  -7 -19   4 9012.67 617.844   4
  -7 -19   5 1545.63 351.940   4
  -7  19   5 1527.84 264.881   5
  -7 -19   6 6730.89 556.813   4
  -7  19   6 6287.15 463.328   5
  -7 -19   7 4052.16 480.429   4
  -7  19   7 3610.15 369.601   5
  -7  19   8 1121.94 254.302   5
  -7 -19   8 934.020 320.813   4
  -7 -19   9 19104.8 960.804   4
  -7  19   9 21118.2 879.657   3
  -7  19   9 21586.0 887.330   5
  -7  19  10 1405.40 294.604   3
  -7 -19  10 536.304 275.635   4
  -7 -19  11 8178.50 671.975   4
  -7  19  11 8727.73 608.008   3
  -7  19  12 3298.77 395.216   3
  -7 -19  12 3064.69 448.811   4
  -7 -19  13 120.689 273.214   4
  -7  19  13 78.3714 249.875   3
  -7 -19  14 509.458 338.016   4
  -7  19  14 477.688 279.716   3
  -7 -19  15 5530.81 580.937   3
  -7 -19  15 6007.30 638.201   4
  -7  19  15 6289.03 615.455   3
  -7 -19  16 969.181 339.725   3
  -7 -19  16 1101.02 393.203   4
  -7  19  16 1417.97 400.439   3
  -7 -19  17 6921.89 700.974   3
  -7  19  17 7061.89 696.773   3
  -7 -19  17 8613.82 785.218   4
  -7 -19  18 976.129 383.780   3
  -7  19  18 989.843 336.437   3
  -7  20  -7 5020.13 534.760   5
  -7  20  -6 1871.93 345.934   5
  -7 -20  -6 1238.40 298.107   4
  -7  20  -5 19252.5 951.044   5
  -7 -20  -5 17401.3 876.833   4
  -7 -20  -4 4356.33 478.591   4
  -7  20  -4 4307.02 458.712   5
  -7 -20  -3 2701.38 398.524   4
  -7  20  -3 2991.34 393.826   5
  -7  20  -2 280.636 225.946   5
  -7 -20  -2 561.382 316.800   4
  -7  20  -1 9085.43 592.703   5
  -7 -20  -1 9687.77 644.734   4
  -7  20   0 5735.77 478.830   5
  -7 -20   0 4558.21 450.983   4
  -7  20   1 11874.0 649.376   5
  -7 -20   1 12199.2 704.796   4
  -7  20   2 5527.09 449.163   5
  -7 -20   2 5255.76 492.658   4
  -7  20   3 289.663 192.046   5
  -7 -20   3 334.081 279.608   4
  -7  20   4 16965.8 763.778   5
  -7 -20   4 15403.0 813.299   4
  -7 -20   5 17194.0 860.653   4
  -7  20   5 17470.8 763.084   5
  -7  20   6 2571.83 329.559   5
  -7 -20   6 3000.08 416.171   4
  -7 -20   7 35261.9 1300.17   4
  -7  20   7 36587.5 1171.09   5
  -7  20   8 3781.67 392.120   5
  -7 -20   8 4183.61 477.547   4
  -7 -20   9 870.144 361.062   4
  -7  20   9 1098.55 294.487   5
  -7 -20  10 2794.34 449.677   4
  -7 -20  11 19235.1 993.180   4
  -7  20  11 18766.6 887.395   3
  -7  20  12 259.760 214.663   3
  -7 -20  12 883.481 356.596   4
  -7 -20  13 7331.02 663.773   4
  -7  20  13 7703.14 611.069   3
  -7 -20  14 4424.90 574.545   4
  -7  20  14 4824.85 522.413   3
  -7  20  15 410.792 279.821   3
  -7 -20  15 237.947 335.507   4
  -7 -20  15-188.891 264.088   3
  -7 -20  16 3049.87 490.705   3
  -7  20  16 2022.51 421.684   3
  -7 -20  16 1601.76 416.304   4
  -7  20  17-129.885 288.204   3
  -7 -20  17 457.212 367.191   4
  -7 -20  17 569.174 371.014   3
  -7 -20  18 78.6477 363.756   4
  -7  20  18-223.024 288.040   3
  -7  21  -8 10440.9 772.198   5
  -7  21  -7 378.825 269.340   5
  -7  21  -6 1745.64 351.719   5
  -7 -21  -6 1483.18 344.582   4
  -7  21  -5 15364.4 852.830   5
  -7 -21  -5 13619.9 775.847   4
  -7 -21  -4 6501.35 543.034   4
  -7  21  -4 7258.21 580.519   5
  -7  21  -3 1598.94 315.525   5
  -7 -21  -3 1970.75 373.469   4
  -7 -21  -2 22109.0 962.218   4
  -7  21  -2 21783.1 953.617   5
  -7 -21  -1 1406.92 346.821   4
  -7  21  -1 1414.01 279.572   5
  -7 -21   0 46922.6 1462.67   4
  -7  21   0 47648.1 1433.63   5
  -7  21   1 12827.8 691.924   5
  -7 -21   1 12417.9 737.993   4
  -7  21   2 83.9656 187.747   5
  -7 -21   2 139.234 264.726   4
  -7  21   3 15077.1 724.524   5
  -7 -21   3 15461.9 813.243   4
  -7 -21   4 21723.5 965.755   4
  -7  21   4 22504.8 897.213   5
  -7  21   5 1513.71 270.192   5
  -7 -21   5 965.900 311.998   4
  -7  21   6 21203.2 874.643   5
  -7 -21   6 20488.0 944.574   4
  -7 -21   7 1997.32 381.624   4
  -7  21   7 1215.68 283.694   5
  -7  21   8 10757.5 640.175   5
  -7 -21   8 9952.51 716.802   4
  -7 -21   9 7259.40 620.935   4
  -7  21   9 7007.86 528.918   5
  -7 -21  10 3962.33 517.248   4
  -7  21  10 4530.86 449.686   5
  -7 -21  11 2168.04 436.615   4
  -7 -21  12 8510.28 710.598   4
  -7 -21  13 572.679 346.974   4
  -7  21  14 3919.57 475.159   3
  -7 -21  14 4232.93 564.168   4
  -7  21  15 1455.14 338.049   3
  -7 -21  15 1621.74 420.530   4
  -7 -21  16 30.5451 262.164   3
  -7  21  16 895.986 342.777   3
  -7 -21  16 350.171 338.871   4
  -7 -21  17 520.720 343.715   4
  -7  21  17 527.321 286.327   3
  -7 -21  18 2188.09 494.820   4
  -7  21  18 2114.87 462.048   3
  -7  22  -9 221.287 269.691   5
  -7  22  -8 696.902 365.668   5
  -7  22  -7-226.988 218.497   5
  -7  22  -6 11618.3 767.775   5
  -7 -22  -5 2221.22 365.106   4
  -7  22  -5 2068.62 382.257   5
  -7  22  -4 4980.39 497.742   5
  -7 -22  -4 4111.51 454.176   4
  -7 -22  -3 15593.8 816.530   4
  -7  22  -3 17186.5 863.814   5
  -7 -22  -2 856.273 341.770   4
  -7  22  -2 618.326 255.311   5
  -7 -22  -1 14384.2 772.715   4
  -7  22  -1 14399.7 759.612   5
  -7 -22   0 14185.0 771.586   4
  -7  22   0 13091.5 725.476   5
  -7 -22   1 151.867 262.773   4
  -7  22   1 17.5381 210.369   5
  -7 -22   2 5136.76 484.150   4
  -7  22   2 4991.48 435.852   5
  -7  22   3 1780.14 307.013   5
  -7 -22   3 1968.37 370.383   4
  -7  22   4 4988.87 440.462   5
  -7 -22   4 4552.18 493.884   4
  -7 -22   5 3065.67 427.933   4
  -7  22   5 2696.60 344.447   5
  -7  22   6 3586.73 392.644   5
  -7 -22   6 3741.33 470.937   4
  -7 -22   7 456.610 326.512   4
  -7  22   7 705.522 270.807   5
  -7  22   8 46529.9 1416.45   5
  -7 -22   8 44855.0 1523.70   4
  -7 -22   9 1547.46 384.621   4
  -7  22   9 1516.91 325.984   5
  -7  22  10 19173.5 902.091   5
  -7 -22  10 18426.1 976.052   4
  -7 -22  11 3154.82 459.571   4
  -7 -22  12 760.307 350.706   4
  -7 -22  13 1679.92 416.028   4
  -7 -22  14 3088.45 506.599   4
  -7 -22  15 281.198 372.743   4
  -7 -22  16 6516.76 695.749   4
  -7  22  17 62.3674 314.362   3
  -7 -22  17 213.725 360.194   4
  -7  22  18 3698.47 563.431   3
  -7 -22  18 3405.17 572.835   4
  -7  23 -10 4792.29 589.400   5
  -7  23  -9 99.8141 293.139   5
  -7  23  -8 2950.08 454.351   5
  -7  23  -7 9818.18 742.948   5
  -7  23  -6 252.556 236.440   5
  -7  23  -5 2347.72 374.631   5
  -7 -23  -5 2417.31 372.979   4
  -7 -23  -4 1799.93 364.156   4
  -7  23  -4 1903.84 334.379   5
  -7  23  -3 653.080 280.278   5
  -7 -23  -3 315.863 258.239   4
  -7 -23  -2-171.473 257.496   4
  -7  23  -2 158.797 213.706   5
  -7 -23  -1-87.0072 268.564   4
  -7  23  -1 298.636 231.149   5
  -7 -23   0 2457.02 382.481   4
  -7  23   0 2784.08 364.689   5
  -7  23   1 1051.31 262.078   5
  -7 -23   1 1298.84 345.138   4
  -7  23   2 514.026 219.187   5
  -7 -23   2 744.920 324.158   4
  -7 -23   3 5226.68 513.351   4
  -7  23   3 5564.29 461.596   5
  -7  23   4 3746.20 394.144   5
  -7 -23   4 3753.44 445.997   4
  -7  23   5 259.115 197.903   5
  -7 -23   5 494.610 279.235   4
  -7 -23   6 20953.5 985.731   4
  -7  23   6 21318.9 911.451   5
  -7  23   7 36453.2 1234.65   5
  -7 -23   7 36719.4 1349.66   4
  -7  23   8 15971.6 798.428   5
  -7 -23   8 16539.5 910.143   4
  -7  23   9 28212.7 1095.67   5
  -7 -23   9 30284.4 1242.96   4
  -7 -23  10 5656.20 571.488   4
  -7  23  10 5252.59 495.837   5
  -7  23  11 8827.80 641.195   5
  -7 -23  11 9764.83 735.739   4
  -7 -23  12 8336.22 717.295   4
  -7 -23  13 5860.29 630.134   4
  -7 -23  14 3378.08 524.956   4
  -7 -23  15 5999.99 663.290   4
  -7 -23  16 178.493 338.630   4
  -7 -23  17 3404.03 579.552   4
  -7 -23  18-50.8415 393.688   4
  -7  24 -11 2905.44 501.770   5
  -7  24 -10 950.807 325.418   5
  -7  24  -9 9995.67 803.043   5
  -7  24  -8 2087.78 412.321   5
  -7  24  -7 10545.7 771.562   5
  -7  24  -6 2929.40 444.824   5
  -7  24  -5 824.077 309.263   5
  -7  24  -4 1401.49 303.346   5
  -7 -24  -4 1226.51 314.811   4
  -7 -24  -3 17361.0 882.178   4
  -7  24  -3 18592.1 924.593   5
  -7  24  -2 526.175 253.928   5
  -7 -24  -2 52.3733 262.685   4
  -7  24  -1 30719.7 1168.24   5
  -7 -24  -1 30260.4 1160.74   4
  -7 -24   0 3922.08 451.920   4
  -7  24   0 3807.19 429.372   5
  -7 -24   1 407.473 269.380   4
  -7  24   1 551.301 239.242   5
  -7 -24   2 5057.75 500.640   4
  -7  24   2 5947.32 500.931   5
  -7  24   3 17891.1 848.161   5
  -7 -24   3 18602.1 901.132   4
  -7  24   4 15002.6 761.741   5
  -7 -24   4 15912.3 837.889   4
  -7 -24   5 36260.8 1323.42   4
  -7  24   5 38056.1 1266.00   5
  -7  24   6 5597.79 489.532   5
  -7 -24   6 5658.02 558.792   4
  -7 -24   7 21739.8 1035.07   4
  -7  24   7 22420.1 950.889   5
  -7  24   8 9204.29 614.503   5
  -7 -24   8 10580.7 736.953   4
  -7  24   9 860.387 272.398   5
  -7 -24   9 1521.53 397.225   4
  -7  24  10-284.045 249.682   5
  -7 -24  10-21.1917 278.063   4
  -7  24  11 2551.69 394.821   5
  -7 -24  11 2018.26 409.814   4
  -7 -24  12 88.4430 330.848   4
  -7 -24  13 15901.3 996.729   4
  -7 -24  14 2467.28 472.279   4
  -7 -24  15 3540.66 545.804   4
  -7 -24  16-2.62356 335.741   4
  -7 -24  17 244.881 394.624   4
  -7  25 -11 1129.84 401.499   5
  -7  25 -10 392.707 270.925   5
  -7  25  -9 768.555 342.819   5
  -7  25  -8 12595.4 873.841   5
  -7  25  -7 7164.23 659.786   5
  -7  25  -6 6505.13 625.075   5
  -7  25  -5 17546.6 947.969   5
  -7  25  -4 3327.96 455.666   5
  -7 -25  -4 2552.76 396.802   4
  -7  25  -3 1378.15 302.158   5
  -7 -25  -3 1028.21 313.804   4
  -7 -25  -2 38881.6 1339.37   4
  -7  25  -2 38607.7 1374.73   5
  -7 -25  -1 1903.99 362.511   4
  -7  25  -1 1993.12 353.688   5
  -7 -25   0 19676.8 931.548   4
  -7  25   0 19585.9 926.036   5
  -7  25   1 11996.0 701.999   5
  -7 -25   1 12357.3 732.382   4
  -7  25   2 3652.13 402.294   5
  -7 -25   2 3062.10 439.401   4
  -7  25   3 4964.37 468.880   5
  -7 -25   3 5359.73 541.849   4
  -7 -25   4 12836.2 804.062   4
  -7  25   4 14942.2 769.775   5
  -7  25   5 3219.99 393.026   5
  -7 -25   5 2745.72 422.358   4
  -7 -25   6 13685.5 826.709   4
  -7  25   6 15028.4 775.306   5
  -7 -25   7 4166.30 530.503   4
  -7  25   7 4497.65 455.254   5
  -7  25   8 557.477 251.039   5
  -7 -25   8 1594.66 411.201   4
  -7 -25   9 12800.3 815.099   4
  -7  25   9 11706.3 710.614   5
  -7  25  10 1333.45 313.112   5
  -7 -25  10 1111.94 377.582   4
  -7 -25  11 7915.90 689.355   4
  -7  25  11 7685.24 614.543   5
  -7 -25  12 7052.22 659.876   4
  -7 -25  13 840.367 374.714   4
  -7 -25  14 5204.71 606.618   4
  -7 -25  15 6609.74 685.973   4
  -7 -25  16 2360.23 495.583   4
  -7 -25  17 681.065 400.085   4
  -7  26 -11 782.528 369.186   5
  -7  26 -10 691.724 358.128   5
  -7  26  -9 699.851 328.292   5
  -7  26  -8 8710.41 739.963   5
  -7  26  -7 123.483 290.423   5
  -7  26  -6 13238.9 883.644   5
  -7  26  -5 3943.46 480.642   5
  -7  26  -4 1446.71 345.873   5
  -7 -26  -4 1857.22 365.659   4
  -7 -26  -3 3044.53 419.908   4
  -7  26  -3 2795.14 433.053   5
  -7  26  -2 3847.54 485.159   5
  -7 -26  -2 4146.06 509.252   4
  -7 -26  -1 1341.50 322.552   4
  -7  26  -1 1526.41 310.883   5
  -7  26   0 2996.38 402.872   5
  -7 -26   0 2503.88 421.283   4
  -7  26   1 618.953 249.958   5
  -7 -26   1 778.046 283.872   4
  -7  26   2 14405.8 789.688   5
  -7 -26   2 12515.5 756.963   4
  -7  26   3 10326.9 658.699   5
  -7 -26   3 9618.58 670.906   4
  -7  26   4 18147.5 868.544   5
  -7 -26   4 17377.5 904.967   4
  -7  26   5 2689.07 363.515   5
  -7 -26   5 2645.63 440.694   4
  -7 -26   6 2087.50 439.032   4
  -7  26   6 2817.99 401.392   5
  -7 -26   7 6778.44 621.247   4
  -7  26   7 8282.03 591.797   5
  -7  26   8 24643.1 1035.26   5
  -7 -26   8 22900.2 1093.29   4
  -7  26   9 116.909 242.574   5
  -7 -26   9 625.427 318.960   4
  -7 -26  10 9109.14 742.522   4
  -7  26  10 10456.0 702.822   5
  -7 -26  11 1091.80 363.243   4
  -7  26  11 961.570 297.230   5
  -7  26  12 461.585 291.962   5
  -7 -26  12 1476.45 428.672   4
  -7 -26  13 80.8627 295.376   4
  -7 -26  14 10385.4 856.866   4
  -7 -26  15 734.289 375.785   4
  -7 -26  16 5748.80 674.658   4
  -7 -26  17 229.232 386.237   4
  -7  27 -10-260.429 252.358   5
  -7  27  -9 458.094 326.746   5
  -7  27  -8 3063.45 478.575   5
  -7  27  -7 4591.88 568.709   5
  -7  27  -6 1583.05 398.401   5
  -7  27  -5 396.577 273.800   5
  -7  27  -4 8927.44 677.385   5
  -7 -27  -3 393.773 304.084   4
  -7  27  -3 388.115 304.077   5
  -7 -27  -2 48527.3 1567.83   4
  -7  27  -2 51777.6 1660.83   5
  -7  27  -1 558.120 249.659   5
  -7 -27  -1 815.192 346.050   4
  -7  27   0 11053.3 706.180   5
  -7 -27   0 12115.3 741.765   4
  -7  27   1 2055.69 360.428   5
  -7 -27   1 2134.68 373.570   4
  -7 -27   2 11584.6 756.720   4
  -7  27   2 13447.9 784.147   5
  -7 -27   3 2659.10 428.510   4
  -7  27   3 2929.23 381.873   5
  -7  27   4 17708.4 884.051   5
  -7 -27   4 17487.4 913.579   4
  -7  27   5 1336.17 331.532   5
  -7 -27   5 1289.73 390.874   4
  -7  27   6 23689.1 1017.85   5
  -7 -27   6 25063.4 1118.06   4
  -7 -27   7 9102.17 696.341   4
  -7  27   7 8840.45 622.022   5
  -7  27   8 338.668 247.689   5
  -7 -27   8 281.442 301.862   4
  -7  27   9 3310.20 422.849   5
  -7 -27   9 2547.57 439.708   4
  -7  27  10 1566.72 340.408   5
  -7 -27  10 1170.67 365.846   4
  -7 -27  11-42.4292 288.332   4
  -7  27  11 240.098 251.856   5
  -7 -27  12 8490.84 745.141   4
  -7  27  12 7049.96 629.826   5
  -7 -27  13 1379.53 430.261   4
  -7 -27  14 4978.14 641.022   4
  -7 -27  15 2108.48 535.430   4
  -7 -27  16 758.788 442.939   4
  -7  28 -10 798.345 345.533   5
  -7  28  -9 3459.82 536.146   5
  -7  28  -8 242.368 271.102   5
  -7  28  -7 5126.03 614.117   5
  -7  28  -6 9915.93 750.100   5
  -7  28  -5 808.594 294.210   5
  -7  28  -4 1040.25 317.184   5
  -7 -28  -3 38203.3 1366.02   4
  -7  28  -3 39658.1 1467.65   5
  -7  28  -2 1577.74 369.704   5
  -7 -28  -2 1728.08 394.502   4
  -7 -28  -1 25994.5 1097.34   4
  -7  28  -1 26386.2 1141.67   5
  -7 -28   0 687.045 306.713   4
  -7  28   0 356.071 236.965   5
  -7 -28   1 928.061 353.769   4
  -7  28   1 425.489 257.329   5
  -7  28   2 17689.3 891.030   5
  -7 -28   2 16262.7 881.412   4
  -7  28   3 14641.6 803.192   5
  -7 -28   3 13481.9 816.606   4
  -7  28   4 4676.32 481.568   5
  -7 -28   4 5700.34 565.329   4
  -7 -28   5 40770.1 1454.70   4
  -7  28   5 40225.3 1414.06   5
  -7  28   6 19233.8 922.379   5
  -7 -28   6 16830.5 931.173   4
  -7  28   7 643.806 254.699   5
  -7 -28   7 1119.95 367.224   4
  -7 -28   8 2291.52 414.404   4
  -7  28   8 796.336 264.472   5
  -7  28   9 134.082 255.880   5
  -7 -28   9-71.0567 291.127   4
  -7  28  10 3324.44 435.972   5
  -7 -28  10 2658.45 477.330   4
  -7 -28  11 3317.00 532.923   4
  -7  28  11 2896.92 428.678   5
  -7  28  12 672.371 349.531   5
  -7 -28  12 259.403 355.010   4
  -7 -28  13 10672.1 851.038   4
  -7 -28  14 1173.86 438.643   4
  -7 -28  15 2992.92 565.989   4
  -7 -28  16 375.594 385.535   4
  -7  29 -10 832.163 351.059   5
  -7  29  -9 1602.41 376.902   5
  -7  29  -8 2195.17 439.779   5
  -7  29  -7 17862.8 1057.32   5
  -7  29  -6-26.6737 275.636   5
  -7  29  -5 9205.57 728.809   5
  -7  29  -4 519.028 250.265   5
  -7  29  -3 3526.84 476.970   5
  -7  29  -2 1451.59 347.583   5
  -7 -29  -2 1544.97 349.388   4
  -7  29  -1 4523.25 510.540   5
  -7 -29  -1 4952.97 525.791   4
  -7  29   0 3398.96 417.249   5
  -7 -29   0 2797.36 435.792   4
  -7  29   1 19963.7 962.877   5
  -7 -29   1 18555.9 946.903   4
  -7  29   2 995.633 292.455   5
  -7 -29   2 744.716 328.437   4
  -7  29   3 36602.5 1335.17   5
  -7 -29   3 33422.8 1312.67   4
  -7 -29   4 6950.00 610.443   4
  -7  29   4 7074.34 588.900   5
  -7  29   5 41208.0 1414.47   5
  -7 -29   5 36843.0 1410.98   4
  -7  29   6 2138.03 350.367   5
  -7 -29   6 3019.33 457.323   4
  -7  29   7 6521.87 553.032   5
  -7 -29   7 6500.84 624.252   4
  -7 -29   8 2214.23 427.433   4
  -7  29   8 2117.24 374.477   5
  -7  29   9 13876.3 825.245   5
  -7 -29   9 14192.5 905.286   4
  -7  29  10 301.375 279.519   5
  -7 -29  10 173.739 337.408   4
  -7  29  11 7077.43 635.374   5
  -7 -29  11 7249.85 692.881   4
  -7  29  12 412.805 299.673   5
  -7 -29  12 1062.46 389.344   4
  -7 -29  13 919.929 441.142   4
  -7 -29  14 351.979 336.727   4
  -7 -29  15 9672.33 886.279   4
  -7 -29  16 346.783 343.391   4
  -7  30  -9 603.182 321.738   5
  -7  30  -8 6058.25 662.200   5
  -7  30  -7 2874.31 465.445   5
  -7  30  -6 9804.24 780.189   5
  -7  30  -5 1487.95 362.916   5
  -7  30  -4 6593.27 626.988   5
  -7  30  -3 7757.87 657.421   5
  -7 -30  -2 1322.49 362.920   4
  -7  30  -2 593.834 300.028   5
  -7 -30  -1 15350.4 843.049   4
  -7  30  -1 16155.6 898.745   5
  -7  30   0 16947.9 923.264   5
  -7 -30   0 18511.7 941.124   4
  -7  30   1 154.181 244.990   5
  -7 -30   1 283.019 288.192   4
  -7  30   2 11513.0 740.735   5
  -7 -30   2 11640.5 754.168   4
  -7  30   3 4971.58 500.035   5
  -7 -30   3 5080.00 557.716   4
  -7  30   4 29433.4 1191.78   5
  -7 -30   4 27519.9 1199.27   4
  -7  30   5 194.368 260.946   5
  -7 -30   5 292.314 319.148   4
  -7  30   6 2031.97 372.885   5
  -7 -30   6 1467.02 408.388   4
  -7 -30   7-118.633 300.266   4
  -7  30   7 511.787 286.414   5
  -7 -30   8 2355.22 464.042   4
  -7  30   8 1393.75 333.491   5
  -7  30   9 497.096 318.140   5
  -7 -30   9 150.685 322.958   4
  -7  30  10 4378.20 511.268   5
  -7 -30  10 4450.76 561.430   4
  -7  30  11 2382.81 445.669   5
  -7 -30  11 2032.65 491.566   4
  -7  30  12-9.08570 281.861   5
  -7 -30  12 75.9859 333.188   4
  -7 -30  13 133.257 339.136   4
  -7 -30  14 5082.03 632.926   4
  -7 -30  15 664.033 398.138   4
  -7  31  -9 572.406 342.012   5
  -7  31  -8 2521.47 460.974   5
  -7  31  -7 986.574 372.563   5
  -7  31  -6 209.229 284.871   5
  -7  31  -5 431.297 295.751   5
  -7  31  -4 3580.21 478.794   5
  -7  31  -3 2854.49 444.731   5
  -7  31  -2 31021.1 1304.18   5
  -7  31  -1 736.179 297.581   5
  -7 -31  -1 371.399 308.625   4
  -7 -31   0 5410.56 549.554   4
  -7  31   0 3988.35 470.314   5
  -7  31   1 9918.45 705.756   5
  -7 -31   1 9714.23 692.496   4
  -7 -31   2 4498.62 527.210   4
  -7  31   2 4554.40 499.180   5
  -7  31   3 3.30114 224.544   5
  -7 -31   3 291.690 327.658   4
  -7  31   4 13354.9 806.875   5
  -7 -31   4 12124.3 800.795   4
  -7 -31   5 1047.54 379.881   4
  -7  31   5 1233.78 336.988   5
  -7 -31   6 20917.1 1065.33   4
  -7  31   6 21377.5 1020.20   5
  -7  31   7 4296.60 486.462   5
  -7 -31   7 4529.92 566.990   4
  -7 -31   8 749.693 371.794   4
  -7  31   8 920.057 307.167   5
  -7  31   9 612.995 295.643   5
  -7 -31   9 912.125 384.071   4
  -7  31  10 1283.42 384.130   5
  -7 -31  10 1945.52 457.175   4
  -7  31  11 3307.40 486.199   5
  -7 -31  11 3204.54 553.031   4
  -7 -31  12 8265.46 765.186   4
  -7  31  12 7857.49 712.340   5
  -7 -31  13 107.129 390.279   4
  -7 -31  14 7668.67 745.719   4
  -7 -31  15 1899.85 514.462   4
  -7  32  -9 2529.93 497.147   5
  -7  32  -8 2336.83 482.935   5
  -7  32  -7 628.070 330.818   5
  -7  32  -6 8231.78 726.917   5
  -7  32  -5 110.132 265.318   5
  -7  32  -4 321.264 291.460   5
  -7  32  -3 4212.73 524.802   5
  -7  32  -2 437.208 286.021   5
  -7 -32  -1 839.170 283.989   4
  -7  32  -1 1487.73 331.115   5
  -7  32   0 3112.60 435.045   5
  -7 -32   0 1791.88 398.737   4
  -7  32   1-86.4997 229.709   5
  -7 -32   1 367.427 310.452   4
  -7 -32   2 6472.26 606.439   4
  -7  32   2 6297.90 578.117   5
  -7  32   3 1555.24 338.175   5
  -7 -32   3 947.153 348.374   4
  -7 -32   4 3237.45 498.466   4
  -7  32   4 3488.42 460.077   5
  -7  32   5 23957.7 1101.23   5
  -7 -32   5 23197.9 1112.93   4
  -7  32   6 3035.38 451.560   5
  -7 -32   6 3316.71 509.305   4
  -7 -32   7 4424.23 563.292   4
  -7  32   7 2653.85 410.249   5
  -7 -32   8 13861.9 888.589   4
  -7  32   8 13782.8 845.465   5
  -7  32   9 366.122 287.782   5
  -7 -32   9 165.262 330.938   4
  -7  32  10 23213.1 1132.16   5
  -7 -32  10 23671.7 1210.79   4
  -7  32  11 8626.16 710.453   5
  -7 -32  11 7610.76 733.004   4
  -7  32  12 643.768 347.373   5
  -7 -32  12 403.242 313.225   4
  -7 -32  13 6125.36 693.608   4
  -7 -32  14 4844.40 685.294   4
  -7 -32  15 51.4214 381.553   4
  -7  33  -9 916.942 423.461   5
  -7  33  -8 659.981 315.683   5
  -7  33  -7 7951.13 746.795   5
  -7  33  -6 7121.80 699.192   5
  -7  33  -5 7232.99 668.241   5
  -7  33  -4 225.195 243.451   5
  -7  33  -3 6529.24 616.785   5
  -7  33  -2 3996.46 487.583   5
  -7  33  -1 6595.76 618.053   5
  -7 -33   0 376.724 294.501   4
  -7  33   0 188.817 249.322   5
  -7 -33   1 21081.3 1032.35   4
  -7  33   1 22233.5 1084.14   5
  -7 -33   2 208.154 282.505   4
  -7  33   2 487.526 260.498   5
  -7  33   3 13843.9 857.453   5
  -7 -33   3 15210.1 891.263   4
  -7  33   4 97.8820 254.738   5
  -7 -33   4 171.218 294.056   4
  -7  33   5 248.838 264.349   5
  -7 -33   5-407.591 288.523   4
  -7 -33   6-106.152 322.549   4
  -7  33   6 132.643 237.601   5
  -7  33   7 9723.53 743.320   5
  -7 -33   7 10197.0 777.689   4
  -7 -33   8 564.728 366.640   4
  -7  33   8 258.597 265.099   5
  -7 -33   9 17173.1 1033.09   4
  -7  33   9 15859.4 933.726   5
  -7  33  10 970.465 374.453   5
  -7 -33  10 782.541 374.925   4
  -7  33  11 7314.52 676.548   5
  -7 -33  11 7357.73 749.413   4
  -7 -33  12 718.915 405.733   4
  -7  33  12-47.0684 313.937   5
  -7 -33  13 667.562 473.938   4
  -7 -33  14 4199.26 637.638   4
  -7  34  -8-440.052 351.383   5
  -7  34  -7 6264.16 675.419   5
  -7  34  -6 1675.98 398.146   5
  -7  34  -5 160.812 263.301   5
  -7  34  -4 9439.94 773.347   5
  -7  34  -3 4087.36 522.899   5
  -7  34  -2 192.353 243.343   5
  -7  34  -1 8206.29 694.072   5
  -7 -34   0 8686.17 669.335   4
  -7  34   0 8443.49 696.912   5
  -7  34   1 1699.48 363.936   5
  -7 -34   1 1393.56 377.775   4
  -7 -34   2 6475.92 604.447   4
  -7  34   2 7110.69 631.473   5
  -7 -34   3 8375.84 682.416   4
  -7  34   3 8315.35 683.499   5
  -7  34   4 728.690 286.015   5
  -7 -34   4 1073.55 371.514   4
  -7 -34   5 7849.77 674.647   4
  -7  34   5 8583.29 664.734   5
  -7 -34   6 2772.75 504.371   4
  -7  34   6 2364.15 414.345   5
  -7 -34   7 5566.70 616.760   4
  -7  34   7 5583.91 587.807   5
  -7 -34   8 57.5477 359.293   4
  -7  34   8 90.5378 247.940   5
  -7  34   9 816.049 352.636   5
  -7 -34   9 957.569 399.126   4
  -7  34  10 1417.33 412.046   5
  -7 -34  10 1303.61 447.051   4
  -7 -34  11 5567.78 670.887   4
  -7  34  11 6176.06 642.434   5
  -7  34  12 847.234 371.570   5
  -7 -34  12 1078.33 452.154   4
  -7 -34  13 7521.35 770.439   4
  -7 -34  14 328.907 344.179   4
  -7  35  -8 3876.44 556.312   5
  -7  35  -7 523.861 351.719   5
  -7  35  -6 732.228 344.291   5
  -7  35  -5 516.324 283.585   5
  -7  35  -4 959.391 333.249   5
  -7  35  -3 119.356 263.962   5
  -7  35  -2 4598.19 552.573   5
  -7  35  -1 3093.26 468.861   5
  -7 -35   0 2195.87 402.097   4
  -7  35   0 2051.25 389.123   5
  -7 -35   1-233.288 317.465   4
  -7  35   1-6.95538 243.449   5
  -7 -35   2 946.664 371.784   4
  -7  35   2-84.9368 256.985   5
  -7  35   3 1150.17 351.978   5
  -7 -35   3 710.782 303.326   4
  -7 -35   4 8794.44 712.386   4
  -7  35   4 8945.24 691.140   5
  -7  35   5 833.000 314.281   5
  -7 -35   5 407.593 292.054   4
  -7  35   6 18368.8 1010.40   5
  -7 -35   6 17295.4 1003.94   4
  -7 -35   7 4037.21 541.938   4
  -7  35   7 3901.47 512.863   5
  -7 -35   8 1019.70 373.529   4
  -7  35   8 483.210 296.509   5
  -7 -35   9 2989.18 503.670   4
  -7  35   9 3571.58 490.176   5
  -7  35  10 1275.18 372.302   5
  -7 -35  10 1880.20 486.171   4
  -7  35  11 803.521 363.945   5
  -7 -35  11 2153.24 519.188   4
  -7  35  12 14614.7 974.013   5
  -7 -35  12 14166.8 1021.38   4
  -7 -35  13 830.594 454.397   4
  -7  36  -7 476.623 319.283   5
  -7  36  -6 4663.89 590.548   5
  -7  36  -5 370.053 305.412   5
  -7  36  -4 13671.7 925.508   5
  -7  36  -3 488.309 273.515   5
  -7  36  -2 578.835 302.294   5
  -7  36  -1-24.0485 243.357   5
  -7  36   0 13946.7 899.372   5
  -7  36   1 579.281 317.117   5
  -7 -36   1 1174.52 358.842   4
  -7 -36   2 10480.5 756.046   4
  -7  36   2 10472.4 767.471   5
  -7 -36   3 834.351 342.230   4
  -7  36   3 933.285 321.029   5
  -7 -36   4 769.562 353.362   4
  -7  36   4 465.769 306.841   5
  -7 -36   5 1365.83 394.052   4
  -7  36   5 1321.10 382.152   5
  -7  36   6 5275.25 567.692   5
  -7 -36   6 5976.54 645.994   4
  -7 -36   7-57.1395 306.261   4
  -7  36   7-93.0216 261.362   5
  -7  36   8 8054.45 685.776   5
  -7 -36   8 8360.41 748.673   4
  -7  36   9 130.618 256.572   5
  -7 -36   9-34.7723 327.191   4
  -7 -36  10 6333.48 691.926   4
  -7  36  10 6495.28 672.240   5
  -7  36  11 2658.69 484.678   5
  -7 -36  11 1962.98 461.894   4
  -7  36  12 710.140 418.089   5
  -7 -36  12 1000.92 476.594   4
  -7  36  13 1411.66 443.993   5
  -7 -36  13 556.515 371.309   4
  -7  37  -7 374.500 311.784   5
  -7  37  -6-334.755 270.746   5
  -7  37  -5 4022.94 579.450   5
  -7  37  -4 1373.57 368.164   5
  -7  37  -3 6651.36 662.571   5
  -7  37  -2 7119.47 683.221   5
  -7  37  -1 3301.72 484.758   5
  -7  37   0 647.818 273.845   5
  -7  37   1 10651.3 799.870   5
  -7 -37   1 9545.94 732.663   4
  -7 -37   2 326.937 320.953   4
  -7  37   2 271.694 302.693   5
  -7  37   3 2073.77 402.040   5
  -7 -37   3 2070.97 436.159   4
  -7  37   4 2940.98 456.680   5
  -7 -37   4 3291.27 501.278   4
  -7  37   5 7252.84 658.222   5
  -7 -37   5 7166.75 690.662   4
  -7  37   6 10687.9 790.060   5
  -7 -37   6 11201.6 828.410   4
  -7  37   7 8419.34 726.487   5
  -7 -37   7 9447.12 791.909   4
  -7 -37   8 1782.72 448.623   4
  -7  37   8 1593.43 391.425   5
  -7 -37   9 2308.19 439.155   4
  -7  37   9 1528.38 361.637   5
  -7  37  10-338.521 316.837   5
  -7 -37  10-74.7795 359.148   4
  -7  37  11 1360.72 433.261   5
  -7 -37  11 2550.62 540.363   4
  -7 -37  12 5160.53 671.045   4
  -7  37  12 6727.71 722.399   5
  -7  37  13 229.980 404.676   5
  -7 -37  13 1106.42 466.684   4
  -7  38  -6 1132.99 371.191   5
  -7  38  -5 2002.58 439.823   5
  -7  38  -4 220.709 263.994   5
  -7  38  -3 10782.4 851.297   5
  -7  38  -2 268.517 323.794   5
  -7  38  -1 3444.68 500.037   5
  -7  38   0 190.658 258.836   5
  -7  38   1 3121.63 455.174   5
  -7 -38   2 1030.08 336.848   4
  -7  38   2 731.212 303.292   5
  -7  38   3 1494.10 354.425   5
  -7 -38   3 1171.47 370.535   4
  -7 -38   4 161.819 310.400   4
  -7  38   4 389.735 247.079   5
  -7 -38   5 15326.8 955.156   4
  -7  38   5 15998.5 980.467   5
  -7 -38   6 4707.82 615.072   4
  -7  38   6 4955.85 571.106   5
  -7  38   7 12655.2 867.361   5
  -7 -38   7 11005.2 856.778   4
  -7 -38   8 534.201 389.414   4
  -7  38   8-447.320 284.328   5
  -7 -38   9 3180.74 529.825   4
  -7  38   9 2692.98 442.089   5
  -7  38  10 143.139 295.480   5
  -7 -38  10-324.828 318.777   4
  -7 -38  11 15806.0 1094.58   4
  -7  38  11 16286.5 1048.83   5
  -7  38  12 384.090 366.825   5
  -7 -38  12 361.616 368.312   4
  -7  38  13 4469.88 617.014   5
  -7  39  -6 318.399 318.462   5
  -7  39  -5 6335.83 685.541   5
  -7  39  -4 1090.62 376.496   5
  -7  39  -3 9435.96 799.931   5
  -7  39  -2 3737.48 520.496   5
  -7  39  -1 4778.16 598.498   5
  -7  39   0-19.3709 268.468   5
  -7  39   1 11905.5 859.294   5
  -7 -39   2-510.495 323.502   4
  -7  39   2 677.234 341.211   5
  -7  39   3 6762.93 653.058   5
  -7 -39   3 6622.84 651.549   4
  -7  39   4 5258.55 592.925   5
  -7 -39   4 3763.12 533.249   4
  -7 -39   5-213.751 290.621   4
  -7  39   5-29.5005 261.029   5
  -7 -39   6 4137.07 555.730   4
  -7  39   6 4659.16 569.029   5
  -7 -39   7 898.235 406.201   4
  -7  39   7 592.783 317.645   5
  -7 -39   8 1716.09 423.406   4
  -7  39   8 1602.03 409.299   5
  -7  39   9-280.769 316.606   5
  -7 -39   9 398.852 354.263   4
  -7 -39  10 396.267 369.217   4
  -7  39  10 747.726 340.861   5
  -7  39  11 7.21553 334.263   5
  -7 -39  11 905.256 490.677   4
  -7 -39  12 2540.60 567.592   4
  -7  39  12 1313.43 405.245   5
  -7  39  13-148.001 356.196   5
  -7  40  -5 2032.00 489.990   5
  -7  40  -4 3752.25 554.055   5
  -7  40  -3 1139.33 363.868   5
  -7  40  -2 250.519 284.975   5
  -7  40  -1 67.8085 250.362   5
  -7  40   0 9657.42 784.352   5
  -7  40   1 2134.29 436.567   5
  -7  40   2 9676.18 788.806   5
  -7 -40   3 131.493 334.588   4
  -7  40   3 130.995 285.174   5
  -7 -40   4 3231.85 494.819   4
  -7  40   4 3104.12 466.656   5
  -7  40   5 869.883 339.457   5
  -7 -40   5 265.866 329.525   4
  -7 -40   6 2862.13 523.975   4
  -7  40   6 2716.14 482.165   5
  -7  40   7 2619.08 446.618   5
  -7 -40   7 2305.34 497.636   4
  -7  40   8 114.886 274.240   5
  -7 -40   8 406.099 341.734   4
  -7 -40   9-342.185 347.224   4
  -7  40   9-155.842 303.232   5
  -7  40  10 3421.91 539.954   5
  -7 -40  10 1882.36 513.299   4
  -7  40  11 2881.69 522.149   5
  -7 -40  11 4315.63 650.023   4
  -7  40  12 153.197 367.080   5
  -7  41  -5 913.543 392.416   5
  -7  41  -4 4279.95 592.110   5
  -7  41  -3-62.7160 285.049   5
  -7  41  -2 13509.4 962.074   5
  -7  41  -1 135.381 306.161   5
  -7  41   0 2172.61 428.692   5
  -7  41   1 49.2922 287.405   5
  -7  41   2 1201.50 345.488   5
  -7 -41   3 992.016 380.423   4
  -7  41   3 664.796 290.562   5
  -7  41   4 5113.38 588.776   5
  -7 -41   4 4436.03 560.115   4
  -7 -41   5 342.965 354.439   4
  -7  41   5 130.641 322.316   5
  -7  41   6 15786.8 1013.58   5
  -7 -41   6 15299.4 1000.29   4
  -7  41   7 478.900 330.867   5
  -7 -41   7 782.227 400.683   4
  -7  41   8 2068.72 431.273   5
  -7 -41   8 2096.11 441.681   4
  -7 -41   9 1732.79 492.989   4
  -7  41   9 901.868 370.305   5
  -7  41  10 1346.02 409.574   5
  -7 -41  10 1462.17 421.187   4
  -7 -41  11 344.501 357.878   4
  -7  41  11 159.881 338.919   5
  -7  41  12 6739.95 751.907   5
  -7  42  -4 2266.86 465.044   5
  -7  42  -3 9959.61 863.794   5
  -7  42  -2 409.770 373.946   5
  -7  42  -1 11841.4 912.867   5
  -7  42   0 4463.91 567.975   5
  -7  42   1 472.768 289.967   5
  -7  42   2 7978.56 751.963   5
  -7  42   3 2543.14 451.046   5
  -7 -42   4 18.8704 326.084   4
  -7  42   4-120.911 282.160   5
  -7  42   5 13560.5 945.220   5
  -7 -42   5 13885.8 947.903   4
  -7  42   6 717.079 360.000   5
  -7 -42   6 1056.51 400.091   4
  -7  42   7 3072.03 501.121   5
  -7 -42   7 3390.31 530.467   4
  -7  42   8 987.089 342.131   5
  -7 -42   8 1021.50 399.574   4
  -7  42   9 1189.23 404.918   5
  -7 -42   9 1244.11 455.173   4
  -7  42  10 3604.49 576.599   5
  -7 -42  10 3852.26 635.698   4
  -7  42  11 2433.24 473.559   5
  -7  43  -3 2850.27 546.493   5
  -7  43  -2 3368.32 539.586   5
  -7  43  -1 3950.94 599.018   5
  -7  43   0 1806.69 415.133   5
  -7  43   1 6286.70 676.074   5
  -7  43   2 694.276 338.810   5
  -7  43   3 10649.8 863.379   5
  -7  43   4 454.313 283.390   5
  -7 -43   4 1126.89 406.003   4
  -7 -43   5 305.898 368.850   4
  -7  43   5 315.543 322.201   5
  -7 -43   6 512.000 364.319   4
  -7  43   6 269.497 322.114   5
  -7 -43   7 6258.97 703.892   4
  -7  43   7 5639.21 681.381   5
  -7 -43   8-380.815 351.616   4
  -7  43   8 189.085 294.002   5
  -7  43   9 4173.39 596.686   5
  -7 -43   9 5575.04 702.220   4
  -7 -43  10-984.463 456.685   4
  -7  43  10 1028.76 442.010   5
  -7  44  -3 1909.20 432.107   5
  -7  44  -2 611.180 369.086   5
  -7  44  -1 2033.78 478.143   5
  -7  44   0 467.332 341.431   5
  -7  44   1 734.349 356.580   5
  -7  44   2 2810.01 496.301   5
  -7  44   3 1483.70 410.935   5
  -7  44   4 5094.87 626.497   5
  -7  44   5 3245.85 520.975   5
  -7 -44   5 2303.81 477.341   4
  -7 -44   6 67.5784 313.131   4
  -7  44   6 1096.13 423.676   5
  -7 -44   7 2176.07 476.550   4
  -7  44   7 1712.32 473.230   5
  -7  44   8 2290.97 502.575   5
  -7 -44   8 1914.86 483.611   4
  -7 -44   9-314.619 392.564   4
  -7  44   9-48.2026 309.015   5
  -7  45  -2 19510.3 1237.39   5
  -7  45  -1 754.597 392.815   5
  -7  45   0 2404.25 470.822   5
  -7  45   1 360.504 268.452   5
  -7  45   2 639.570 366.784   5
  -7  45   3 147.502 342.867   5
  -7  45   4 8490.41 801.883   5
  -7  45   5 449.039 274.010   5
  -7 -45   5 1651.51 503.034   4
  -7 -45   6 3925.46 610.192   4
  -7  45   6 3396.57 551.645   5
  -7  45   7 572.861 366.937   5
  -7 -45   7 820.025 405.765   4
  -7 -45   8 393.594 414.019   4
  -7  45   8 35.1114 326.807   5
  -7 -45   9 799.027 435.384   4
  -7  46   0 1412.65 420.575   5
  -7  46   1-141.020 303.674   5
  -7  46   2 8076.62 793.886   5
  -7  46   3 2051.25 469.595   5
  -7  46   4 1302.58 398.968   5
  -7  46   5 1270.43 443.631   5
  -7  46   6 1347.39 421.399   5
  -7 -46   6 1648.36 456.132   4
  -7 -46   7 633.482 334.961   4
  -7  46   7 1074.76 468.482   5
  -7 -46   8 9651.58 887.410   4
  -7  47   2-85.8126 299.590   5
  -7  47   3 6048.94 703.298   5
  -7  47   4 471.111 339.899   5
  -7  47   5-124.062 343.558   5
  -7 -47   6 1846.56 509.109   4
  -7 -47   7 7003.09 786.852   4
  -7 -48   7 1304.68 456.767   4
  -6   0  -3 20.3567 180.671   4
  -6   0  -3 132.350 194.895   2
  -6   0  -2 2337.02 296.044   4
  -6   0  -2 1704.66 298.318   2
  -6   0  -1 26.8061 104.005   7
[truncated: 1,130,334 more chars]
