# Supplementary material for: Tris(N-{bis­[meth­yl(phen­yl)amino]­phosphor­yl}benzene­sulfonamidato-κ2 O,O′)(1,10-phenanthroline-κ2 N,N′)lanthanum(III)
Source: Acta Crystallogr E Crystallogr Commun. 2017 Jun 27;73(Pt 7):1076–81. doi: 10.1107/S2056989017008970 (PMC5499295; doi:10.1107/S2056989017008970)
Supplement: Supplementary file 3 [file e-73-01076-Isup6.hkl]

data_I                                                                          
_shelx_title ' Kiev163 in P21/n No14' 
_shelx_refln_list_code          4                                               
_shelx_F_calc_maximum      510.64                                               
_exptl_crystal_F_000      3208.00                                               
_reflns_d_resolution_high  0.7644                                               
                                                                                
loop_                                                                           
 _space_group_symop_operation_xyz                                               
 'x, y, z'                                                                      
 '-x+1/2, y+1/2, -z+1/2'                                                        
 '-x, -y, -z'                                                                   
 'x-1/2, -y-1/2, z-1/2'                                                         
                                                                                
_cell_length_a    12.2213                                                       
_cell_length_b    42.2455                                                       
_cell_length_c    15.5956                                                       
_cell_angle_alpha  90.000                                                       
_cell_angle_beta  108.222                                                       
_cell_angle_gamma  90.000                                                       
                                                                                
_shelx_F_squared_multiplier     1.000                                           
                                                                                
loop_                                                                           
 _refln_index_h                                                                 
 _refln_index_k                                                                 
 _refln_index_l                                                                 
 _refln_F_squared_calc                                                          
 _refln_F_squared_meas                                                          
 _refln_F_squared_sigma                                                         
 _refln_observed_status                                                         
   4   0   0      10138.28      10871.34       132.64 o                         
   6   0   0      22897.28      25033.42       454.92 o                         
   8   0   0         40.08        210.97        72.91 o                         
  10   0   0       5269.69       5164.31       256.28 o                         
  12   0   0       7416.39       8204.17       359.35 o                         
  14   0   0         11.16        134.09        99.28 o                         
   2   1   0      10026.98       9838.89       107.25 o                         
   3   1   0       1493.85       1312.47        28.25 o                         
   4   1   0      25816.90      26933.24       214.09 o                         
   5   1   0       6269.71       6378.10        87.14 o                         
   6   1   0       5886.50       5693.19        72.69 o                         
   7   1   0        173.13        198.07        41.75 o                         
   8   1   0       9885.36      10197.67       223.38 o                         
   9   1   0       1471.61       1423.91        72.68 o                         
  10   1   0       1013.66       1080.25        89.41 o                         
  11   1   0       2584.20       2633.54       137.49 o                         
  12   1   0       4520.68       4718.58       193.37 o                         
  13   1   0        181.48        361.04        83.34 o                         
  14   1   0        633.68        719.81       108.97 o                         
   2   2   0      18447.50       9781.08       112.29 o                         
   3   2   0      46488.94      49775.38       422.44 o                         
   4   2   0       1246.67       1081.01        25.19 o                         
   5   2   0        123.81        299.17        16.98 o                         
   6   2   0      10181.41       9867.18       120.04 o                         
   7   2   0       5364.85       4985.79       119.98 o                         
   8   2   0        476.15        617.00        50.78 o                         
   9   2   0       3882.39       3874.94       115.09 o                         
  10   2   0          8.45        -18.68        55.83 o                         
  11   2   0       1655.05       1560.34       138.60 o                         
  12   2   0        350.63        421.69        75.13 o                         
  13   2   0       5624.55       5685.01       221.49 o                         
  14   2   0        132.45        404.28       119.92 o                         
   2   3   0      29340.89      30539.25       242.75 o                         
   3   3   0        334.90        250.69        24.47 o                         
   4   3   0       5003.67       5074.77        67.21 o                         
   5   3   0      39077.18      41536.65       246.66 o                         
   6   3   0        296.57        329.00        18.34 o                         
   7   3   0      10502.48      10440.41       176.46 o                         
   8   3   0         11.85         11.46        34.76 o                         
   9   3   0       6169.90       6196.06       147.10 o                         
  10   3   0       1206.43        951.35        85.34 o                         
  11   3   0       3332.68       3474.67       155.67 o                         
  12   3   0         67.83         52.43        68.59 o                         
  13   3   0          2.13        238.86        76.10 o                         
  14   3   0        518.68        467.21       124.58 o                         
  15   3   0        168.88         93.13        82.96 o                         
   2   4   0        260.16        270.91        18.89 o                         
   3   4   0      40126.59      39952.57       317.74 o                         
   4   4   0       2472.64       2348.89        45.13 o                         
   5   4   0       2049.90       2063.35        41.53 o                         
   6   4   0      19384.39      19383.62       161.38 o                         
   7   4   0       6965.70       7267.95       179.90 o                         
   8   4   0         28.42         -3.94        38.29 o                         
   9   4   0       2354.06       2361.66       184.36 o                         
  10   4   0       2158.19       1946.39       113.44 o                         
  11   4   0        301.03        246.23        87.82 o                         
  12   4   0       1791.04       1856.63       176.66 o                         
  13   4   0       2094.58       1890.85       188.90 o                         
  14   4   0        185.17        -17.55       100.08 o                         
  15   4   0          3.53        -70.17        88.89 o                         
   1   5   0      13722.37      14397.35       216.29 o                         
   2   5   0        930.15        774.76        31.92 o                         
   3   5   0         16.84         48.60        20.07 o                         
   4   5   0      12187.00      11832.71       114.84 o                         
   5   5   0      10662.29      11182.71       107.45 o                         
   6   5   0       7310.84       7573.97       104.83 o                         
   7   5   0       1399.03       1362.46        58.25 o                         
   8   5   0      12078.70      12266.83       173.53 o                         
   9   5   0        984.88        938.68        83.36 o                         
  10   5   0        752.86        806.29       100.94 o                         
  11   5   0        204.74        163.95        56.10 o                         
  12   5   0       4747.38       5292.39       202.97 o                         
  13   5   0        401.68        488.64       117.29 o                         
  14   5   0        697.93        839.10       154.15 o                         
   1   6   0      59107.76      67860.36       388.90 o                         
   2   6   0      31794.30      23598.61       208.75 o                         
   3   6   0       3016.29       2511.68        52.86 o                         
   4   6   0        712.00        738.63        37.22 o                         
   5   6   0       3888.14       3729.42        68.30 o                         
   6   6   0      20696.43      21041.43       175.31 o                         
   7   6   0       4359.17       4656.18       115.42 o                         
   8   6   0       2623.84       2755.77        76.12 o                         
   9   6   0       3575.69       3267.07       136.68 o                         
  10   6   0        125.71        205.94        56.32 o                         
  11   6   0         89.95         28.56        51.16 o                         
  12   6   0        446.55        456.47       115.07 o                         
  13   6   0        616.72        529.61       122.30 o                         
  14   6   0         26.10        -36.25        94.26 o                         
   1   7   0      34713.95      38222.27       245.50 o                         
   2   7   0       5524.39       5546.40        65.62 o                         
   3   7   0        103.54        127.13        20.06 o                         
   4   7   0       4598.34       4612.30        75.92 o                         
   5   7   0      22288.06      22330.41       176.84 o                         
   6   7   0       5972.71       6734.47        86.33 o                         
   7   7   0      15424.84      15590.15       229.68 o                         
   8   7   0       3651.95       3815.86        90.02 o                         
   9   7   0       1487.09       1319.22        93.22 o                         
  10   7   0        904.47        908.90        86.04 o                         
  11   7   0       3795.92       3678.06       230.25 o                         
  12   7   0        158.09        226.39        99.02 o                         
  13   7   0        220.37        375.48       117.22 o                         
  14   7   0        193.28        403.88       128.00 o                         
   0   8   0      40422.30      25027.70       212.14 o                         
   1   8   0       7780.03       9949.37        98.15 o                         
   2   8   0       1972.93       3551.35        46.95 o                         
   3   8   0      25328.58      28583.24       251.19 o                         
   4   8   0       2841.03       2993.87        60.73 o                         
   5   8   0       3519.95       3933.12        66.17 o                         
   6   8   0       5400.74       4437.25        69.03 o                         
   7   8   0       8309.00       8751.69       122.37 o                         
   8   8   0          7.82         23.86        26.91 o                         
   9   8   0       6952.43       6631.92       282.84 o                         
  10   8   0       2029.95       1929.29       169.49 o                         
  11   8   0        341.32        360.16        99.36 o                         
  12   8   0         83.45        196.75       101.26 o                         
  13   8   0       2015.62       1781.07       192.85 o                         
  14   8   0        336.49        478.16       136.83 o                         
   1   9   0      36448.62      34591.70       200.41 o                         
   2   9   0       4192.55       4028.30        59.76 o                         
   3   9   0      13560.51      14519.73       127.44 o                         
   4   9   0      16096.59      16637.56       169.14 o                         
   5   9   0       5547.94       6489.31       137.93 o                         
   6   9   0       6051.53       6185.31       103.90 o                         
   7   9   0         36.50         23.09        22.26 o                         
   8   9   0       1150.73       1144.05        78.46 o                         
   9   9   0        587.68        585.95       102.89 o                         
  10   9   0       1407.45       1451.94       147.04 o                         
  11   9   0         10.33        171.60        88.27 o                         
  12   9   0       2464.74       2320.76       202.20 o                         
  13   9   0        115.34        161.02        98.47 o                         
  14   9   0       2080.43       2096.52       213.41 o                         
   0  10   0      69758.77      54458.73       449.97 o                         
   1  10   0      22977.91      27517.54       178.89 o                         
   2  10   0        102.53        199.29        15.49 o                         
   3  10   0       1417.19       2160.22        34.57 o                         
   4  10   0       5939.97       6157.47        86.70 o                         
   5  10   0        946.44        720.94        35.04 o                         
   6  10   0      28740.85      30298.58       281.16 o                         
   7  10   0       1200.45        992.24        49.39 o                         
   8  10   0        895.55        800.01        65.55 o                         
   9  10   0          6.55        -55.79        75.81 o                         
  10  10   0       2488.19       2240.92       182.34 o                         
  11  10   0       2212.31       2116.18       183.75 o                         
  12  10   0       1398.75       1498.97       169.51 o                         
  13  10   0        123.35        180.35       101.07 o                         
  14  10   0        506.72        456.46       130.66 o                         
   1  11   0       5561.23       4542.20        58.44 o                         
   2  11   0         43.83         38.30        13.20 o                         
   3  11   0       6162.36       6052.87        62.88 o                         
   4  11   0       3621.94       4005.85        61.09 o                         
   5  11   0      14516.30      14949.27       170.47 o                         
   6  11   0       2152.86       1996.88        63.75 o                         
   7  11   0       6495.30       6407.57       234.45 o                         
   8  11   0         27.65         19.67        38.01 o                         
   9  11   0        292.99        153.69        86.29 o                         
  10  11   0       6686.76       5812.28       286.06 o                         
  11  11   0       3704.89       3402.18       226.76 o                         
  12  11   0        138.96        143.59       103.22 o                         
  13  11   0        931.25       1035.60       159.42 o                         
  14  11   0        422.91        630.24       141.62 o                         
   0  12   0      76609.67      91241.04       716.39 o                         
   1  12   0      16102.26      14852.98       114.47 o                         
   2  12   0         93.10         60.53        14.27 o                         
   3  12   0      10513.88       8488.97        79.07 o                         
   4  12   0       2387.06       2245.01        40.04 o                         
   5  12   0       4122.65       4294.27        83.72 o                         
   6  12   0        558.31        516.94        36.81 o                         
   7  12   0       7532.58       7110.13       258.47 o                         
   8  12   0        147.85        130.06        44.76 o                         
   9  12   0       2388.51       2424.44       178.06 o                         
  10  12   0        111.14        168.69        78.29 o                         
  11  12   0          0.16        -83.54        90.46 o                         
  12  12   0        150.26         62.58        89.30 o                         
  13  12   0       1233.51       1448.33       187.05 o                         
  14  12   0        197.58        251.83       124.89 o                         
   1  13   0      59305.78      62960.18       340.17 o                         
   2  13   0      41820.77      42823.97       227.51 o                         
   3  13   0       5995.89       5802.97        66.76 o                         
   4  13   0       1609.72       1520.64        32.24 o                         
   5  13   0       2628.10       3223.75        72.82 o                         
   6  13   0        936.03        970.03        51.00 o                         
   7  13   0        130.98        137.32        43.04 o                         
   8  13   0       1154.98       1212.62        81.15 o                         
   9  13   0        175.56        294.58        55.93 o                         
  10  13   0        846.64        642.53       120.84 o                         
  11  13   0       2106.36       2072.29       181.98 o                         
  12  13   0        626.42        659.92       125.42 o                         
  13  13   0        816.96       1062.71       145.66 o                         
  14  13   0       1423.28       1159.16       177.21 o                         
   0  14   0      23308.71      25747.53       239.56 o                         
   1  14   0      12491.67      11283.88        97.19 o                         
   2  14   0       9213.22      11218.76       105.96 o                         
   3  14   0       1073.66        966.44        24.67 o                         
   4  14   0      11003.76      11497.98       101.63 o                         
   5  14   0       1415.74       1591.16        50.48 o                         
   6  14   0      13804.88      13221.81       310.25 o                         
   7  14   0        221.58        218.29        44.92 o                         
   8  14   0        111.57        121.72        44.61 o                         
   9  14   0       3123.39       2895.01       125.61 o                         
  10  14   0       5248.00       4922.33       267.27 o                         
  11  14   0        602.28        610.47       122.86 o                         
  12  14   0       1654.42       1930.48       189.83 o                         
  13  14   0        100.84        291.99       109.67 o                         
  14  14   0         72.56        378.60       135.46 o                         
   1  15   0       7540.34       8039.25        75.10 o                         
   2  15   0       6710.33       6202.92        61.65 o                         
   3  15   0        528.77        722.34        22.03 o                         
   4  15   0       6776.34       6625.48        85.88 o                         
   5  15   0       8285.07       7368.76       128.93 o                         
   6  15   0       2207.96       2187.16        95.89 o                         
   7  15   0       1659.01       1629.22        89.44 o                         
   8  15   0       2026.91       1735.70       116.67 o                         
   9  15   0        541.37        611.04        72.21 o                         
  10  15   0       8643.69       8842.24       362.67 o                         
  11  15   0       1168.63       1187.41       150.36 o                         
  12  15   0        977.48        927.19       140.46 o                         
  13  15   0        222.15        367.07       120.27 o                         
   0  16   0       3642.93       4366.55        75.79 o                         
   1  16   0      10162.78      11893.24       106.42 o                         
   2  16   0       1902.69       2733.93        41.96 o                         
   3  16   0      16572.60      17201.35       123.61 o                         
   4  16   0       1458.16       1361.46        31.32 o                         
   5  16   0        283.62        313.65       124.23 o                         
   6  16   0       3329.03       3124.00       118.32 o                         
   7  16   0       9662.22       9856.83       528.21 o                         
   8  16   0        709.67        602.07       156.96 o                         
   9  16   0       2104.11       2140.33       113.99 o                         
  10  16   0       2093.38       2118.15       179.82 o                         
  11  16   0       1006.77       1473.54       163.75 o                         
  12  16   0         12.16         19.81        84.42 o                         
  13  16   0       1923.69       1470.38       178.18 o                         
   1  17   0      29417.81      28955.63       183.98 o                         
   2  17   0       4155.31       4376.21        55.55 o                         
   3  17   0       7045.64       8278.25        80.72 o                         
   4  17   0         26.25         29.31        13.30 o                         
   5  17   0       4844.16       4388.98       131.68 o                         
   6  17   0         92.45         74.08        41.00 o                         
   7  17   0       4996.47       4961.07       157.30 o                         
   8  17   0       3537.78       3337.33       133.36 o                         
   9  17   0       3938.47       4062.20       313.95 o                         
  10  17   0       1988.35       1926.37       172.04 o                         
  11  17   0       6465.53       6678.08       328.97 o                         
  12  17   0        325.76        354.02       112.73 o                         
  13  17   0         74.89        268.91       106.19 o                         
   0  18   0      17413.52      15294.05       176.57 o                         
   1  18   0       5740.18       5834.21        74.51 o                         
   2  18   0      39483.21      39170.72       233.24 o                         
   3  18   0       2812.21       2396.66        42.10 o                         
   4  18   0       9365.22       9523.01       106.06 o                         
   5  18   0       3783.83       3649.70       172.66 o                         
   6  18   0      13962.60      14093.49       277.08 o                         
   7  18   0       8656.32       8202.84       209.05 o                         
   8  18   0        955.75       1092.07        82.89 o                         
   9  18   0       3211.49       2683.22       139.74 o                         
  10  18   0       4461.99       4451.27       256.38 o                         
  11  18   0        138.82        208.88       102.57 o                         
  12  18   0       2633.00       2854.48       229.75 o                         
  13  18   0        622.20        499.17       129.03 o                         
   1  19   0       4351.94       4121.53        57.26 o                         
   2  19   0      19241.01      18643.26       152.00 o                         
   3  19   0      23880.87      24560.45       215.99 o                         
   4  19   0      16361.35      15721.81       180.97 o                         
   5  19   0       2333.94       2210.24        97.11 o                         
   6  19   0       6833.20       6827.29       181.88 o                         
   7  19   0         17.02         96.10        46.64 o                         
   8  19   0      11103.60      11196.93       262.78 o                         
   9  19   0        240.31        257.35        56.56 o                         
  10  19   0        601.65        672.22       125.20 o                         
  11  19   0         21.55        -10.83        81.51 o                         
  12  19   0       1926.07       1760.95       193.94 o                         
  13  19   0          0.96       -111.39       111.39 o                         
   0  20   0      24889.92      28385.92       257.29 o                         
   1  20   0      15213.97      16082.55       121.13 o                         
   2  20   0         84.04        120.22        19.72 o                         
   3  20   0       4607.60       4518.85        71.37 o                         
   4  20   0      11031.85      10818.60       198.34 o                         
   5  20   0         98.70        105.10        45.30 o                         
   6  20   0      17577.89      16905.85       317.43 o                         
   7  20   0       1580.18       1417.14       161.10 o                         
   8  20   0        204.11        164.08        77.84 o                         
   9  20   0       2549.86       2804.32       162.81 o                         
  10  20   0       3795.82       3288.55       227.03 o                         
  11  20   0         95.97        -81.24        93.58 o                         
  12  20   0        400.24        418.30       117.00 o                         
  13  20   0        677.67        709.96       142.74 o                         
   1  21   0       8007.03       9653.33        89.73 o                         
   2  21   0       9751.37       9807.69       105.65 o                         
   3  21   0       1442.52       1715.65        49.82 o                         
   4  21   0       2591.49       2686.72        80.31 o                         
   5  21   0      33978.48      32612.78       491.01 o                         
   6  21   0       1954.95       1939.11       100.22 o                         
   7  21   0      13264.05      12940.71       280.14 o                         
   8  21   0        489.66        415.04        66.44 o                         
   9  21   0        437.89        568.00        73.12 o                         
  10  21   0       1706.22       1840.22       176.39 o                         
  11  21   0       3264.33       3191.93       229.40 o                         
  12  21   0         77.24        318.93       116.02 o                         
  13  21   0        174.42        331.56       128.42 o                         
   0  22   0        476.65        421.61        31.49 o                         
   1  22   0      18958.60      20464.36       165.35 o                         
   2  22   0       2284.54       2309.29        53.34 o                         
   3  22   0      17959.41      18114.26       186.66 o                         
   4  22   0        341.02        327.64        37.70 o                         
   5  22   0       1888.39       2053.75        99.73 o                         
   6  22   0       1866.75       1783.64       205.65 o                         
   7  22   0       3735.40       3728.41       149.60 o                         
   8  22   0       5747.96       5255.29       381.98 o                         
   9  22   0       3972.89       3883.15       159.10 o                         
  10  22   0        227.28        250.74       111.29 o                         
  11  22   0        240.60        279.38       101.02 o                         
  12  22   0       1327.90       1316.69       162.28 o                         
  13  22   0       1572.98       1783.89       199.77 o                         
   1  23   0      10749.69      10875.83       115.35 o                         
   2  23   0       6335.20       6591.93       102.08 o                         
   3  23   0      19078.54      18553.97       192.83 o                         
   4  23   0       5055.53       5180.20       177.35 o                         
   5  23   0       5059.33       4778.17       152.53 o                         
   6  23   0         53.65        101.27        49.70 o                         
   7  23   0        786.76        721.93        72.22 o                         
   8  23   0       4761.44       4887.48       173.31 o                         
   9  23   0        774.99        673.21       117.49 o                         
  10  23   0        302.47        232.51        60.45 o                         
  11  23   0        866.00        822.29       137.98 o                         
  12  23   0         44.35        233.04       119.93 o                         
  13  23   0        129.66        206.84       117.51 o                         
   0  24   0      18366.09      17470.46       249.67 o                         
   1  24   0          8.57        198.21        34.02 o                         
   2  24   0         47.65        119.10        22.10 o                         
   3  24   0        690.52        557.21        36.12 o                         
   4  24   0      14911.84      15192.79       228.47 o                         
   5  24   0       2062.99       2087.32       103.32 o                         
   6  24   0       5869.65       5758.09       333.40 o                         
   7  24   0       1118.91       1056.85        85.17 o                         
   8  24   0       1534.93       1664.48       161.89 o                         
   9  24   0          9.31         49.37        50.96 o                         
  10  24   0       1581.69       1593.88       123.01 o                         
  11  24   0          3.21         48.18        80.40 o                         
  12  24   0       1588.73       1309.65       173.76 o                         
  13  24   0         44.44         32.77        59.41 o                         
   1  25   0        876.71        710.05        33.73 o                         
   2  25   0      15569.71      15409.17       175.52 o                         
   3  25   0          1.08         44.23        26.01 o                         
   4  25   0      12133.52      11751.96       196.94 o                         
   5  25   0       7152.67       7528.33       196.91 o                         
   6  25   0         74.82         85.53        57.42 o                         
   7  25   0       5521.81       5371.38       179.70 o                         
   8  25   0       1858.66       1721.01       105.69 o                         
   9  25   0        381.17        415.81        69.02 o                         
  10  25   0       1249.22       1141.25        98.85 o                         
  11  25   0        563.15        433.61       111.24 o                         
  12  25   0         14.63        301.63       118.13 o                         
  13  25   0        233.43        145.52       109.09 o                         
   0  26   0         42.28        111.99        38.90 o                         
   1  26   0       1500.78       1230.63        46.98 o                         
   2  26   0        368.16        533.53        38.81 o                         
   3  26   0       6313.82       5686.27       111.41 o                         
   4  26   0       2944.03       2911.03        93.33 o                         
   5  26   0         12.07        -17.57       135.78 o                         
   6  26   0          0.70         10.53        58.93 o                         
   7  26   0        640.38        761.48        79.67 o                         
   8  26   0        847.31        765.46        78.53 o                         
   9  26   0       2842.25       3208.75       150.69 o                         
  10  26   0        950.25       1027.02       234.37 o                         
  11  26   0        285.21        331.03       116.51 o                         
  12  26   0        196.83        -23.21        94.36 o                         
   1  27   0       6974.81       6979.42       148.11 o                         
   2  27   0        993.38        850.25        46.73 o                         
   3  27   0       3054.86       3089.92        94.41 o                         
   4  27   0        993.06        998.12        86.08 o                         
   5  27   0       8257.75       7872.45       208.28 o                         
   6  27   0        376.95        321.74        60.28 o                         
   7  27   0       2826.62       3169.16       145.29 o                         
   8  27   0       3054.29       3308.28       148.40 o                         
   9  27   0       2605.40       2670.94       164.47 o                         
  10  27   0        121.57        107.16        50.62 o                         
  11  27   0       1047.34        869.15       138.22 o                         
  12  27   0        311.22        380.42       131.61 o                         
   0  28   0       6158.76       6588.35       163.00 o                         
   1  28   0        477.77        596.85        40.00 o                         
   2  28   0       6073.14       5706.05       103.23 o                         
   3  28   0        717.26        764.70        53.77 o                         
   4  28   0       6956.00       6559.34       146.79 o                         
   5  28   0       2882.72       2875.95       127.38 o                         
   6  28   0       5340.30       5125.03       173.58 o                         
   7  28   0        116.75        136.90        51.31 o                         
   8  28   0        189.12        260.22        65.55 o                         
   9  28   0        255.75        295.19        65.61 o                         
  10  28   0       2127.21       2040.99       129.99 o                         
  11  28   0        203.08        259.40       105.28 o                         
  12  28   0       2317.82       2617.77       164.74 o                         
   1  29   0        344.26        356.56        41.99 o                         
   2  29   0        986.78       1088.33        61.76 o                         
   3  29   0        623.46        493.72        49.17 o                         
   4  29   0      16360.26      15762.50       248.80 o                         
   5  29   0       4961.61       4842.33       164.77 o                         
   6  29   0         12.20         68.52        95.09 o                         
   7  29   0       1011.22        859.22        82.46 o                         
   8  29   0       7531.19       7116.97       224.85 o                         
   9  29   0        157.68        109.77       129.15 o                         
  10  29   0        244.08        365.79        89.40 o                         
  11  29   0        376.66        596.58       128.31 o                         
  12  29   0        282.35        397.25       129.56 o                         
   0  30   0       5679.97       5539.08       232.92 o                         
   1  30   0        717.18        781.68        55.21 o                         
   2  30   0        907.87        770.29        75.55 o                         
   3  30   0       3136.12       3250.73       101.94 o                         
   4  30   0       1407.35       1446.01        73.99 o                         
   5  30   0       1914.76       1887.93       109.23 o                         
   6  30   0         19.47          1.42        46.54 o                         
   7  30   0       5144.84       4856.47       213.94 o                         
   8  30   0         39.83         23.59        50.10 o                         
   9  30   0       2610.02       2566.46       144.31 o                         
  10  30   0       1329.05       1263.55       109.56 o                         
  11  30   0         37.85        171.92        69.20 o                         
  12  30   0        969.97        804.98       147.34 o                         
   1  31   0       5250.37       5137.92       160.89 o                         
   2  31   0        127.86        118.84        42.02 o                         
   3  31   0       5194.07       5405.12       194.58 o                         
   4  31   0        125.77        168.86        42.05 o                         
   5  31   0       7336.49       7373.16       210.46 o                         
   6  31   0        387.38        365.69        72.07 o                         
   7  31   0       1264.83       1285.21       194.57 o                         
   8  31   0        561.35        583.30        78.03 o                         
   9  31   0       1959.16       1949.55       168.58 o                         
  10  31   0        146.63        173.08        52.20 o                         
  11  31   0       3224.88       2914.77       167.61 o                         
  12  31   0        143.26        136.35        72.79 o                         
   0  32   0        901.05       1032.21       111.64 o                         
   1  32   0       3608.35       3718.00       139.74 o                         
   2  32   0       5760.71       5668.75       185.99 o                         
   3  32   0       6608.44       6481.84       149.85 o                         
   4  32   0         49.78         42.41        36.08 o                         
   5  32   0        210.93        300.52       111.17 o                         
   6  32   0       4466.22       4318.91       166.83 o                         
   7  32   0        670.15        704.71       180.68 o                         
   8  32   0        319.95        438.08        77.08 o                         
   9  32   0       2096.08       2184.14       108.83 o                         
  10  32   0        959.78        883.93        78.48 o                         
  11  32   0        924.01       1049.12       164.41 o                         
  12  32   0        301.62        294.63        82.39 o                         
   1  33   0        662.05        758.41        72.07 o                         
   2  33   0      15706.17      16064.35       341.58 o                         
   3  33   0        121.35        159.78        65.23 o                         
   4  33   0       1314.72       1210.96        90.09 o                         
   5  33   0         41.99        112.92        50.39 o                         
   6  33   0        487.96        538.05        74.77 o                         
   7  33   0         55.32         75.23        52.07 o                         
   8  33   0       7235.53       7227.83       236.42 o                         
   9  33   0         47.98        126.85        64.99 o                         
  10  33   0       1129.15       1197.12       145.03 o                         
  11  33   0         17.96        104.69        67.94 o                         
  12  33   0        192.39        276.00       145.99 o                         
   0  34   0       7425.69       7262.47       289.96 o                         
   1  34   0       2341.35       2547.68       121.63 o                         
   2  34   0          6.51        349.35        96.19 o                         
   3  34   0       1804.63       1819.10       105.47 o                         
   4  34   0       7159.41       7931.32       326.91 o                         
   5  34   0        455.12        576.57       109.13 o                         
   6  34   0       3076.90       2970.56       142.75 o                         
   7  34   0       2438.02       2345.27       132.09 o                         
   8  34   0        185.84        251.06        68.49 o                         
   9  34   0       1008.23        910.10        98.81 o                         
  10  34   0        448.03        516.90        86.66 o                         
  11  34   0        765.30        919.62       105.61 o                         
   1  35   0       9688.85       9662.21       245.30 o                         
   2  35   0       1160.75       1214.94        94.10 o                         
   3  35   0       2033.85       2293.87       120.69 o                         
   4  35   0       1313.23       1389.93       144.44 o                         
   5  35   0       4351.46       4280.95       249.07 o                         
   6  35   0         29.61         25.59        63.21 o                         
   7  35   0        764.55        581.06        76.51 o                         
   8  35   0        546.00        463.11        73.61 o                         
   9  35   0         35.41        -33.32        53.21 o                         
  10  35   0        715.24        804.83       131.05 o                         
  11  35   0       2432.71       2237.17       155.07 o                         
   0  36   0          2.23        157.85        70.93 o                         
   1  36   0       8134.14       8135.36       224.72 o                         
   2  36   0       8999.88       8915.17       237.84 o                         
   3  36   0      15088.77      14707.23       447.02 o                         
   4  36   0       1111.86       1151.09       131.72 o                         
   5  36   0         92.10         66.76        78.63 o                         
   6  36   0        159.70        160.54        74.60 o                         
   7  36   0       3944.27       3816.02       246.08 o                         
   8  36   0        200.41        308.55        90.17 o                         
   9  36   0       2286.02       2298.44       205.89 o                         
  10  36   0        317.51         75.98        62.34 o                         
  11  36   0          2.25        -22.72       105.70 o                         
   1  37   0        885.81       1054.06        99.86 o                         
   2  37   0      19526.09      20108.57       494.11 o                         
   3  37   0        520.81        848.11        87.15 o                         
   4  37   0         50.37        207.49        91.48 o                         
   5  37   0       4998.83       4828.94       268.04 o                         
   6  37   0        552.51        648.70       123.05 o                         
   7  37   0        274.05        177.25        74.93 o                         
   8  37   0       1957.38       1704.37       178.45 o                         
   9  37   0         73.38        157.17        96.16 o                         
  10  37   0        161.20        345.85       109.05 o                         
  11  37   0        738.68        566.42       124.47 o                         
   0  38   0       6426.90       5701.61       270.34 o                         
   1  38   0         21.58        156.64       101.69 o                         
   2  38   0       1126.91       1758.30       116.84 o                         
   3  38   0          0.43         26.72        77.40 o                         
   4  38   0       7233.07       7617.46       335.93 o                         
   5  38   0        924.06        956.83       133.52 o                         
   6  38   0       9156.05       9758.38       401.99 o                         
   7  38   0          4.06         52.17        70.82 o                         
   8  38   0         18.04          6.11        77.42 o                         
   9  38   0          0.18        -73.98        73.98 o                         
  10  38   0       2385.64       3213.58       251.24 o                         
   1  39   0        952.62        938.70        86.72 o                         
   2  39   0       7735.00       7473.67       225.78 o                         
   3  39   0        759.89        780.01       174.57 o                         
   4  39   0       1080.38       1022.10       141.96 o                         
   5  39   0       2112.77       2236.22       191.59 o                         
   6  39   0        111.03        310.24       108.53 o                         
   7  39   0         86.08         -5.30        73.46 o                         
   8  39   0       2985.36       2596.29       218.65 o                         
   9  39   0          2.24          7.97        84.51 o                         
  10  39   0        835.87        835.78       149.43 o                         
   0  40   0       2125.36       1713.90       152.59 o                         
   1  40   0        321.34        481.93        71.37 o                         
   2  40   0        128.96        289.00        59.53 o                         
   3  40   0       4873.07       5010.26       183.85 o                         
   4  40   0         17.34        -11.32        66.80 o                         
   5  40   0       1074.52       1000.57       143.71 o                         
   6  40   0       1111.83       1095.75       143.08 o                         
   7  40   0       2519.31       2642.41       214.61 o                         
   8  40   0        457.92        335.54       100.49 o                         
   9  40   0       2819.79       2837.82       235.64 o                         
  10  40   0        348.31        322.32       109.01 o                         
   1  41   0       4174.88       4299.16       178.81 o                         
   2  41   0        272.54        294.26       122.10 o                         
   3  41   0       1271.87       1373.08       163.48 o                         
   4  41   0         31.03        145.70        78.52 o                         
   5  41   0       4984.17       5203.30       291.37 o                         
   6  41   0         80.47        100.21        80.23 o                         
   7  41   0        531.79        594.46       117.30 o                         
   8  41   0        294.00        408.58       121.81 o                         
   9  41   0        564.11        885.20       150.19 o                         
   0  42   0        559.12        402.66        89.58 o                         
   1  42   0        101.24        424.48        72.91 o                         
   2  42   0        903.86       1095.74        99.57 o                         
   3  42   0       3737.39       3528.83       236.22 o                         
   4  42   0       1038.05       1300.16       157.79 o                         
   5  42   0        999.42        929.31       138.28 o                         
   6  42   0       3041.88       3396.02       245.85 o                         
   7  42   0       1413.45       1221.39       155.41 o                         
   8  42   0        281.09        410.03       125.89 o                         
   9  42   0        998.99        937.34       156.32 o                         
   1  43   0        827.12        874.07        98.77 o                         
   2  43   0       6910.58       7464.58       235.99 o                         
   3  43   0        374.70        422.87       103.99 o                         
   4  43   0       3620.04       3776.76       253.51 o                         
   5  43   0        205.96        357.78       107.11 o                         
   6  43   0          4.01        339.98       113.16 o                         
   7  43   0        482.39        494.34       113.59 o                         
   8  43   0       2953.01       2769.31       235.63 o                         
   0  44   0        668.94        561.75       106.67 o                         
   1  44   0        131.05        183.35        60.04 o                         
   2  44   0       2892.17       3127.23       156.62 o                         
   3  44   0       1092.62       1018.30       139.55 o                         
   4  44   0        397.72        415.38       114.92 o                         
   5  44   0        187.77        299.05       107.99 o                         
   6  44   0        878.35        872.75       138.57 o                         
   7  44   0         10.37        127.87        93.42 o                         
   8  44   0        179.97        274.36       117.24 o                         
   1  45   0       3090.28       3103.44       155.61 o                         
   2  45   0       1235.16       1595.88       210.12 o                         
   3  45   0         96.74        304.18       102.71 o                         
   4  45   0        194.25        367.92       107.39 o                         
   5  45   0       2881.97       2735.96       227.46 o                         
   6  45   0         27.65         48.07        84.24 o                         
   7  45   0        771.26        657.84       128.82 o                         
   0  46   0        356.52        306.30        85.63 o                         
   1  46   0        986.18       1146.40       160.64 o                         
   2  46   0         69.65        172.01        67.35 o                         
   3  46   0       3231.52       3218.36       237.85 o                         
   4  46   0        948.59       1238.39       163.73 o                         
   5  46   0        148.87        306.65       110.62 o                         
   6  46   0         56.19         82.96        93.69 o                         
   7  46   0        284.52        386.52       115.08 o                         
   1  47   0        161.37        192.70        59.90 o                         
   2  47   0       3677.04       3727.00       177.01 o                         
   3  47   0         13.20        -49.82        75.24 o                         
   4  47   0       1545.67       1558.43       176.53 o                         
   5  47   0         53.92        -21.89        76.15 o                         
   6  47   0         54.47        145.85       102.89 o                         
   0  48   0        473.25        482.93       111.93 o                         
   1  48   0        438.23        472.91        77.72 o                         
   2  48   0        895.37        828.66       136.98 o                         
   3  48   0        683.63        875.94       139.84 o                         
   4  48   0       1348.82       1431.72       172.69 o                         
   5  48   0        176.43        218.25        85.23 o                         
   6  48   0        621.17        577.72       125.09 o                         
   1  49   0       1022.38       1017.80       101.68 o                         
   2  49   0        319.04        319.22       102.56 o                         
   3  49   0         15.35        168.38       103.37 o                         
   4  49   0        648.67        819.27       140.30 o                         
   5  49   0       1071.05       1137.19       166.88 o                         
   0  50   0        602.52        666.84       126.72 o                         
   1  50   0       1579.95       1741.70       130.81 o                         
   2  50   0         14.92         29.38        79.53 o                         
   3  50   0       2073.65       2150.56       214.38 o                         
   4  50   0         47.27         40.53        75.38 o                         
   1  51   0         86.01         46.43        52.10 o                         
   2  51   0       1125.48       1139.64       163.46 o                         
   3  51   0         14.16          3.65        79.37 o                         
   4  51   0        443.46        224.51        97.66 o                         
   0  52   0        431.59        515.57       121.15 o                         
   1  52   0         20.73        -26.61        56.26 o                         
   2  52   0        151.95        161.01       103.66 o                         
   3  52   0        100.98        139.87        91.75 o                         
   1  53   0         18.81        121.69        71.90 o                         
   2  53   0       1639.33       1796.46       205.46 o                         
   0  54   0        114.87        224.69       108.09 o                         
   1  54   0        792.80        876.57       150.15 o                         
 -13   0   1       1281.49       1727.46       184.18 o                         
 -11   0   1       9048.25       9279.99       360.32 o                         
  -9   0   1       2195.58       2367.96       113.12 o                         
  -7   0   1        205.76        205.09        59.24 o                         
  -5   0   1      33594.77      35570.20       351.78 o                         
  -3   0   1      18883.57      18644.13       228.40 o                         
   3   0   1        458.45        513.17        28.88 o                         
   5   0   1      30148.22      33155.65       330.70 o                         
   7   0   1        112.58        213.24        61.14 o                         
   9   0   1       5597.74       5862.41       270.21 o                         
  11   0   1       2872.94       2563.28       195.40 o                         
  13   0   1       2578.18       2630.60       222.07 o                         
 -14   1   1        274.15        200.75        69.90 o                         
 -13   1   1       4374.45       4398.75       193.98 o                         
 -12   1   1        402.47        372.96        69.12 o                         
 -11   1   1        273.55        361.54        67.11 o                         
 -10   1   1       3117.94       3448.36        98.81 o                         
  -9   1   1       3862.63       3935.11       115.81 o                         
  -8   1   1       2167.80       2034.29        80.43 o                         
  -7   1   1       1218.66       1026.47        61.63 o                         
  -6   1   1        200.63        249.29        19.57 o                         
  -5   1   1       2349.35       2711.49        47.84 o                         
  -4   1   1       5348.76       5402.13        64.39 o                         
  -3   1   1      58119.92      59400.14       416.84 o                         
   2   1   1      14622.22      11061.48       120.68 o                         
   3   1   1      50158.11      51661.02       294.58 o                         
   4   1   1        335.26        346.35        17.39 o                         
   5   1   1       6167.97       6822.17        76.57 o                         
   6   1   1       1129.68        970.83        36.50 o                         
   7   1   1        595.30        647.35        61.09 o                         
   8   1   1         16.61         56.79        66.60 o                         
   9   1   1       3692.24       3637.91       146.10 o                         
  10   1   1       1726.22       1820.55       113.19 o                         
  11   1   1       2575.92       2423.07       136.20 o                         
  12   1   1       3614.16       3421.11       167.96 o                         
  13   1   1        819.87        723.55       139.66 o                         
  14   1   1         29.71        -26.05        82.50 o                         
 -14   2   1       2689.69       2738.69       161.42 o                         
 -13   2   1        449.90        497.50        88.49 o                         
 -12   2   1       3046.30       2811.19       148.54 o                         
 -11   2   1        221.52        247.06        56.20 o                         
 -10   2   1       1293.56       1414.25       114.02 o                         
  -9   2   1        933.68        827.07        60.51 o                         
  -8   2   1      10973.24      10869.86       191.76 o                         
  -7   2   1       3753.81       3978.68        74.01 o                         
  -6   2   1      11931.03      10917.00       108.18 o                         
  -5   2   1      19139.93      19167.00       153.87 o                         
  -4   2   1      14184.94      14786.81       176.53 o                         
  -3   2   1          3.54         61.71        13.47 o                         
  -2   2   1       3682.19       3643.48        58.10 o                         
   2   2   1      39592.98      42582.10       383.67 o                         
   3   2   1       3372.68       3672.68        60.70 o                         
   4   2   1      40007.82      41941.94       254.54 o                         
   5   2   1      10339.10      10324.36        90.54 o                         
   6   2   1       3530.95       3666.94        63.68 o                         
   7   2   1       6244.13       6415.44       187.24 o                         
   8   2   1       3748.18       3563.47       278.72 o                         
   9   2   1       1473.92       1320.03        93.63 o                         
  10   2   1       8494.14       8338.39       289.40 o                         
  11   2   1          9.08         16.47        53.83 o                         
  12   2   1        846.80       1104.65       112.55 o                         
  13   2   1          1.51        -93.24        93.24 o                         
  14   2   1        238.77        153.99        49.37 o                         
 -14   3   1       1079.13       1148.48       116.30 o                         
 -13   3   1        203.13         75.78        63.15 o                         
 -12   3   1        157.49        304.73        69.45 o                         
 -11   3   1        189.94        322.49        66.54 o                         
 -10   3   1       5941.22       6234.08       155.77 o                         
  -9   3   1        995.23        973.95       110.94 o                         
  -8   3   1          5.86        111.00        48.74 o                         
  -7   3   1       3651.58       3605.96        70.78 o                         
  -6   3   1      12056.97      12589.65       108.80 o                         
  -5   3   1      10413.44      10736.11       128.59 o                         
  -4   3   1      18145.57      18438.10       132.99 o                         
  -3   3   1         31.49         61.79        16.47 o                         
   1   3   1      10571.33       9455.74       270.74 o                         
   2   3   1       5849.40       9490.74       113.44 o                         
   3   3   1       4388.42       3421.14        54.66 o                         
   4   3   1       1803.69       1716.55        43.31 o                         
   5   3   1       1270.25       1283.67        30.65 o                         
   6   3   1      14774.46      15182.56       148.02 o                         
   7   3   1        543.24        526.10        44.80 o                         
   8   3   1        126.79        185.85        50.30 o                         
   9   3   1       2932.22       2535.24       123.00 o                         
  10   3   1        408.32        490.81        72.41 o                         
  11   3   1        495.61        493.52       122.78 o                         
  12   3   1       4212.39       4162.88       262.59 o                         
  13   3   1        359.90         34.31        89.43 o                         
  14   3   1          1.14        -40.38        48.93 o                         
 -14   4   1        599.80        745.21        99.51 o                         
 -13   4   1        362.48        421.88        79.53 o                         
 -12   4   1       1323.24       1346.29       107.03 o                         
 -11   4   1       3160.34       3006.71       144.88 o                         
 -10   4   1       1135.70       1147.67        73.64 o                         
  -9   4   1       1225.53       1248.27        70.88 o                         
  -8   4   1       7228.03       7500.47       159.27 o                         
  -7   4   1        366.49        418.25        27.20 o                         
  -6   4   1        186.75        166.83        15.72 o                         
  -5   4   1       7154.68       7663.57        74.18 o                         
  -4   4   1      45536.08      45089.03       322.19 o                         
  -3   4   1      19974.69      19806.07       360.07 o                         
  -2   4   1       1804.07       1939.67        55.79 o                         
   1   4   1       9536.21      10716.83       104.42 o                         
   2   4   1       1599.42       1946.96        48.92 o                         
   3   4   1       6839.39       7161.30        94.53 o                         
   4   4   1      13089.66      13130.00       133.33 o                         
   5   4   1        210.55        192.48        17.93 o                         
   6   4   1       1972.27       1951.67        51.26 o                         
   7   4   1       4403.27       4433.40       108.22 o                         
   8   4   1       4909.41       5141.10       162.29 o                         
   9   4   1       1318.49       1227.54       109.28 o                         
  10   4   1        960.20        987.85        90.54 o                         
  11   4   1       3080.81       3102.30       217.96 o                         
  12   4   1        508.41        449.52       114.44 o                         
  13   4   1       1023.63       1078.40       108.67 o                         
  14   4   1        166.91        246.57        60.56 o                         
 -14   5   1        101.19         64.21        81.42 o                         
 -13   5   1       3376.87       3302.81       167.20 o                         
 -12   5   1        387.31        479.69        80.80 o                         
 -11   5   1         47.54         59.64       129.17 o                         
 -10   5   1          9.86         35.91        46.88 o                         
  -9   5   1       4124.25       4218.28       118.98 o                         
  -8   5   1       1405.73       1317.83        66.13 o                         
  -7   5   1      20989.14      21118.57       188.48 o                         
  -6   5   1       3783.01       4014.96        67.53 o                         
  -5   5   1        190.74        236.94        15.89 o                         
  -4   5   1        686.86        662.90        24.01 o                         
  -3   5   1      26385.08      29218.06       372.53 o                         
  -2   5   1      54311.64      70109.62       621.23 o                         
  -1   5   1      15591.61      17547.37       183.78 o                         
   1   5   1      33632.74      28553.00       196.46 o                         
   2   5   1      20068.50      25371.13       229.02 o                         
   3   5   1      32163.09      33453.78       268.41 o                         
   4   5   1        212.44        176.69        22.48 o                         
   5   5   1      12536.24      13509.70       126.75 o                         
   6   5   1         92.09        108.64        20.53 o                         
   7   5   1       1024.22       1159.17        56.07 o                         
   8   5   1        451.25        512.31       130.83 o                         
   9   5   1       8736.21       9084.76       304.26 o                         
  10   5   1       2354.01       2146.28       170.10 o                         
  11   5   1       1424.76       1373.96       148.87 o                         
  12   5   1        369.62        364.92       108.45 o                         
  13   5   1       1144.95       1133.57       155.12 o                         
  14   5   1        162.32        206.66        60.35 o                         
 -14   6   1       1288.98       1191.77       160.95 o                         
 -13   6   1        780.75        898.99       107.14 o                         
 -12   6   1       1131.45       1092.08        99.94 o                         
 -11   6   1       1537.62       1314.71       101.04 o                         
 -10   6   1        143.52        226.44        46.45 o                         
  -9   6   1       1865.82       1789.22        79.48 o                         
  -8   6   1       2377.58       2375.05       103.40 o                         
  -7   6   1        609.16        675.83        31.88 o                         
  -6   6   1       8532.35       8233.06        88.56 o                         
  -5   6   1      40440.72      43802.00       357.43 o                         
  -4   6   1       1395.85       1337.38        32.37 o                         
  -3   6   1      17674.73      17870.51       181.78 o                         
  -2   6   1       2130.62       2777.24        62.54 o                         
  -1   6   1       1354.82       1388.02        51.24 o                         
   0   6   1      46175.44      50269.16       297.19 o                         
   1   6   1      11529.27      11960.74       106.14 o                         
   2   6   1        666.63       1041.65        38.95 o                         
   3   6   1       4437.89       4646.99        76.65 o                         
   4   6   1      12231.88      11113.46       137.01 o                         
   5   6   1      22472.39      23295.48       199.73 o                         
   6   6   1      14203.73      15809.28       167.37 o                         
   7   6   1      19786.82      19669.06       383.21 o                         
   8   6   1       1683.85       1707.75        98.89 o                         
   9   6   1       1929.13       1745.82       153.82 o                         
  10   6   1        900.96       1063.01       129.50 o                         
  11   6   1        579.33        619.69       120.75 o                         
  12   6   1        900.27       1233.04       159.18 o                         
  13   6   1         35.82         36.09        56.83 o                         
  14   6   1        544.06        609.07        93.59 o                         
 -14   7   1        118.97        207.11       103.63 o                         
 -13   7   1        568.64        693.88       131.10 o                         
 -12   7   1         10.39         80.17        60.41 o                         
 -11   7   1        244.70        175.37        59.49 o                         
 -10   7   1       2937.63       2782.74       224.47 o                         
  -9   7   1         95.48         61.29        39.23 o                         
  -8   7   1         16.16         56.44        26.73 o                         
  -7   7   1       1606.19       1613.71        53.80 o                         
  -6   7   1       8409.47       8750.92       125.85 o                         
  -5   7   1       3078.71       3431.20        50.59 o                         
  -4   7   1      20631.84      21129.95       178.82 o                         
  -3   7   1       5909.17       4805.14        67.24 o                         
  -1   7   1       6044.07       5145.09        70.70 o                         
   1   7   1      13707.08      11281.45       106.56 o                         
   2   7   1       3996.92       5913.94        72.04 o                         
   3   7   1       1183.21        641.39        32.45 o                         
   4   7   1        126.53        334.56        26.41 o                         
   5   7   1        406.40        472.09        28.16 o                         
   6   7   1      37515.71      37285.52       433.17 o                         
   7   7   1         17.06         50.32        32.57 o                         
   8   7   1       4071.53       3922.59       206.35 o                         
   9   7   1          5.78        -37.38        81.92 o                         
  10   7   1       2737.71       2875.69       199.72 o                         
  11   7   1        181.87        109.61        78.50 o                         
  12   7   1       3229.79       3722.64       247.79 o                         
  13   7   1         54.21        183.53        98.48 o                         
  14   7   1         48.70        -10.59        63.28 o                         
 -14   8   1       1473.35       1533.52       185.87 o                         
 -13   8   1        321.63        361.45       116.78 o                         
 -12   8   1       1191.34       1115.19       147.03 o                         
 -11   8   1       1151.33       1258.00        98.10 o                         
 -10   8   1         94.28         52.49        54.79 o                         
  -9   8   1       2290.46       2475.93        93.83 o                         
  -8   8   1       2052.72       2127.59        67.61 o                         
  -7   8   1       1596.53       1717.39        47.60 o                         
  -6   8   1      12902.90      14563.28       179.33 o                         
  -5   8   1        257.81        302.78        15.65 o                         
  -4   8   1      12628.36      13582.30       130.27 o                         
  -3   8   1      10340.31      10716.18       110.75 o                         
  -2   8   1      22702.51      22115.60       169.11 o                         
  -1   8   1      11487.12      12197.97       115.70 o                         
   0   8   1      37500.68      37351.98       232.70 o                         
   1   8   1      23996.89      25159.42       192.20 o                         
   2   8   1       2708.07       2404.31        46.70 o                         
   3   8   1      11519.04      12157.03       123.09 o                         
   4   8   1      26615.41      28134.57       256.84 o                         
   5   8   1        360.70        210.86        25.68 o                         
   6   8   1        384.19        445.44        33.77 o                         
   7   8   1       2168.40       2359.73       124.14 o                         
   8   8   1       2573.31       2585.31       110.30 o                         
   9   8   1        227.38        269.84        90.97 o                         
  10   8   1       7107.35       6804.25       303.43 o                         
  11   8   1       2067.96       2168.64       184.91 o                         
  12   8   1        482.37        618.50       134.82 o                         
  13   8   1        788.18        610.11       115.64 o                         
  14   8   1        397.42        373.99        91.78 o                         
 -14   9   1          2.86         40.32        88.19 o                         
 -13   9   1       1597.69       1664.32       182.99 o                         
 -12   9   1        108.07        167.79        90.66 o                         
 -11   9   1        712.13        967.60       134.07 o                         
 -10   9   1        427.92        488.53        70.18 o                         
  -9   9   1         12.05         -7.82        37.84 o                         
  -8   9   1         13.83        -21.14        34.78 o                         
  -7   9   1      12075.59      12313.23       136.97 o                         
  -6   9   1       3013.62       3883.29        66.67 o                         
  -5   9   1       2796.93       2769.92        44.82 o                         
  -4   9   1      26965.75      28898.10       199.39 o                         
  -3   9   1      16936.46      15068.50       128.80 o                         
  -2   9   1       6670.36       4753.21        70.65 o                         
  -1   9   1      64219.70      62684.93       403.70 o                         
   0   9   1      49437.21      68704.85       390.74 o                         
   1   9   1      26748.28      31621.16       222.16 o                         
   2   9   1       8896.94       8605.88        88.87 o                         
   3   9   1       1638.24        992.32        26.01 o                         
   4   9   1       1077.05        982.91        36.01 o                         
   5   9   1       8198.72       7773.01       108.71 o                         
   6   9   1       8793.45       9148.19       139.58 o                         
   7   9   1        729.61        749.52        53.48 o                         
   8   9   1          1.32          9.89        45.49 o                         
   9   9   1      10996.82      10609.35       377.48 o                         
  10   9   1        591.20        508.18       110.90 o                         
  11   9   1         54.82        294.17       108.50 o                         
  12   9   1        828.12        828.08       137.00 o                         
  13   9   1        571.64        724.03       142.89 o                         
  14   9   1         10.41         76.50        69.03 o                         
 -14  10   1        215.49        287.80       105.22 o                         
 -13  10   1         98.19        122.05        99.59 o                         
 -12  10   1       1499.68       1283.60       154.72 o                         
 -11  10   1       4325.09       4253.75       249.92 o                         
 -10  10   1          0.33         32.40        80.74 o                         
  -9  10   1        959.92        962.74        77.04 o                         
  -8  10   1       1690.34       1702.50        61.93 o                         
  -7  10   1       2908.56       3139.28        81.27 o                         
  -6  10   1        170.33        328.21        29.81 o                         
  -5  10   1      46343.66      48325.76       398.74 o                         
  -4  10   1       2843.59       3006.90        53.08 o                         
  -3  10   1      16186.22      15244.93       132.06 o                         
  -2  10   1      30816.43      31758.04       225.40 o                         
  -1  10   1       5356.02       5905.11        80.93 o                         
   0  10   1     122686.23     121101.69       649.61 o                         
   1  10   1       4529.20       4779.85        68.38 o                         
   2  10   1       6049.07       6463.97        77.18 o                         
   3  10   1        347.68        340.44        18.45 o                         
   4  10   1       2417.95       2520.22        56.10 o                         
   5  10   1      10072.14       9745.42       125.50 o                         
   6  10   1        883.46        898.09        45.31 o                         
   7  10   1      11946.20      12038.71       200.55 o                         
   8  10   1        732.86        989.09        73.19 o                         
   9  10   1         14.26         88.83        46.43 o                         
  10  10   1        153.07        253.28        98.02 o                         
  11  10   1       2028.14       1930.82       175.72 o                         
  12  10   1         32.07        -95.99        95.99 o                         
  13  10   1       1848.76       3736.51       261.96 o                         
  14  10   1        189.33        275.50        81.80 o                         
 -14  11   1        306.76        409.50       128.56 o                         
 -13  11   1        889.69        850.16       148.02 o                         
 -12  11   1        345.83        517.45       113.91 o                         
 -11  11   1        650.49        547.51       107.34 o                         
 -10  11   1        705.81        535.18       112.21 o                         
  -9  11   1         56.75        150.74        89.84 o                         
  -8  11   1        870.27        757.14        65.53 o                         
  -7  11   1       1749.98       1615.91        63.80 o                         
  -6  11   1        265.03        220.23        26.49 o                         
  -5  11   1          8.34         53.18        14.81 o                         
  -4  11   1      16776.71      17162.21       152.22 o                         
  -3  11   1       1563.79       1340.15        33.91 o                         
  -2  11   1       7472.05       9686.84        89.15 o                         
  -1  11   1       4807.65       4618.37        65.59 o                         
   1  11   1       6785.44       8389.09        87.99 o                         
   2  11   1       3385.46       3743.95        56.89 o                         
   3  11   1       1330.27       1827.36        37.57 o                         
   4  11   1       4113.06       4167.17        73.55 o                         
   5  11   1       5519.33       5565.99        96.28 o                         
   6  11   1      26922.64      27057.88       283.39 o                         
   7  11   1       1010.20       1122.47        61.72 o                         
   8  11   1       2177.65       2310.29       180.14 o                         
   9  11   1       5538.43       5198.94       168.42 o                         
  10  11   1       3477.38       3408.58       225.27 o                         
  11  11   1        416.91        345.68       118.44 o                         
  12  11   1       1788.34       1688.03       180.87 o                         
  13  11   1        364.23        376.67       117.51 o                         
  14  11   1        306.48        603.22       144.29 o                         
 -14  12   1       2037.85       1730.32       198.92 o                         
 -13  12   1        143.52        178.83       100.41 o                         
 -12  12   1       2210.41       2008.88       188.96 o                         
 -11  12   1         29.74        -86.06        86.06 o                         
 -10  12   1       2845.93       2626.10       195.43 o                         
  -9  12   1        339.60        316.86        88.59 o                         
  -8  12   1       4086.15       3982.47       134.38 o                         
  -7  12   1       6589.51       6541.97       262.53 o                         
  -6  12   1      11454.80      10903.50       146.24 o                         
  -5  12   1        264.03        184.97        16.72 o                         
  -4  12   1       3703.63       4429.61        68.25 o                         
  -3  12   1      10622.43      10704.59       102.07 o                         
  -2  12   1      36450.52      36390.05       229.60 o                         
  -1  12   1        399.84        304.06        19.37 o                         
   0  12   1      56686.59      56896.68       325.99 o                         
   1  12   1       4036.25       4844.59        60.27 o                         
   2  12   1       1173.51        883.60        29.73 o                         
   3  12   1       5431.45       4634.15        62.85 o                         
   4  12   1       5282.60       4764.50        63.12 o                         
   5  12   1       6547.61       6744.85       103.19 o                         
   6  12   1       2104.84       2263.25        74.11 o                         
   7  12   1         19.08          3.49        36.03 o                         
   8  12   1        267.65        223.44        47.99 o                         
   9  12   1        500.71        320.48        56.75 o                         
  10  12   1       8037.91       8063.72       342.36 o                         
  11  12   1        151.90        170.15        85.39 o                         
  12  12   1        146.35        278.02       111.85 o                         
  13  12   1          0.01         66.81        96.28 o                         
 -14  13   1          8.43        195.53       100.99 o                         
 -13  13   1       1240.19       1161.17       160.22 o                         
 -12  13   1         58.42         61.59        80.05 o                         
 -11  13   1        180.09        145.56        93.73 o                         
 -10  13   1       4656.21       4531.14       253.12 o                         
  -9  13   1        510.48        403.86        95.61 o                         
  -8  13   1        811.25        765.15        91.45 o                         
  -7  13   1      17166.88      16638.15       372.80 o                         
  -6  13   1        831.21        649.96        41.24 o                         
  -5  13   1         71.06        127.24        17.26 o                         
  -4  13   1      11081.86      10874.96       116.93 o                         
  -3  13   1      32403.42      35254.74       238.20 o                         
  -2  13   1       6159.22       4637.44        62.00 o                         
  -1  13   1      40733.44      41770.98       242.47 o                         
   0  13   1      13111.93       9998.43        93.66 o                         
   1  13   1         97.56        174.48        18.52 o                         
   2  13   1        776.10       1078.87        27.75 o                         
   3  13   1       2595.13       2973.83        49.66 o                         
   4  13   1       1602.29       1429.17        35.58 o                         
   5  13   1       5892.67       5975.10        97.78 o                         
   6  13   1      17305.69      16515.48       308.06 o                         
   7  13   1       2114.57       2253.72       108.96 o                         
   8  13   1         54.57         47.30        37.58 o                         
   9  13   1        330.48        366.77        57.61 o                         
  10  13   1        818.49        846.30       133.56 o                         
  11  13   1          4.05        221.97        96.06 o                         
  12  13   1       2393.86       2321.01       207.94 o                         
  13  13   1        128.32         44.95        65.19 o                         
 -14  14   1          7.87        -75.25        97.37 o                         
 -13  14   1         23.06        -38.49        84.84 o                         
 -12  14   1        168.03        133.72        85.88 o                         
 -11  14   1       5061.46       4961.54       272.66 o                         
 -10  14   1         25.63         -3.21        78.07 o                         
  -9  14   1       5479.74       5538.59       263.96 o                         
  -8  14   1       1572.00       1443.00        86.54 o                         
  -7  14   1        769.16        825.50        69.76 o                         
  -6  14   1        312.33        294.59        57.70 o                         
  -5  14   1       5762.69       5293.77        84.28 o                         
  -4  14   1         57.00         93.88        16.58 o                         
  -3  14   1      12793.42      13987.42       129.70 o                         
  -2  14   1      14133.49      15385.40       120.31 o                         
  -1  14   1      34549.40      32482.78       192.20 o                         
   0  14   1       3936.70       4557.94        54.27 o                         
   1  14   1      12060.91      11009.27       100.08 o                         
   2  14   1        346.21        320.23        18.53 o                         
   3  14   1        886.47       1061.63        28.79 o                         
   4  14   1        403.78        512.97        23.73 o                         
   5  14   1      10076.90       9374.84       139.68 o                         
   6  14   1        143.31        202.97        38.71 o                         
   7  14   1       1563.57       1613.13        89.82 o                         
   8  14   1        107.79         83.98        44.85 o                         
   9  14   1        106.00        207.44        81.11 o                         
  10  14   1       1642.15       1280.52       150.96 o                         
  11  14   1       3839.78       4273.78       259.55 o                         
  12  14   1        225.38        242.17       101.76 o                         
  13  14   1       1382.55       1634.51       133.06 o                         
 -14  15   1        777.55        761.77       148.29 o                         
 -13  15   1        891.91        770.52       144.20 o                         
 -12  15   1          5.63         20.76        89.50 o                         
 -11  15   1        262.38        317.02       113.95 o                         
 -10  15   1        792.02        912.37       127.72 o                         
  -9  15   1        460.57        612.63        81.22 o                         
  -8  15   1       2890.92       2932.91       153.13 o                         
  -7  15   1      23945.95      24036.17       395.14 o                         
  -6  15   1        295.19        323.75        47.20 o                         
  -5  15   1         48.81         70.22        23.59 o                         
  -4  15   1      10032.61      10765.43       101.89 o                         
  -3  15   1       1293.48       2014.29        46.12 o                         
  -2  15   1       6645.21       5373.40        65.14 o                         
  -1  15   1       3597.40       3577.77        49.66 o                         
   0  15   1       8945.04       7842.00        73.96 o                         
   1  15   1       3996.58       4440.92        60.75 o                         
   2  15   1        706.72        626.84        21.11 o                         
   3  15   1      21226.26      19852.95       153.65 o                         
   4  15   1      17428.47      18829.05       200.88 o                         
   5  15   1       5636.54       5202.13       160.16 o                         
   6  15   1         29.25         74.75        41.64 o                         
   7  15   1       1444.09       1304.68        83.98 o                         
   8  15   1          5.94          7.85        43.32 o                         
   9  15   1      12753.21      13284.66       478.54 o                         
  10  15   1       1027.23       1038.48       138.32 o                         
  11  15   1         28.29        154.78        93.71 o                         
  12  15   1        806.38        725.95       136.90 o                         
  13  15   1        572.01        460.94        90.84 o                         
 -14  16   1       1384.62       1382.07       189.05 o                         
 -13  16   1        143.71        100.85        97.30 o                         
 -12  16   1       4199.07       4418.49       274.25 o                         
 -11  16   1       2128.28       2054.85       183.92 o                         
 -10  16   1        667.25        767.62       120.82 o                         
  -9  16   1        614.18        566.98        84.39 o                         
  -8  16   1      28074.40      27175.50       448.38 o                         
  -7  16   1        399.46        340.80        53.63 o                         
  -6  16   1       9161.09       8995.45       202.89 o                         
  -5  16   1       3390.51       3757.30       109.08 o                         
  -4  16   1         21.67         41.48        13.04 o                         
  -3  16   1      13146.40      12275.49       113.85 o                         
  -2  16   1      62399.55      62825.84       367.72 o                         
  -1  16   1        218.67        233.30        17.16 o                         
   0  16   1       9193.67       9628.38        85.83 o                         
   1  16   1       2112.72       2317.77        39.09 o                         
   2  16   1         39.10         85.33        12.83 o                         
   3  16   1        392.30        383.12        20.66 o                         
   4  16   1      17042.06      16715.35       168.32 o                         
   5  16   1       2026.63       1960.97        76.05 o                         
   6  16   1        831.85        988.93        70.90 o                         
   7  16   1       1339.58       1109.98        75.13 o                         
   8  16   1        524.90        366.63        64.74 o                         
   9  16   1       1387.37       1483.41        99.92 o                         
  10  16   1       1507.66       1556.88       155.00 o                         
  11  16   1        624.45        702.04       125.10 o                         
  12  16   1          0.46         86.96        97.81 o                         
  13  16   1        357.40        410.07        82.29 o                         
 -14  17   1        926.42        869.00       157.77 o                         
 -13  17   1        385.18        429.01       118.42 o                         
 -12  17   1        329.66        480.18       128.96 o                         
 -11  17   1        114.22        -22.26        79.46 o                         
 -10  17   1      12911.71      12613.28       440.22 o                         
  -9  17   1       2936.71       2688.07       124.83 o                         
  -8  17   1       5980.14       5768.62       176.52 o                         
  -7  17   1       1943.44       2201.98       103.84 o                         
  -6  17   1       8470.42       8247.69       194.59 o                         
  -5  17   1       1032.33       1068.20        67.03 o                         
  -4  17   1      31501.21      31667.29       269.49 o                         
  -3  17   1      16884.85      17214.52       144.81 o                         
  -2  17   1       1809.66       1827.83        37.80 o                         
  -1  17   1       4872.93       4182.32        55.27 o                         
   0  17   1      13265.37      13991.47       110.82 o                         
   1  17   1       4046.87       3355.39        48.40 o                         
   2  17   1         39.70         44.48        13.05 o                         
   3  17   1          3.71         22.08        14.48 o                         
   4  17   1        793.22        791.41        34.95 o                         
   5  17   1       1019.81        814.26        62.13 o                         
   6  17   1      23434.37      23860.21       487.06 o                         
   7  17   1         52.07         57.97        39.19 o                         
   8  17   1         12.07        -12.68        41.84 o                         
   9  17   1        528.38        534.41       106.48 o                         
  10  17   1       1381.10       1417.24       152.64 o                         
  11  17   1        341.69        316.90       104.35 o                         
  12  17   1       1272.04       1704.14       186.67 o                         
  13  17   1          4.85          6.29        61.60 o                         
 -13  18   1         40.71         20.16        89.40 o                         
 -12  18   1       3570.32       3517.23       252.20 o                         
 -11  18   1       1555.70       1469.17       158.83 o                         
 -10  18   1        478.59        394.17       106.86 o                         
  -9  18   1      12560.60      12425.19       284.24 o                         
  -8  18   1       2480.40       2563.07       118.30 o                         
  -7  18   1        543.42        420.23        61.87 o                         
  -6  18   1       7634.55       7973.36       194.54 o                         
  -5  18   1       1425.35       1245.79        72.08 o                         
  -4  18   1         34.87         98.57        20.83 o                         
  -3  18   1        749.27        966.04        32.04 o                         
  -2  18   1       5143.84       5774.92        68.25 o                         
  -1  18   1      13342.68      14478.55       114.90 o                         
   0  18   1      23384.46      24119.45       162.04 o                         
   1  18   1      22018.40      23048.70       156.62 o                         
   2  18   1      16304.61      16159.48       120.26 o                         
   3  18   1       4790.50       5338.68        70.09 o                         
   4  18   1       4340.77       4091.12        84.83 o                         
   5  18   1       6199.29       6031.98       209.15 o                         
   6  18   1        605.82        552.89        61.81 o                         
   7  18   1       2229.91       2308.50       269.49 o                         
   8  18   1        153.54        118.97        50.40 o                         
   9  18   1        599.31        532.84        68.52 o                         
  10  18   1       1852.37       1739.93       169.76 o                         
  11  18   1       3118.18       3067.36       228.26 o                         
  12  18   1        785.30        718.25       134.50 o                         
  13  18   1         92.78        136.69        72.06 o                         
 -13  19   1       2845.13       2518.15       228.31 o                         
 -12  19   1        102.09        101.04        92.07 o                         
 -11  19   1       1912.22       2139.13       187.89 o                         
 -10  19   1          3.14         22.16        80.21 o                         
  -9  19   1       1865.05       2087.01       114.47 o                         
  -8  19   1        452.06        493.58        67.07 o                         
  -7  19   1      24451.91      23863.76       407.15 o                         
  -6  19   1        633.58        700.63        66.00 o                         
  -5  19   1        422.68        432.78        39.05 o                         
  -4  19   1       4092.98       3683.66        76.12 o                         
  -3  19   1       9139.48       9730.36       111.82 o                         
  -2  19   1         21.65         73.49        14.15 o                         
  -1  19   1      56839.24      59715.45       320.07 o                         
   0  19   1        765.72        720.46        34.41 o                         
   1  19   1       1303.59       1424.29        34.04 o                         
   2  19   1       4304.29       4663.94        56.73 o                         
   3  19   1      37504.07      38813.30       365.90 o                         
   4  19   1       8298.42       7894.73       180.54 o                         
   5  19   1       5961.82       6405.21       167.81 o                         
   6  19   1       4443.02       4653.33       150.17 o                         
   7  19   1       1376.39       1415.53        90.81 o                         
   8  19   1         96.71         82.14        53.39 o                         
   9  19   1       5498.06       6140.32       228.59 o                         
  10  19   1        468.85        400.17        64.40 o                         
  11  19   1         52.14        143.89        92.67 o                         
  12  19   1        657.57        671.15        92.60 o                         
  13  19   1        514.62        446.69       129.36 o                         
 -13  20   1          6.17         -1.10        90.10 o                         
 -12  20   1        590.71        624.81       129.64 o                         
 -11  20   1       6379.46       6264.19       319.74 o                         
 -10  20   1          1.11         29.71        79.44 o                         
  -9  20   1       3856.44       3714.44       154.91 o                         
  -8  20   1      11196.03      10911.37       258.51 o                         
  -7  20   1       3211.48       3290.35       130.67 o                         
  -6  20   1      10254.27      10228.06       453.26 o                         
  -5  20   1      21992.80      21553.24       360.69 o                         
  -4  20   1       5717.53       5750.21        99.76 o                         
  -3  20   1      28065.95      28656.32       249.48 o                         
  -2  20   1       7110.85       8001.44        86.87 o                         
  -1  20   1       9527.35       9253.72        83.12 o                         
   0  20   1        389.56        500.99        27.31 o                         
   1  20   1       2567.14       1952.82        39.25 o                         
   2  20   1       8333.94       9018.21        91.06 o                         
   3  20   1       1854.28       1953.23        47.33 o                         
   4  20   1       7671.28       7458.80       140.41 o                         
   5  20   1      10873.10       9615.17       408.45 o                         
   6  20   1        535.90        800.75        75.17 o                         
   7  20   1       2460.81       2564.03       119.39 o                         
   8  20   1       6104.04       6136.31       191.91 o                         
   9  20   1       4608.40       4757.78       203.16 o                         
  10  20   1         16.54         52.82        48.30 o                         
  11  20   1        534.48        559.30       113.04 o                         
  12  20   1         64.57        194.45       116.82 o                         
  13  20   1        376.20        401.99        82.65 o                         
 -13  21   1        856.16        550.17       125.82 o                         
 -12  21   1        554.66        919.05       147.19 o                         
 -11  21   1        207.12        341.28       102.56 o                         
 -10  21   1       4595.18       4413.05       255.18 o                         
  -9  21   1       1624.95       1606.93       104.13 o                         
  -8  21   1         37.32         39.65        45.01 o                         
  -7  21   1       3321.59       3458.31       138.11 o                         
  -6  21   1      11862.19      11860.02       255.52 o                         
  -5  21   1       1953.43       1799.58       173.59 o                         
  -4  21   1      11298.99      11791.46       156.47 o                         
  -3  21   1        758.87        524.77        41.09 o                         
  -2  21   1       1287.11       1450.63        43.52 o                         
  -1  21   1      10100.12      10427.79        92.48 o                         
   0  21   1      26339.42      26105.20       168.61 o                         
   1  21   1         13.51         22.08        13.65 o                         
   2  21   1        210.27        154.14        18.49 o                         
   3  21   1        244.24        193.56        20.28 o                         
   4  21   1       8001.42       7523.60       143.79 o                         
   5  21   1       2468.66       2624.01       109.20 o                         
   6  21   1      11737.70      11523.58       369.56 o                         
   7  21   1        257.12        386.13        59.55 o                         
   8  21   1       3908.84       3843.89       152.66 o                         
   9  21   1        185.31        322.56       101.87 o                         
  10  21   1        272.55        365.68        66.35 o                         
  11  21   1        484.05        321.58       101.25 o                         
  12  21   1       2112.51       1798.25       136.22 o                         
  13  21   1         26.20         39.34        67.25 o                         
 -13  22   1         39.50        120.21       108.90 o                         
 -12  22   1       1405.87       1554.12       182.85 o                         
 -11  22   1        813.13        818.32       139.77 o                         
 -10  22   1        558.01        686.52       131.90 o                         
  -9  22   1         31.48         79.23        76.79 o                         
  -8  22   1       2011.90       1873.97       143.06 o                         
  -7  22   1          6.33         21.14        44.93 o                         
  -6  22   1       8367.35       8192.10       208.24 o                         
  -5  22   1        559.17        650.37        63.26 o                         
  -4  22   1       8151.90       7925.25       134.85 o                         
  -3  22   1        734.57        787.57        37.41 o                         
  -2  22   1      42772.14      42252.04       399.80 o                         
  -1  22   1       7450.70       8425.62        87.63 o                         
   0  22   1       8967.29       9233.21        88.57 o                         
   1  22   1       3681.85       3243.16        58.17 o                         
   2  22   1      22094.31      21813.86       175.84 o                         
   3  22   1        296.38        344.69        25.73 o                         
   4  22   1      12475.02      11732.26       190.65 o                         
   5  22   1       1942.26       1974.15        97.67 o                         
   6  22   1         22.05         60.54        48.80 o                         
   7  22   1       3852.97       3937.88       148.22 o                         
   8  22   1       3179.28       3311.81       143.70 o                         
   9  22   1        866.79        746.86        80.86 o                         
  10  22   1       2731.72       2654.15       229.73 o                         
  11  22   1        884.33       1059.61       143.05 o                         
  12  22   1          0.36         23.24        63.81 o                         
  13  22   1         47.72        118.21       160.36 o                         
 -13  23   1       1596.82       1541.73       191.60 o                         
 -12  23   1        236.15        256.90        99.51 o                         
 -11  23   1        363.62        262.49       101.28 o                         
 -10  23   1       3912.77       3616.72       236.48 o                         
  -9  23   1       3884.14       3738.58       156.48 o                         
  -8  23   1        118.74        126.56        49.88 o                         
  -7  23   1        357.52        315.83        57.11 o                         
  -6  23   1       2034.25       2134.85       233.98 o                         
  -5  23   1       1700.79       1849.27        97.16 o                         
  -4  23   1       7178.08       7198.48       140.62 o                         
  -3  23   1      13203.47      12798.44       152.34 o                         
  -2  23   1       1443.92       1669.92        54.87 o                         
  -1  23   1      39409.62      37828.99       270.54 o                         
   0  23   1       8784.77       9119.61        97.06 o                         
   1  23   1        378.59        396.52        23.46 o                         
   2  23   1         14.29         79.46        21.40 o                         
   3  23   1      21878.92      20650.64       188.38 o                         
   4  23   1       2730.09       2928.44        76.55 o                         
   5  23   1       2044.34       1767.65       111.71 o                         
   6  23   1       9788.28       9051.72       343.11 o                         
   7  23   1         18.41         32.90        52.76 o                         
   8  23   1        313.38        136.28        54.03 o                         
   9  23   1       3595.73       3538.08       204.94 o                         
  10  23   1         79.99        122.74        56.09 o                         
  11  23   1       2324.58       2395.68       146.24 o                         
  12  23   1         76.43        -10.77        63.51 o                         
  13  23   1        384.36          1.81       104.03 o                         
 -13  24   1          0.74        265.57       117.64 o                         
 -12  24   1         17.15       -108.48       108.48 o                         
 -11  24   1        873.18        890.21       145.54 o                         
 -10  24   1          2.07         -7.45        81.61 o                         
  -9  24   1       1718.48       1860.31       116.59 o                         
  -8  24   1         37.07         48.41        46.64 o                         
  -7  24   1         39.75        132.33        48.94 o                         
  -6  24   1          2.23         43.42        46.01 o                         
  -5  24   1      20990.58      20472.65       460.88 o                         
  -4  24   1        116.25        112.44        32.54 o                         
  -3  24   1       3400.16       3367.94        73.76 o                         
  -2  24   1       1700.92       1628.45        57.50 o                         
  -1  24   1      12523.67      13158.35       143.56 o                         
   0  24   1        983.41       1349.50        66.13 o                         
   1  24   1       4439.59       4605.75        81.21 o                         
   2  24   1        585.21        596.86        29.67 o                         
   3  24   1          8.91         81.35        24.77 o                         
   4  24   1         64.91         32.83        25.40 o                         
   5  24   1       8315.21       8089.60       241.30 o                         
   6  24   1        240.71        247.82        54.73 o                         
   7  24   1       8342.69       8342.59       225.30 o                         
   8  24   1        611.24        523.81        87.19 o                         
   9  24   1        632.79        653.37       103.32 o                         
  10  24   1        109.72        116.49       139.54 o                         
  11  24   1        529.12        774.44        95.42 o                         
  12  24   1         88.27        232.33        74.84 o                         
 -13  25   1       1343.23       1358.07       191.23 o                         
 -12  25   1        548.40        380.45       116.57 o                         
 -11  25   1        299.18        404.88       117.52 o                         
 -10  25   1        142.04        140.50        57.02 o                         
  -9  25   1        890.24        831.18        85.51 o                         
  -8  25   1        124.59         99.01       124.02 o                         
  -7  25   1       3676.51       3330.35       138.66 o                         
  -6  25   1         77.56         31.18        44.91 o                         
  -5  25   1        128.48        148.37        54.41 o                         
  -4  25   1       3469.24       3191.66        94.53 o                         
  -3  25   1        715.98        666.17        42.36 o                         
  -2  25   1       3404.23       3397.85        74.80 o                         
  -1  25   1       5301.55       6135.13        96.33 o                         
   0  25   1       8489.18       8788.03       115.81 o                         
   1  25   1        217.93        269.17        30.36 o                         
   2  25   1       8043.35       7844.92       117.13 o                         
   3  25   1      12526.68      12716.06       175.57 o                         
   4  25   1       8434.13       7853.70       133.61 o                         
   5  25   1       3044.95       2647.39        92.74 o                         
   6  25   1        136.36        210.11       115.08 o                         
   7  25   1        670.68        533.73        69.27 o                         
   8  25   1       2476.08       2369.67       125.87 o                         
   9  25   1       3080.57       2840.12       141.51 o                         
  10  25   1         11.01        -26.55        39.65 o                         
  11  25   1        160.76        105.03       104.09 o                         
  12  25   1       2592.96       2977.56       172.47 o                         
 -13  26   1         87.43        149.73       103.58 o                         
 -12  26   1        840.08        812.56       145.80 o                         
 -11  26   1        563.73        723.57       131.51 o                         
 -10  26   1        396.30        389.03        81.58 o                         
  -9  26   1       1632.85       1704.57       113.88 o                         
  -8  26   1       3822.47       3814.52       157.37 o                         
  -7  26   1        203.10        189.74        51.33 o                         
  -6  26   1       4426.85       4520.69       159.62 o                         
  -5  26   1       2642.93       2339.70       111.85 o                         
  -4  26   1       2393.13       2547.29       111.04 o                         
  -3  26   1        557.92        550.59        41.71 o                         
  -2  26   1      12341.81      12110.06       171.11 o                         
  -1  26   1      12102.61      11644.17       173.16 o                         
   0  26   1       7729.43       8661.57       131.62 o                         
   1  26   1        399.91        391.88        30.08 o                         
   2  26   1       8155.35       8207.11       126.04 o                         
   3  26   1       5042.14       4385.83       125.01 o                         
   4  26   1      12144.79      11956.64       173.76 o                         
   5  26   1        664.87        651.02        52.06 o                         
   6  26   1       5414.93       5067.68       172.48 o                         
   7  26   1        458.61        394.91        61.25 o                         
   8  26   1       6541.58       6422.33       246.50 o                         
   9  26   1          2.21         58.64        44.61 o                         
  10  26   1       1582.12       1872.17       101.81 o                         
  11  26   1        141.55         94.90        64.57 o                         
  12  26   1         68.03        207.20        81.68 o                         
 -12  27   1        657.44        726.55       149.52 o                         
 -11  27   1        119.03        263.08       112.28 o                         
 -10  27   1       4988.96       4915.51       193.61 o                         
  -9  27   1        909.70        873.57        87.88 o                         
  -8  27   1        818.54        869.65        84.91 o                         
  -7  27   1        626.69        573.09        70.97 o                         
  -6  27   1        347.64        359.30        91.62 o                         
  -5  27   1       8602.49       7888.38       223.75 o                         
  -4  27   1       1613.05       1670.67        73.22 o                         
  -3  27   1      14432.97      13969.07       280.60 o                         
  -2  27   1        452.61        616.34        45.10 o                         
  -1  27   1       4773.37       5038.36       110.21 o                         
   0  27   1       4525.22       4302.97       108.36 o                         
   1  27   1        279.32        320.60        35.58 o                         
   2  27   1      12671.85      12825.23       179.12 o                         
   3  27   1        502.37        615.07        49.67 o                         
   4  27   1        361.97        422.52        39.25 o                         
   5  27   1        337.21        277.58        41.91 o                         
   6  27   1       4024.95       4099.15       123.72 o                         
   7  27   1         95.81        163.39        43.15 o                         
   8  27   1       1629.15       1750.87        91.97 o                         
   9  27   1        356.11        384.92        56.83 o                         
  10  27   1        201.42        296.12        56.82 o                         
  11  27   1        725.23        690.32        94.26 o                         
  12  27   1       1763.92       1686.65       233.22 o                         
 -12  28   1          2.36         -7.74        86.77 o                         
 -11  28   1        767.64        763.15       142.72 o                         
 -10  28   1        159.22        287.84        88.61 o                         
  -9  28   1       3488.17       3274.78       154.75 o                         
  -8  28   1         32.69         22.81        51.07 o                         
  -7  28   1          1.67        174.32        68.76 o                         
  -6  28   1       4013.71       3899.75       151.10 o                         
  -5  28   1       8073.42       7555.42       262.77 o                         
  -4  28   1       6042.84       6135.02       138.90 o                         
  -3  28   1         13.46         78.71        56.54 o                         
  -2  28   1       2810.63       2693.65        83.14 o                         
  -1  28   1        499.13        536.43        46.57 o                         
   0  28   1       1491.84       1279.77        68.73 o                         
   1  28   1       6677.31       7160.78       217.97 o                         
   2  28   1          2.85        142.46        42.66 o                         
   3  28   1       2787.16       2696.97        96.84 o                         
   4  28   1       5843.31       5648.92       135.61 o                         
   5  28   1       2548.04       2595.35        97.42 o                         
   6  28   1       1013.99        895.85        78.34 o                         
   7  28   1       6989.79       7071.17       174.34 o                         
   8  28   1       1713.36       1983.64        98.00 o                         
   9  28   1        959.48        935.27        74.98 o                         
  10  28   1        113.04        154.70        51.68 o                         
  11  28   1       2855.37       2622.08       159.39 o                         
  12  28   1        225.66        267.25        81.88 o                         
 -12  29   1          0.22         47.05       106.86 o                         
 -11  29   1        151.37         -1.75        97.76 o                         
 -10  29   1         30.38        143.09        62.80 o                         
  -9  29   1       1345.45       1457.31       111.12 o                         
  -8  29   1        715.84        769.99        81.41 o                         
  -7  29   1       5415.78       5273.58       192.60 o                         
  -6  29   1       1440.62       1380.87        96.02 o                         
  -5  29   1        455.78        555.87        69.75 o                         
  -4  29   1        661.15        674.74        52.67 o                         
  -3  29   1       3953.07       3995.06       112.58 o                         
  -2  29   1        179.66        171.25        53.37 o                         
  -1  29   1       1503.98       1556.87        70.55 o                         
   0  29   1         27.68         81.66        33.96 o                         
   1  29   1         31.99        104.38        39.22 o                         
   2  29   1        253.72        336.08        88.52 o                         
   3  29   1       3582.78       3538.67       106.31 o                         
   4  29   1       2805.60       2744.10        97.30 o                         
   5  29   1      10377.22      10557.09       252.21 o                         
   6  29   1        608.15        632.11        56.36 o                         
   7  29   1       1074.11       1292.10        79.60 o                         
   8  29   1          3.93        -16.01        65.74 o                         
   9  29   1       3749.75       3882.00       140.42 o                         
  10  29   1        574.81        510.93        62.02 o                         
  11  29   1        412.41        376.82       125.39 o                         
  12  29   1         34.70        -25.58        62.24 o                         
 -12  30   1       1260.61       1329.49       184.09 o                         
 -11  30   1       1304.39       1379.48       172.85 o                         
 -10  30   1          7.85         45.53        51.67 o                         
  -9  30   1        847.10        897.17        95.76 o                         
  -8  30   1       5662.19       5475.33       195.92 o                         
  -7  30   1         59.84         58.38        51.07 o                         
  -6  30   1       3493.09       3334.15       144.42 o                         
  -5  30   1       4727.41       4781.32       165.67 o                         
  -4  30   1        218.69        164.39        36.29 o                         
  -3  30   1          5.29         38.84        34.22 o                         
  -2  30   1       2522.49       2425.24        87.59 o                         
  -1  30   1       4356.79       4362.10       114.80 o                         
   0  30   1        905.48       1148.46        63.98 o                         
   1  30   1       2824.69       2821.96        92.43 o                         
   2  30   1         82.33        265.59        71.14 o                         
   3  30   1       8107.48       8174.89       208.93 o                         
   4  30   1      12428.74      12026.67       213.13 o                         
   5  30   1          7.61        -14.45        50.14 o                         
   6  30   1        336.99        432.23        64.35 o                         
   7  30   1       4164.09       4305.45       135.75 o                         
   8  30   1       4299.23       4260.71       213.86 o                         
   9  30   1         39.30         88.75        67.94 o                         
  10  30   1        855.74        879.82        81.37 o                         
  11  30   1        549.95        502.20        67.60 o                         
  12  30   1         22.65         64.17        79.45 o                         
 -12  31   1        823.71        651.33       143.26 o                         
 -11  31   1        663.39        559.75       133.23 o                         
 -10  31   1       3493.93       3548.58       204.72 o                         
  -9  31   1        345.02        429.51        74.39 o                         
  -8  31   1       1059.78       1014.79        96.48 o                         
  -7  31   1       2784.73       2685.65       135.24 o                         
  -6  31   1       2597.21       2467.42       127.25 o                         
  -5  31   1        207.04         80.72        79.24 o                         
  -4  31   1        886.68        951.93       127.84 o                         
  -3  31   1       1666.73       1748.45        78.42 o                         
  -2  31   1         77.23         74.77        36.68 o                         
  -1  31   1       2560.64       2636.92        91.41 o                         
   0  31   1      11669.88      10937.27       387.43 o                         
   1  31   1         16.11        274.60        66.36 o                         
   2  31   1      15552.42      14950.16       302.60 o                         
   3  31   1        415.95        396.72        62.84 o                         
   4  31   1        391.88        495.73        83.31 o                         
   5  31   1       2433.59       2256.58       117.14 o                         
   6  31   1       2618.43       2669.38       150.46 o                         
   7  31   1        205.04        152.43        58.61 o                         
   8  31   1        749.72        849.52        73.79 o                         
   9  31   1          0.01         18.92        42.21 o                         
  10  31   1        996.99        814.64        78.93 o                         
  11  31   1        292.04        315.00        61.34 o                         
  12  31   1       1203.48       1044.74       117.16 o                         
 -12  32   1         36.90        143.18       118.62 o                         
 -11  32   1       1000.61        900.22       144.92 o                         
 -10  32   1         24.19        104.06        63.76 o                         
  -9  32   1       2302.26       2172.68       197.96 o                         
  -8  32   1        282.24        355.55        71.35 o                         
  -7  32   1          4.54         29.15        62.10 o                         
  -6  32   1        760.31        771.13        80.23 o                         
  -5  32   1       1570.72       1678.39       126.54 o                         
  -4  32   1        329.32        430.50        75.17 o                         
  -3  32   1       2414.86       2256.45        90.49 o                         
  -2  32   1        461.66        563.59        51.54 o                         
  -1  32   1        287.68        426.40        53.45 o                         
   0  32   1        263.58        513.38        50.37 o                         
   1  32   1      13451.45      13203.91       284.06 o                         
   2  32   1       3125.58       3370.69       136.56 o                         
   3  32   1         18.62        118.52        50.06 o                         
   4  32   1       1010.86       1137.20       141.92 o                         
   5  32   1       2660.15       2809.15       193.96 o                         
   6  32   1         74.37        119.76        55.04 o                         
   7  32   1        391.16        329.39        88.73 o                         
   8  32   1       3358.62       2934.71       308.92 o                         
   9  32   1        612.35        537.48        65.43 o                         
  10  32   1       2051.06       2005.32       111.63 o                         
  11  32   1       1720.46       1804.33       112.01 o                         
  12  32   1        110.67        170.75       113.03 o                         
 -12  33   1         82.04        -45.58        69.37 o                         
 -11  33   1        809.61        774.47       151.54 o                         
 -10  33   1          1.04        -36.29        58.03 o                         
  -9  33   1       3167.99       3216.78       169.19 o                         
  -8  33   1        649.02        731.98        87.57 o                         
  -7  33   1       5896.71       5922.26       204.56 o                         
  -6  33   1         70.48        -20.44       105.23 o                         
  -5  33   1       1033.84       1019.65        89.45 o                         
  -4  33   1       7276.03       7149.83       207.28 o                         
  -3  33   1       4075.87       4359.87       124.14 o                         
  -2  33   1       4017.98       4184.63       119.08 o                         
  -1  33   1        858.59        883.96        60.61 o                         
   0  33   1       1602.55       1622.57        98.19 o                         
   1  33   1       3851.09       4536.91       162.81 o                         
   2  33   1        109.21        193.98        57.61 o                         
   3  33   1      11168.61      10433.51       253.59 o                         
   4  33   1        453.00        511.71       106.36 o                         
   5  33   1       3564.80       4065.04       237.05 o                         
   6  33   1        246.53        309.54        83.18 o                         
   7  33   1       1811.56       1804.70       169.11 o                         
   8  33   1        623.15        660.23        80.51 o                         
   9  33   1       1812.90       1801.13       126.77 o                         
  10  33   1        609.14        471.18        65.41 o                         
  11  33   1        206.88        276.99        74.09 o                         
 -11  34   1       1699.66       1361.34       177.34 o                         
 -10  34   1         54.36         55.40       139.53 o                         
  -9  34   1        384.44        340.00       120.28 o                         
  -8  34   1       4070.07       3928.51       173.30 o                         
  -7  34   1        479.63        428.83        71.71 o                         
  -6  34   1        875.99        853.61        87.42 o                         
  -5  34   1       3222.08       3326.62       145.56 o                         
  -4  34   1        772.87        669.41        80.23 o                         
  -3  34   1       7329.55       7184.03       163.41 o                         
  -2  34   1       3009.41       3295.45       109.15 o                         
  -1  34   1       2009.66       1889.60       106.73 o                         
   0  34   1       1689.97       1878.18       108.91 o                         
   1  34   1      12667.98      12435.00       280.44 o                         
   2  34   1       3438.15       3459.30       142.83 o                         
   3  34   1        367.29        347.93        65.76 o                         
   4  34   1       4329.60       4235.20       158.58 o                         
   5  34   1       3323.75       3193.77       212.41 o                         
   6  34   1        133.29        292.98        97.89 o                         
   7  34   1       2181.51       2245.36       189.91 o                         
   8  34   1        107.84         44.14        73.75 o                         
   9  34   1        136.14        197.23        86.28 o                         
  10  34   1          7.29        132.92        96.84 o                         
  11  34   1        731.77        675.35        77.53 o                         
 -11  35   1          1.66        161.71       111.68 o                         
 -10  35   1       2560.08       2451.56       152.66 o                         
  -9  35   1         36.17         49.11        53.64 o                         
  -8  35   1        855.62        722.74        89.46 o                         
  -7  35   1          4.17        -28.78        52.86 o                         
  -6  35   1       2808.44       2619.29       136.52 o                         
  -5  35   1        763.13        884.66       132.90 o                         
  -4  35   1       7647.84       7330.64       215.08 o                         
  -3  35   1        470.56        504.46        68.94 o                         
  -2  35   1        129.96        279.86        65.74 o                         
  -1  35   1       2280.33       2030.58       108.67 o                         
   0  35   1      10678.42      11014.54       264.41 o                         
   1  35   1       1115.71       1559.06       102.90 o                         
   2  35   1      15558.56      15126.65       321.66 o                         
   3  35   1        655.85        545.82       148.21 o                         
   4  35   1       2588.16       2594.30       241.33 o                         
   5  35   1        237.55        397.56        93.79 o                         
   6  35   1       2600.03       2619.20       199.43 o                         
   7  35   1        669.93        846.36       128.29 o                         
   8  35   1        496.85        459.68        95.67 o                         
   9  35   1        674.82        625.79       118.40 o                         
  10  35   1        802.75        738.60       128.89 o                         
  11  35   1        140.46        198.86       108.00 o                         
 -11  36   1         34.63         12.28        72.50 o                         
 -10  36   1         16.24        142.00        69.08 o                         
  -9  36   1        549.72        407.34        76.16 o                         
  -8  36   1       2236.78       2074.57       139.69 o                         
  -7  36   1         93.21        238.45        81.43 o                         
  -6  36   1        706.17        719.92        85.96 o                         
  -5  36   1        191.31        191.18        52.63 o                         
  -4  36   1          5.77        124.11        88.44 o                         
  -3  36   1         86.60        203.46        58.35 o                         
  -2  36   1       8979.60       8731.36       234.52 o                         
  -1  36   1        579.99        696.27        73.34 o                         
   0  36   1         65.52        414.96        66.76 o                         
   1  36   1       9286.40       8937.92       238.76 o                         
   2  36   1      12840.77      12878.22       297.95 o                         
   3  36   1        795.04        857.09        82.83 o                         
   4  36   1       3653.73       3314.70       216.62 o                         
   5  36   1          5.01        130.04        83.74 o                         
   6  36   1        744.44        680.90       115.01 o                         
   7  36   1         79.01         -6.58        66.59 o                         
   8  36   1       1836.33       1734.71       175.43 o                         
   9  36   1          1.22         74.70        69.84 o                         
  10  36   1       1409.92       1282.19       158.51 o                         
  11  36   1        279.25        380.72       125.44 o                         
 -11  37   1       1003.39       1016.72       172.72 o                         
 -10  37   1       1952.42       1882.58       139.98 o                         
  -9  37   1       1298.67       1162.36       108.65 o                         
  -8  37   1          0.64         11.66        53.02 o                         
  -7  37   1       3076.55       2758.14       151.22 o                         
  -6  37   1       6995.46       6818.45       329.02 o                         
  -5  37   1       2183.56       2352.01       190.35 o                         
  -4  37   1       6535.26       6342.00       299.54 o                         
  -3  37   1       9156.40       8913.26       241.18 o                         
  -2  37   1       1021.22       1251.76       118.94 o                         
  -1  37   1       1425.71       1368.16        92.82 o                         
   0  37   1       3936.42       3943.98       183.86 o                         
   1  37   1        786.80       1408.90       103.77 o                         
   2  37   1       1438.70       1603.47       112.30 o                         
   3  37   1       4762.23       4704.55       171.74 o                         
   4  37   1        380.84        375.81        93.29 o                         
   5  37   1        993.25        877.19       129.70 o                         
   6  37   1       2719.65       2498.36       205.25 o                         
   7  37   1        850.55        903.40       132.64 o                         
   8  37   1        420.08        348.25        90.68 o                         
   9  37   1        374.47        469.48       121.09 o                         
  10  37   1          9.68        -80.21        80.21 o                         
 -11  38   1       1485.93       1581.77       136.87 o                         
 -10  38   1          3.77        114.51        66.42 o                         
  -9  38   1       1416.19       1512.72       124.74 o                         
  -8  38   1         35.91         12.97        70.08 o                         
  -7  38   1        901.94        854.12       124.54 o                         
  -6  38   1          9.83         86.97        70.36 o                         
  -5  38   1       7091.47       7071.62       333.56 o                         
  -4  38   1       1506.83       1631.89       159.61 o                         
  -3  38   1       5797.10       6109.30       198.52 o                         
  -2  38   1       1966.26       1881.14       111.56 o                         
  -1  38   1        641.27        578.68        86.93 o                         
   0  38   1         28.89         98.15        48.28 o                         
   1  38   1      16574.30      15881.89       342.66 o                         
   2  38   1        336.42        436.08       107.46 o                         
   3  38   1        114.54        160.51        55.30 o                         
   4  38   1          8.80         84.08        69.52 o                         
   5  38   1       2705.97       2675.22       208.83 o                         
   6  38   1        101.29        207.05        88.36 o                         
   7  38   1        928.36        942.51       136.82 o                         
   8  38   1        428.02        301.64        99.49 o                         
   9  38   1         48.69         22.72        77.49 o                         
  10  38   1         30.53        107.48        93.53 o                         
 -10  39   1        185.03        195.92        95.84 o                         
  -9  39   1        986.51       1101.15       159.36 o                         
  -8  39   1        286.35        204.45        88.72 o                         
  -7  39   1       3076.39       3257.52       235.12 o                         
  -6  39   1       1172.18       1202.38       150.78 o                         
  -5  39   1         74.96         52.18        71.75 o                         
  -4  39   1       3956.61       3822.94       238.62 o                         
  -3  39   1       3069.55       3195.53       145.94 o                         
  -2  39   1        637.52        876.02       158.33 o                         
  -1  39   1       1259.39       1543.06       103.61 o                         
   0  39   1        647.75        496.81        86.13 o                         
   1  39   1         77.52        429.71       129.56 o                         
   2  39   1       2346.27       2411.17       127.33 o                         
   3  39   1        770.47        762.33       171.04 o                         
   4  39   1        973.93        927.91       129.75 o                         
   5  39   1       1641.25       1410.55       155.58 o                         
   6  39   1       1144.73       1109.40       149.47 o                         
   7  39   1       1293.51       1307.37       163.76 o                         
   8  39   1        800.64        913.92       139.66 o                         
   9  39   1       1289.43       1384.18       168.54 o                         
  10  39   1        753.04        658.11       137.95 o                         
 -10  40   1          6.74         49.85       100.06 o                         
  -9  40   1        433.06        429.61       111.01 o                         
  -8  40   1       2617.32       2383.52       210.27 o                         
  -7  40   1        687.78        583.97       119.45 o                         
  -6  40   1        678.53        984.27       149.71 o                         
  -5  40   1       1690.34       1699.17       168.65 o                         
  -4  40   1        483.45        710.63       125.59 o                         
  -3  40   1        289.10        224.46        92.22 o                         
  -2  40   1       9962.50       9910.56       325.03 o                         
  -1  40   1        193.55        186.91        53.59 o                         
   0  40   1         46.21         65.86        46.99 o                         
   1  40   1       1640.08       1928.87       117.53 o                         
   2  40   1        970.36       1306.27       100.03 o                         
   3  40   1         49.84        157.38        59.45 o                         
   4  40   1       1074.01        863.80       123.57 o                         
   5  40   1        280.82        159.23        70.96 o                         
   6  40   1         30.42         52.07        81.41 o                         
   7  40   1          7.90         18.55        68.50 o                         
   8  40   1       1969.04       2307.05       216.83 o                         
   9  40   1         51.98        138.88        94.77 o                         
 -10  41   1       2108.41       2102.65       214.49 o                         
  -9  41   1        171.44        125.49        81.03 o                         
  -8  41   1        254.19        322.41       106.17 o                         
  -7  41   1          2.38         13.49        78.64 o                         
  -6  41   1       8549.75       7812.60       367.53 o                         
  -5  41   1         91.09        131.82        72.88 o                         
  -4  41   1       3199.62       3255.17       225.41 o                         
  -3  41   1        303.43        266.01        90.91 o                         
  -2  41   1         31.41        391.64        72.62 o                         
  -1  41   1        545.42        551.40        73.88 o                         
   0  41   1        853.80        853.13        82.10 o                         
   1  41   1          4.45        187.73        56.94 o                         
   2  41   1       4871.15       4774.37       183.79 o                         
   3  41   1        296.01        251.56        84.92 o                         
   4  41   1         11.53         70.93        77.46 o                         
   5  41   1        956.68        998.80       140.73 o                         
   6  41   1       2170.39       2198.16       198.12 o                         
   7  41   1          6.95         37.04        83.77 o                         
   8  41   1        364.93        501.99       120.10 o                         
   9  41   1        451.55        268.97       100.17 o                         
  -9  42   1        717.72        748.25       136.90 o                         
  -8  42   1        902.79        847.80       134.56 o                         
  -7  42   1        200.02        129.36        79.34 o                         
  -6  42   1        532.72        701.04       126.63 o                         
  -5  42   1       2576.00       2939.61       224.76 o                         
  -4  42   1         52.77        -27.24        71.53 o                         
  -3  42   1        346.33        357.56        97.19 o                         
  -2  42   1       2759.70       2915.24       201.13 o                         
  -1  42   1         55.99         44.55        89.70 o                         
   0  42   1          4.41         49.56        48.84 o                         
   1  42   1       3555.46       3723.08       164.37 o                         
   2  42   1       2264.50       2343.88       130.83 o                         
   3  42   1        425.98        485.18        71.82 o                         
   4  42   1        284.30        194.82        89.34 o                         
   5  42   1       1270.33       1287.43       157.88 o                         
   6  42   1        432.55        336.56       103.72 o                         
   7  42   1       3043.36       3239.98       249.77 o                         
   8  42   1        865.50       1192.10       165.46 o                         
  -9  43   1        994.66        924.01       151.12 o                         
  -8  43   1         32.29        154.82        78.78 o                         
  -7  43   1       1619.83       1720.13       184.98 o                         
  -6  43   1         45.96         12.94        76.18 o                         
  -5  43   1        311.29        391.47        96.93 o                         
  -4  43   1        540.94        557.97       114.58 o                         
  -3  43   1       4101.09       4119.65       259.97 o                         
  -2  43   1        192.19        368.92       107.48 o                         
  -1  43   1        691.97        853.27       164.67 o                         
   0  43   1        317.69        295.55        95.85 o                         
   1  43   1         74.84        592.44        83.42 o                         
   2  43   1         10.39         98.93        63.13 o                         
   3  43   1       3617.36       3655.22       245.73 o                         
   4  43   1        350.77        241.23       101.16 o                         
   5  43   1       3502.88       3671.14       255.96 o                         
   6  43   1        106.10        121.77        84.12 o                         
   7  43   1        868.16       1081.03       163.90 o                         
   8  43   1        817.98        622.64       129.99 o                         
  -8  44   1       1067.68        906.92       149.28 o                         
  -7  44   1        238.07        200.93        97.57 o                         
  -6  44   1        619.18        982.16       150.16 o                         
  -5  44   1       2207.30       2062.73       193.66 o                         
  -4  44   1        182.77        209.03        91.70 o                         
  -3  44   1        744.61        706.82       125.25 o                         
  -2  44   1       1463.32       1248.47       148.28 o                         
  -1  44   1       1865.83       1862.21       120.35 o                         
   0  44   1         17.78         49.17        48.48 o                         
   1  44   1       9495.62       9153.96       268.10 o                         
   2  44   1        284.52        457.62        74.86 o                         
   3  44   1        149.43        274.85        97.22 o                         
   4  44   1       4044.86       4722.72       285.16 o                         
   5  44   1        530.04        315.97       103.12 o                         
   6  44   1        767.93        839.50       142.16 o                         
   7  44   1        508.94        556.47       130.83 o                         
  -8  45   1        310.80        310.24       104.86 o                         
  -7  45   1        232.17         98.64        73.45 o                         
  -6  45   1        462.27        442.54       112.90 o                         
  -5  45   1          1.67         25.41        77.34 o                         
  -4  45   1       2212.18       2288.76       204.53 o                         
  -3  45   1        555.95        505.04       113.74 o                         
  -2  45   1          8.09        118.62        57.60 o                         
  -1  45   1          4.31         12.20        54.04 o                         
   0  45   1       3368.61       3282.61       158.73 o                         
   1  45   1        342.75        588.26        84.41 o                         
   2  45   1       6352.71       6126.81       220.69 o                         
   3  45   1         53.44          2.80        78.05 o                         
   4  45   1        135.08        480.45       118.10 o                         
   5  45   1         21.88        -34.14        78.78 o                         
   6  45   1       1281.11       1331.81       167.92 o                         
   7  45   1        178.13        206.47       107.48 o                         
  -7  46   1          7.56        -38.59        83.09 o                         
  -6  46   1        804.27        956.66       148.60 o                         
  -5  46   1        279.33        323.86       104.73 o                         
  -4  46   1          7.36        138.12        95.67 o                         
  -3  46   1        208.86        368.47       106.53 o                         
  -2  46   1       3647.20       3694.41       170.50 o                         
  -1  46   1        128.96        213.40        60.77 o                         
   0  46   1         21.56        109.45        60.16 o                         
   1  46   1        704.92        805.60        91.35 o                         
   2  46   1       1256.79       1365.74       111.78 o                         
   3  46   1        767.46        688.69       130.45 o                         
   4  46   1       3171.05       3333.50       247.90 o                         
   5  46   1        317.43        218.39        96.87 o                         
   6  46   1        196.73        216.34        97.74 o                         
  -6  47   1        153.64         95.60        86.90 o                         
  -5  47   1       1483.05       1809.15       200.70 o                         
  -4  47   1       1179.79       1185.22       160.57 o                         
  -3  47   1       1406.44       1381.27       165.97 o                         
  -2  47   1          5.10        123.86        95.92 o                         
  -1  47   1       2238.37       2283.68       228.47 o                         
   0  47   1        406.45        478.25        86.11 o                         
   1  47   1         95.34        383.08        76.93 o                         
   2  47   1        878.79        721.72        90.76 o                         
   3  47   1       3762.86       3391.10       252.76 o                         
   4  47   1         77.58         -7.40        77.60 o                         
   5  47   1        440.14        586.18       125.97 o                         
   6  47   1        353.10        253.05       100.31 o                         
  -6  48   1        241.69         97.68        83.92 o                         
  -5  48   1       2096.71       2362.07       221.83 o                         
  -4  48   1          1.91         -1.44        88.20 o                         
  -3  48   1        727.70        666.59       121.49 o                         
  -2  48   1       1245.81       1396.52       164.63 o                         
  -1  48   1         85.98        181.97        61.77 o                         
   0  48   1         78.26        139.99        88.00 o                         
   1  48   1       4929.14       4874.69       203.10 o                         
   2  48   1        339.46        271.53       150.93 o                         
   3  48   1        556.90        566.49       121.40 o                         
   4  48   1        136.84        141.38        94.49 o                         
   5  48   1        244.93        377.45       118.34 o                         
  -5  49   1         16.36         -1.40        74.97 o                         
  -4  49   1       1159.01       1181.40       166.90 o                         
  -3  49   1        491.61        219.49       100.78 o                         
  -2  49   1        101.90         70.72        80.93 o                         
  -1  49   1        199.89        319.89        72.14 o                         
   0  49   1       1717.46       1802.79       126.36 o                         
   1  49   1         39.39        299.43        70.74 o                         
   2  49   1       2542.99       2448.67       175.18 o                         
   3  49   1        274.76        283.27       110.47 o                         
   4  49   1        488.45        468.42       130.91 o                         
   5  49   1        691.81        881.91       149.60 o                         
  -5  50   1          8.18        111.28        93.15 o                         
  -4  50   1        256.18        183.07        82.53 o                         
  -3  50   1         14.63         35.32        86.10 o                         
  -2  50   1       2764.08       2864.06       233.89 o                         
  -1  50   1        761.92        818.67        96.75 o                         
   0  50   1         62.00        256.76        70.62 o                         
   1  50   1          0.15         62.29        56.19 o                         
   2  50   1        143.13        243.83       101.82 o                         
   3  50   1         20.26         -0.06        76.17 o                         
   4  50   1       1550.64       1742.97       196.72 o                         
  -4  51   1        881.67        850.80       145.07 o                         
  -3  51   1        422.34        450.17       118.93 o                         
  -2  51   1        195.08        -20.86        97.76 o                         
  -1  51   1        939.79        876.19       111.95 o                         
   0  51   1        300.56        312.03        84.02 o                         
   1  51   1        170.86        101.56        54.03 o                         
   2  51   1       1973.72       1921.39       203.44 o                         
   3  51   1        604.88        692.94       133.46 o                         
  -3  52   1        558.07        824.48       150.69 o                         
  -2  52   1        381.91        297.49       114.85 o                         
  -1  52   1        120.50        290.34       128.04 o                         
   0  52   1          0.57         80.71       134.66 o                         
   1  52   1       1172.42       1117.79       110.09 o                         
   2  52   1         94.96        129.06        99.85 o                         
   3  52   1        333.98        446.51       122.57 o                         
  -2  53   1         51.21        128.01        89.81 o                         
  -1  53   1       1466.39       1334.85       172.75 o                         
   0  53   1        183.07        304.75        79.57 o                         
   1  53   1          3.32         97.86        62.37 o                         
   2  53   1         76.34        267.26       108.37 o                         
  -1  54   1        106.13        207.89       115.60 o                         
   0  54   1         37.02        107.61        72.18 o                         
   1  54   1       1083.48       1013.25       114.54 o                         
   0  55   1       1954.27       1862.91       204.91 o                         
 -14   0   2       3324.97       3553.32       261.04 o                         
 -12   0   2          1.94        -37.77        70.85 o                         
 -10   0   2      17247.25      17591.38       346.30 o                         
  -8   0   2       7672.11       7694.89       274.02 o                         
  -6   0   2       3816.23       3783.45        98.42 o                         
  -4   0   2        132.31        210.06        31.47 o                         
   2   0   2     117179.03     134678.28      1288.46 o                         
   4   0   2      13775.13      15952.79       215.68 o                         
   6   0   2        471.25        567.11        86.51 o                         
   8   0   2         23.42         79.87        68.90 o                         
  10   0   2        246.85        527.12       109.04 o                         
  12   0   2       3389.14       3558.99       246.58 o                         
  14   0   2        955.37        948.63       156.82 o                         
 -15   1   2        389.64        473.19        83.64 o                         
 -14   1   2        746.16       1005.16       197.33 o                         
 -13   1   2        214.34         93.92       161.63 o                         
 -12   1   2         24.67         86.35        61.98 o                         
 -11   1   2       2585.00       2487.13        90.67 o                         
 -10   1   2         66.40        225.37        46.36 o                         
  -9   1   2       1728.98       1738.44        80.17 o                         
  -8   1   2       4252.98       4154.88       112.26 o                         
  -7   1   2       3743.44       3398.06        80.16 o                         
  -6   1   2        214.90        152.49        17.78 o                         
  -5   1   2       6026.18       6087.81        72.50 o                         
  -4   1   2       8851.72       8869.61        97.65 o                         
  -3   1   2      82504.05      86110.14       565.03 o                         
  -2   1   2         95.33         85.12        15.40 o                         
   1   1   2      13343.09      11783.50       155.01 o                         
   2   1   2       5359.17       4943.37       103.06 o                         
   3   1   2       8767.97      10011.21        86.14 o                         
   4   1   2      21156.61      22937.57       183.10 o                         
   5   1   2       1337.26       1202.59        36.40 o                         
   6   1   2       2020.34       1980.43        69.04 o                         
   7   1   2        142.90        188.15        57.78 o                         
   8   1   2        916.18       1112.08        83.41 o                         
   9   1   2        359.31        508.87        68.79 o                         
  10   1   2       5330.32       4749.13       182.67 o                         
  11   1   2        818.36        781.95        61.46 o                         
  12   1   2        457.44        513.51        64.42 o                         
  13   1   2       1201.62       1067.05       105.45 o                         
  14   1   2        116.72        110.97        63.38 o                         
 -15   2   2         54.42        -51.60        68.28 o                         
 -14   2   2        516.02        582.42        93.54 o                         
 -13   2   2        399.42        497.84       121.74 o                         
 -12   2   2        100.63         58.34        53.96 o                         
 -11   2   2       5054.75       5302.60       129.32 o                         
 -10   2   2       1547.19       1701.22        95.08 o                         
  -9   2   2       3667.38       3696.04       142.38 o                         
  -8   2   2        441.95        526.43        48.47 o                         
  -7   2   2      10730.74      10386.41       178.38 o                         
  -6   2   2       2536.58       2600.84        47.23 o                         
  -5   2   2       1078.52       1067.16        28.52 o                         
  -4   2   2       1858.49       2083.14        39.56 o                         
  -3   2   2       1412.86       1401.25        36.37 o                         
  -2   2   2      39018.77      27237.91       197.34 o                         
  -1   2   2      56393.88      52700.37      4007.37 o                         
   0   2   2       4773.69      14300.84      1264.95 o                         
   1   2   2      32524.47      36113.86       264.07 o                         
   2   2   2       3791.56       5547.30        79.89 o                         
   3   2   2      23815.20      25704.01       177.15 o                         
   4   2   2        535.33        436.00        22.88 o                         
   5   2   2      18795.64      19357.52       155.25 o                         
   6   2   2       1182.44        937.83        48.24 o                         
   7   2   2          0.52         52.45        40.74 o                         
   8   2   2        124.86        145.67        55.68 o                         
   9   2   2       5221.10       5224.67       189.29 o                         
  10   2   2        442.42        449.66        71.21 o                         
  11   2   2       1718.80       1622.84        92.84 o                         
  12   2   2         51.58         68.60        67.00 o                         
  13   2   2         28.18        232.57        72.60 o                         
  14   2   2        145.72        209.37        68.19 o                         
 -15   3   2       1148.43       1027.12       114.82 o                         
 -14   3   2          2.21        -66.04        66.04 o                         
 -13   3   2        609.12        742.03        86.77 o                         
 -12   3   2        227.23         99.14        57.36 o                         
 -11   3   2       2520.23       2710.34       107.52 o                         
 -10   3   2       4179.50       4280.50       126.70 o                         
  -9   3   2       6305.05       6287.02       146.96 o                         
  -8   3   2       2118.75       1835.26        75.48 o                         
  -7   3   2         41.02        165.72        23.60 o                         
  -6   3   2       2299.77       2334.17        44.21 o                         
  -5   3   2      53252.46      56380.89       318.44 o                         
  -4   3   2        784.50        906.22        27.79 o                         
  -3   3   2      17679.70      17190.12       148.92 o                         
  -2   3   2         33.45         63.19        15.94 o                         
   0   3   2       1729.59       2277.62        45.61 o                         
   1   3   2       3202.64       1952.21        42.12 o                         
   2   3   2      93549.57      95580.23       624.47 o                         
   3   3   2      24648.06      24168.13       159.46 o                         
   4   3   2       9175.92       8814.46       105.71 o                         
   5   3   2        575.37        717.05        26.20 o                         
   6   3   2        314.69        341.59        29.75 o                         
   7   3   2      10382.89      10234.66       229.51 o                         
   8   3   2          1.91        -31.84        47.54 o                         
   9   3   2        339.34        267.32        60.80 o                         
  10   3   2       1505.59       1320.83       141.31 o                         
  11   3   2       1093.27       1075.73        80.15 o                         
  12   3   2         75.62        186.54        54.66 o                         
  13   3   2        915.99        826.27        81.02 o                         
  14   3   2        746.34        733.91       131.03 o                         
 -15   4   2          3.89         60.51        71.54 o                         
 -14   4   2       2296.25       2384.70       149.90 o                         
 -13   4   2        194.95        145.07        68.72 o                         
 -12   4   2        441.76        418.38        72.98 o                         
 -11   4   2       5320.87       5554.82       154.17 o                         
 -10   4   2       9908.23      10092.15       203.61 o                         
  -9   4   2        914.42        907.41        90.05 o                         
  -8   4   2       9848.81      10065.73       181.79 o                         
  -7   4   2        702.85        605.23        33.51 o                         
  -6   4   2       2177.70       2382.15        40.26 o                         
  -5   4   2       5599.49       5433.88        75.10 o                         
  -4   4   2      34551.80      35702.13       280.78 o                         
  -3   4   2       7239.77       6800.39        91.19 o                         
  -2   4   2      46307.74      62042.00       416.30 o                         
  -1   4   2       1105.88       1491.17        35.72 o                         
   1   4   2       3925.78       2819.93        48.70 o                         
   2   4   2      12432.22      10450.44       118.76 o                         
   3   4   2        246.79        142.52        15.54 o                         
   4   4   2       4816.36       5409.95        65.48 o                         
   5   4   2         15.96         32.13        12.89 o                         
   6   4   2       1280.38       1190.18        50.71 o                         
   7   4   2        500.15        520.88        85.93 o                         
   8   4   2        816.04       1006.33       118.87 o                         
   9   4   2        137.65         62.68        73.73 o                         
  10   4   2          5.65        135.15        82.92 o                         
  11   4   2         21.58         26.51        65.77 o                         
  12   4   2       4099.44       4140.31       152.78 o                         
  13   4   2        475.77        465.63        67.90 o                         
  14   4   2         53.14        131.86        67.27 o                         
 -14   5   2        472.66        516.35        87.15 o                         
 -13   5   2         78.66        108.34        57.87 o                         
 -12   5   2       1496.45       1385.78       108.48 o                         
 -11   5   2        851.65        938.83        70.95 o                         
 -10   5   2       2575.59       2539.68       107.25 o                         
  -9   5   2       1274.92       1375.38        72.48 o                         
  -8   5   2       9865.97      10344.10       185.17 o                         
  -7   5   2       1158.79       1181.57        38.33 o                         
  -6   5   2      11079.04      11387.56        97.99 o                         
  -5   5   2      11786.98      11474.95       111.80 o                         
  -4   5   2       2577.67       2543.31        49.15 o                         
  -3   5   2      21696.15      22243.62       164.95 o                         
  -2   5   2     165580.30     165008.23      1140.71 o                         
  -1   5   2       3522.42       4754.67        61.71 o                         
   0   5   2       1526.22       1534.65        34.40 o                         
   1   5   2      24333.78      26504.74       199.19 o                         
   2   5   2      53493.65      59156.66       387.06 o                         
   3   5   2       9830.47       9544.52        89.48 o                         
   4   5   2      31955.39      33492.22       222.77 o                         
   5   5   2        663.69        676.68        34.77 o                         
   6   5   2      14986.94      15346.47       230.04 o                         
   7   5   2        749.49        664.11        89.60 o                         
   8   5   2      11520.57      11405.10       368.76 o                         
   9   5   2         54.43        125.60        83.11 o                         
  10   5   2       5071.31       5147.00       294.68 o                         
  11   5   2        157.99        123.19        63.87 o                         
  12   5   2        119.85        207.06        61.36 o                         
  13   5   2        206.61        123.13        55.08 o                         
  14   5   2        366.08        378.43       126.80 o                         
 -14   6   2       2012.64       2123.86       141.87 o                         
 -13   6   2        101.95        150.15        61.02 o                         
 -12   6   2        105.79        189.04        63.99 o                         
 -11   6   2        358.85        427.29        99.29 o                         
 -10   6   2       5166.33       5209.51       142.08 o                         
  -9   6   2         97.84        148.70        40.53 o                         
  -8   6   2       1789.71       1516.99        65.00 o                         
  -7   6   2      12667.46      12560.36       134.31 o                         
  -6   6   2      23157.88      24078.42       179.45 o                         
  -5   6   2       9583.00       9856.42        97.74 o                         
  -4   6   2      26207.77      25249.17       200.31 o                         
  -3   6   2       9794.97       9468.95        93.18 o                         
  -1   6   2      17378.99      18430.90       145.14 o                         
   0   6   2      39400.61      28989.69       210.57 o                         
   1   6   2      12241.64      10103.71       104.73 o                         
   2   6   2      49493.08      56929.75       351.17 o                         
   3   6   2        281.24        554.15        21.55 o                         
   4   6   2       1345.90       1310.25        40.50 o                         
   5   6   2      17925.59      17248.94       172.33 o                         
   6   6   2       6363.80       6273.17       106.95 o                         
   7   6   2        494.72        621.68        73.48 o                         
   8   6   2         42.72         53.06        70.24 o                         
   9   6   2      12200.22      11910.20       400.60 o                         
  10   6   2        500.30        555.68        74.25 o                         
  11   6   2       1081.65       1042.75        77.16 o                         
  12   6   2        513.94        503.76        64.08 o                         
  13   6   2        715.25        694.64        76.03 o                         
  14   6   2        129.55        165.69        96.25 o                         
 -14   7   2        279.65        486.13       120.26 o                         
 -13   7   2       1913.96       2095.93       135.02 o                         
 -12   7   2        454.83        443.10       188.68 o                         
 -11   7   2       4266.74       4212.64       135.09 o                         
 -10   7   2        437.93        339.24        52.26 o                         
  -9   7   2       7433.24       7056.27       232.06 o                         
  -8   7   2       1249.41       1154.74        58.13 o                         
  -7   7   2        334.50        326.03        27.69 o                         
  -6   7   2        675.91        551.59        24.69 o                         
  -5   7   2      52832.50      54480.79       329.29 o                         
  -4   7   2       1706.70       1744.05        41.98 o                         
  -3   7   2        147.02        184.67        24.77 o                         
  -2   7   2      48067.97      53558.26       415.75 o                         
  -1   7   2        272.20        273.86        18.03 o                         
   0   7   2        138.95        121.69        15.91 o                         
   1   7   2      77585.97      78667.67       490.45 o                         
   2   7   2       6527.77       6366.26        77.26 o                         
   3   7   2      21368.25      22276.01       162.16 o                         
   4   7   2         38.17         58.57        17.29 o                         
   5   7   2       7896.42       7233.39       126.67 o                         
   6   7   2       1351.63       1301.06        46.69 o                         
   7   7   2      10394.90      10280.83       268.81 o                         
   8   7   2        341.33        401.10        92.26 o                         
   9   7   2        727.72        792.46       129.39 o                         
  10   7   2        459.52        315.73        61.10 o                         
  11   7   2       1155.59       1180.77        83.07 o                         
  12   7   2         29.50         52.67        52.03 o                         
  13   7   2       1187.03       1231.58       197.54 o                         
  14   7   2         80.33        194.27       105.00 o                         
 -14   8   2        268.89        253.75       101.71 o                         
 -13   8   2        600.84        649.67        84.22 o                         
 -12   8   2         15.89        117.11        59.45 o                         
 -11   8   2       2875.34       3228.04       117.11 o                         
 -10   8   2       1227.51       1151.57        71.87 o                         
  -9   8   2        360.91        295.59        45.19 o                         
  -8   8   2       7571.86       7896.83       158.71 o                         
  -7   8   2       6988.03       6328.90        97.77 o                         
  -6   8   2       2049.61       2202.79        43.48 o                         
  -5   8   2        200.07        296.54        27.99 o                         
  -4   8   2       8069.11       8170.38        95.29 o                         
  -3   8   2       1693.41       1673.99        41.10 o                         
  -2   8   2       1641.50        810.37        42.96 o                         
  -1   8   2      86924.58      93981.23       506.08 o                         
   0   8   2        474.82         96.02        17.05 o                         
   1   8   2       5897.24       7504.10        87.47 o                         
   2   8   2      38439.91      37879.74       257.94 o                         
   3   8   2       7129.58       8258.21        92.73 o                         
   4   8   2       7528.65       7275.15        99.54 o                         
   5   8   2      10719.00      11225.98       143.11 o                         
   6   8   2       5351.56       5128.51       112.90 o                         
   7   8   2         91.25         95.98        70.85 o                         
   8   8   2       7226.44       6906.69       284.30 o                         
   9   8   2      10000.63       9885.46       254.35 o                         
  10   8   2        595.92        692.13       100.28 o                         
  11   8   2        371.28        362.79        60.09 o                         
  12   8   2       1329.64       1534.07       135.89 o                         
  13   8   2        341.19        278.46        74.01 o                         
 -14   9   2         43.39        182.41       107.04 o                         
 -13   9   2        106.16         29.52        88.05 o                         
 -12   9   2       3820.98       3732.93       165.01 o                         
 -11   9   2       1129.05       1008.12        89.59 o                         
 -10   9   2       1979.64       2148.74        93.15 o                         
  -9   9   2        858.88        789.66        66.89 o                         
  -8   9   2       1918.03       1894.34        71.63 o                         
  -7   9   2       5330.95       5297.66        81.92 o                         
  -6   9   2      11954.11      12185.40       120.88 o                         
  -5   9   2      16842.50      19060.23       154.11 o                         
  -4   9   2       9726.19       8923.22        92.23 o                         
  -3   9   2       2147.18       2700.98        46.69 o                         
  -2   9   2      46776.95      49623.88       395.72 o                         
  -1   9   2       4450.95       4318.68        55.28 o                         
   0   9   2     116518.31     123449.89       658.86 o                         
   1   9   2      29057.79      31162.36       240.34 o                         
   2   9   2        190.74        358.18        21.98 o                         
   3   9   2       1509.97       1900.28        40.58 o                         
   4   9   2      35782.04      37956.86       354.18 o                         
   5   9   2       1061.39        962.72        41.77 o                         
   6   9   2       2256.58       2186.15        64.64 o                         
   7   9   2       1611.20       1646.17       132.10 o                         
   8   9   2      10735.95      10016.95       345.57 o                         
   9   9   2         59.38        195.15        63.38 o                         
  10   9   2       5711.42       5518.85       194.38 o                         
  11   9   2        180.29        201.89        47.60 o                         
  12   9   2        439.66        536.96        82.42 o                         
  13   9   2        386.32        305.12        76.42 o                         
 -14  10   2       1171.00        994.11       150.95 o                         
 -13  10   2         82.73         64.87        97.24 o                         
 -12  10   2          7.07        -35.63        93.31 o                         
 -11  10   2        416.89        514.40        73.43 o                         
 -10  10   2       1648.60       1587.27        80.90 o                         
  -9  10   2       2774.15       2693.23        96.79 o                         
  -8  10   2       8870.82       8626.56       140.97 o                         
  -7  10   2       2433.88       2487.44        54.68 o                         
  -6  10   2        464.38        637.58        33.42 o                         
  -5  10   2        629.00        743.89        25.38 o                         
  -4  10   2      56768.88      57858.84       328.44 o                         
  -3  10   2      17708.28      19282.80       158.89 o                         
  -2  10   2       6196.42       7316.81        83.02 o                         
  -1  10   2       1015.56       1241.44        37.42 o                         
   0  10   2       2719.91       1317.76        37.69 o                         
   1  10   2       3542.85       2622.83        44.73 o                         
   2  10   2        535.44        298.52        21.58 o                         
   3  10   2         33.47         56.66        13.63 o                         
   4  10   2        934.15        900.73        26.20 o                         
   5  10   2        229.45        167.39        23.33 o                         
   6  10   2      11938.89      11608.92       175.78 o                         
   7  10   2       3404.13       3410.97       227.50 o                         
   8  10   2       4918.80       4811.32       159.73 o                         
   9  10   2       6309.18       6188.68       153.22 o                         
  10  10   2        388.59        366.10        64.96 o                         
  11  10   2        256.23        263.27        64.51 o                         
  12  10   2       3541.48       3692.91       181.07 o                         
  13  10   2          7.86         47.98        62.98 o                         
 -14  11   2         50.29        -11.53       116.32 o                         
 -13  11   2       1248.16       1061.47       154.77 o                         
 -12  11   2         20.72        117.13        88.16 o                         
 -11  11   2       4211.43       4177.30       246.86 o                         
 -10  11   2         63.09         58.65        49.45 o                         
  -9  11   2       5245.26       5331.32       170.67 o                         
  -8  11   2        415.79        490.33        46.96 o                         
  -7  11   2         10.14         15.63        22.23 o                         
  -6  11   2       1736.09       1581.87        45.31 o                         
  -5  11   2      26055.97      29659.39       217.77 o                         
  -4  11   2       7978.67       9197.40        87.25 o                         
  -3  11   2      21302.52      20846.63       171.01 o                         
  -2  11   2       3557.53       4022.42        61.00 o                         
  -1  11   2       8022.81       9487.17        86.65 o                         
   0  11   2      12250.00      11702.45       109.77 o                         
   1  11   2       7702.28       6986.57        78.08 o                         
   2  11   2      26051.00      28056.14       185.70 o                         
   3  11   2      17701.23      19536.88       148.99 o                         
   4  11   2       8452.17       8178.95        98.14 o                         
   5  11   2      13762.84      14556.70       171.68 o                         
   6  11   2       7972.22       8170.81       152.59 o                         
   7  11   2       2704.58       2677.59       111.32 o                         
   8  11   2       1839.00       1996.04       140.77 o                         
   9  11   2       1910.69       2098.32        94.29 o                         
  10  11   2        523.14        404.53       102.79 o                         
  11  11   2        298.48        243.55        69.67 o                         
  12  11   2         18.37        128.08        65.98 o                         
  13  11   2       1154.94       1340.99       125.93 o                         
 -14  12   2          4.92        -95.12        96.15 o                         
 -13  12   2        717.65        803.18       128.38 o                         
 -12  12   2          5.10         34.73        83.28 o                         
 -11  12   2        234.71        456.32       112.78 o                         
 -10  12   2         12.46        -63.32        79.68 o                         
  -9  12   2        330.31        327.01        90.80 o                         
  -8  12   2        126.65        154.24        44.97 o                         
  -7  12   2      16241.77      15707.10       234.35 o                         
  -6  12   2       3199.87       3375.30        75.17 o                         
  -5  12   2      19316.20      21423.77       175.06 o                         
  -4  12   2        238.07        193.55        18.21 o                         
  -3  12   2       6166.92       5047.42        72.50 o                         
  -2  12   2       2219.02       1998.18        41.88 o                         
  -1  12   2      14200.02      14241.77       115.37 o                         
   0  12   2      21834.55      19069.91       143.10 o                         
   1  12   2       2360.78       2048.34        40.37 o                         
   2  12   2        184.16        173.15        15.30 o                         
   3  12   2      22436.95      20873.39       155.58 o                         
   4  12   2       1133.95       1104.11        27.70 o                         
   5  12   2      17691.19      17559.30       175.94 o                         
   6  12   2        383.42        361.81        29.76 o                         
   7  12   2        182.56        164.21        35.83 o                         
   8  12   2        586.78        560.27        49.71 o                         
   9  12   2      18292.56      18071.85       583.31 o                         
  10  12   2        219.62        268.16        84.34 o                         
  11  12   2        851.06        944.04        96.61 o                         
  12  12   2        220.86        358.15        78.48 o                         
  13  12   2        558.76        509.14        90.74 o                         
 -14  13   2        374.97        441.80       119.23 o                         
 -13  13   2       1566.20       1510.53       181.13 o                         
 -12  13   2       1187.57       1047.66       145.96 o                         
 -11  13   2       2680.98       2374.97       195.25 o                         
 -10  13   2        901.15        830.83       125.80 o                         
  -9  13   2       1819.06       1868.49       158.15 o                         
  -8  13   2       5597.86       5691.13       162.36 o                         
  -7  13   2       1748.36       1697.66        91.62 o                         
  -6  13   2       2141.42       2179.57        73.98 o                         
  -5  13   2      10276.93      11186.01       137.24 o                         
  -4  13   2        223.72        207.53        15.53 o                         
  -3  13   2       1598.95       1384.06        38.85 o                         
  -2  13   2      14329.02      15314.57       134.80 o                         
  -1  13   2       2729.16       3195.43        45.11 o                         
   0  13   2      33030.39      32958.33       215.87 o                         
   1  13   2      14437.90      14424.76       123.26 o                         
   2  13   2       1452.91       1141.59        34.34 o                         
   3  13   2      18867.13      18037.97       142.77 o                         
   4  13   2       9712.94       9911.98        91.42 o                         
   5  13   2       6647.36       6509.36       100.66 o                         
   6  13   2         99.96         66.59        29.76 o                         
   7  13   2        470.53        598.41        47.78 o                         
   8  13   2       2689.70       2724.01       159.09 o                         
   9  13   2        543.10        764.02        78.87 o                         
  10  13   2       5725.97       5234.40       198.46 o                         
  11  13   2       1616.54       1628.57       120.85 o                         
  12  13   2        736.15        698.67        94.56 o                         
  13  13   2       2164.89       2146.92       154.69 o                         
 -14  14   2       1223.21       1298.99       176.83 o                         
 -13  14   2          0.97         46.81        92.92 o                         
 -12  14   2         39.72        157.77        82.68 o                         
 -11  14   2        264.05        356.05       107.22 o                         
 -10  14   2       3930.03       3688.27       229.13 o                         
  -9  14   2         59.17         36.14        78.42 o                         
  -8  14   2       9330.19       9634.30       250.89 o                         
  -7  14   2       4528.33       4395.24       158.83 o                         
  -6  14   2       4455.23       4776.65       124.07 o                         
  -5  14   2       1341.57       1300.54        38.54 o                         
  -4  14   2      31982.29      32458.54       221.11 o                         
  -3  14   2      11908.87      11783.53       114.88 o                         
  -2  14   2       4643.71       3905.90        62.26 o                         
  -1  14   2      17912.68      18377.91       133.42 o                         
   0  14   2      23038.82      25692.63       183.02 o                         
   1  14   2          3.42          4.28        14.86 o                         
   2  14   2      13392.11      13643.39       107.15 o                         
   3  14   2       3041.65       2444.83        45.72 o                         
   4  14   2       1058.33       1051.98        28.72 o                         
   5  14   2       5152.54       4627.09        87.07 o                         
   6  14   2       6333.36       6614.59       119.37 o                         
   7  14   2        322.91        281.87        85.10 o                         
   8  14   2       1329.16       1398.19        90.57 o                         
   9  14   2        859.63       1096.82        86.24 o                         
  10  14   2        470.72        535.07       137.72 o                         
  11  14   2         36.89         -9.23        53.49 o                         
  12  14   2       2226.75       2287.09       149.27 o                         
  13  14   2         67.79         86.25        71.46 o                         
 -14  15   2        107.26        239.76       121.38 o                         
 -13  15   2        151.56        220.33       105.51 o                         
 -12  15   2       2344.76       2292.28       202.58 o                         
 -11  15   2       2760.62       2430.40       199.41 o                         
 -10  15   2        246.60        306.61        99.70 o                         
  -9  15   2       5012.89       4812.66       250.99 o                         
  -8  15   2      16464.46      16157.96       311.05 o                         
  -7  15   2         34.20         38.87        38.22 o                         
  -6  15   2       3938.11       3527.14       108.33 o                         
  -5  15   2       5484.35       5338.64        96.11 o                         
  -4  15   2       2282.42       2501.91        57.49 o                         
  -3  15   2      17543.33      17771.57       161.44 o                         
  -2  15   2      32097.81      33905.14       225.07 o                         
  -1  15   2       1008.08       1136.78        27.36 o                         
   0  15   2      29258.43      29840.25       227.51 o                         
   1  15   2       2072.26       2127.68        43.94 o                         
   2  15   2       7793.79       8251.83        79.44 o                         
   3  15   2       1052.88       1166.90        33.09 o                         
   4  15   2      17385.63      17307.70       196.87 o                         
   5  15   2       1213.72       1297.50        50.79 o                         
   6  15   2       2992.27       2833.20       171.17 o                         
   7  15   2          9.72        -27.22        38.45 o                         
   8  15   2       9692.48      10251.49       247.02 o                         
   9  15   2        667.66        601.04        72.50 o                         
  10  15   2       1862.95       1833.21       123.25 o                         
  11  15   2        219.82        322.32        75.74 o                         
  12  15   2         34.15        119.73        62.79 o                         
  13  15   2         29.77        -66.08        66.08 o                         
 -14  16   2        273.28        352.04       107.61 o                         
 -13  16   2        942.87       1093.49       161.08 o                         
 -12  16   2         72.21        231.48       101.31 o                         
 -11  16   2        273.11        476.29       123.57 o                         
 -10  16   2       1478.43       1321.11       145.76 o                         
  -9  16   2       1564.72       1276.65       144.09 o                         
  -8  16   2       1511.84       1570.98        93.25 o                         
  -7  16   2      18666.56      18910.13       336.94 o                         
  -6  16   2        125.07        149.40        40.65 o                         
  -5  16   2       1226.60       1119.96        57.10 o                         
  -4  16   2      10201.56       9050.46        99.82 o                         
  -3  16   2       3754.35       3929.56        57.83 o                         
  -2  16   2        124.67         34.46        14.93 o                         
  -1  16   2       6187.22       6956.95        70.51 o                         
   0  16   2        351.39        513.67        24.19 o                         
   1  16   2       2243.26       2283.38        42.06 o                         
   2  16   2       5483.18       4923.10        59.96 o                         
   3  16   2      20129.96      22137.80       194.76 o                         
   4  16   2        502.03        404.91        29.29 o                         
   5  16   2      17669.02      17449.91       266.78 o                         
   6  16   2       4775.25       4771.13       249.25 o                         
   7  16   2        203.56        279.99       119.94 o                         
   8  16   2        419.39        350.82        56.82 o                         
   9  16   2       6403.08       6213.11       164.83 o                         
  10  16   2       1006.93       1008.73        91.58 o                         
  11  16   2       1996.53       2059.68       135.37 o                         
  12  16   2        670.43        684.20        91.32 o                         
  13  16   2        101.75        226.09        91.00 o                         
 -14  17   2          4.48        -25.47        90.84 o                         
 -13  17   2       1193.48       1483.05       180.61 o                         
 -12  17   2         80.69        108.04        83.13 o                         
 -11  17   2       7031.08       6761.26       324.00 o                         
 -10  17   2        274.01        186.67        88.69 o                         
  -9  17   2      13963.79      13597.00       439.95 o                         
  -8  17   2         81.62         72.77        40.63 o                         
  -7  17   2        539.75        464.20        60.38 o                         
  -6  17   2        131.62         63.18        36.24 o                         
  -5  17   2      10003.88       9534.71       174.18 o                         
  -4  17   2        674.17        562.65        29.96 o                         
  -3  17   2       9792.96       9244.29        98.96 o                         
  -2  17   2       2697.55       2580.89        48.51 o                         
  -1  17   2       2078.28       2398.72        44.87 o                         
   0  17   2        146.87        112.15        15.35 o                         
   1  17   2      16627.11      16111.91       131.22 o                         
   2  17   2       2835.84       2868.88        45.75 o                         
   3  17   2      28875.25      29481.43       218.11 o                         
   4  17   2       2249.11       2072.15        61.14 o                         
   5  17   2       1927.12       2036.99        76.95 o                         
   6  17   2         75.04        209.50        48.44 o                         
   7  17   2        919.11        959.18       102.57 o                         
   8  17   2         69.03         98.48        47.46 o                         
   9  17   2       4217.79       4280.68       137.36 o                         
  10  17   2        428.32        516.61        58.45 o                         
  11  17   2        951.69        969.52       100.40 o                         
  12  17   2         61.42        -62.96        62.96 o                         
  13  17   2       1430.93       1128.35       116.82 o                         
 -14  18   2        948.53       1067.07       173.82 o                         
 -13  18   2        569.48        695.93       134.07 o                         
 -12  18   2          2.77         12.99        91.75 o                         
 -11  18   2        655.79        780.66       135.29 o                         
 -10  18   2       6334.78       6250.48       298.89 o                         
  -9  18   2        311.30        287.40        58.91 o                         
  -8  18   2       2530.22       2430.05       114.93 o                         
  -7  18   2      13617.39      13434.40       578.11 o                         
  -6  18   2       1640.53       1530.73       161.29 o                         
  -5  18   2       2389.97       2366.08        97.28 o                         
  -4  18   2       6368.89       6341.98       117.88 o                         
  -3  18   2       2719.46       2202.68        46.70 o                         
  -2  18   2       6276.13       7030.99        80.75 o                         
  -1  18   2      31771.25      33161.07       246.22 o                         
   0  18   2       5914.30       5278.75        68.45 o                         
   1  18   2        634.54        862.08        25.06 o                         
   2  18   2      10793.45      10342.68        95.79 o                         
   3  18   2       3921.17       4206.06        64.68 o                         
   4  18   2       1451.81       1401.46        51.54 o                         
   5  18   2      11698.66      11789.38       199.42 o                         
   6  18   2       2652.44       2869.37        96.26 o                         
   7  18   2         22.50         29.99        42.61 o                         
   8  18   2       2134.14       2216.28        95.58 o                         
   9  18   2       1151.37       1089.21        75.54 o                         
  10  18   2         40.59         87.89        42.64 o                         
  11  18   2         10.44         59.91        65.18 o                         
  12  18   2        761.71        767.54        99.14 o                         
  13  18   2          0.44         48.82        69.28 o                         
 -14  19   2        229.96        447.83       133.98 o                         
 -13  19   2        369.31        379.15       121.01 o                         
 -12  19   2       3639.24       3905.57       266.28 o                         
 -11  19   2        823.40        673.07       128.14 o                         
 -10  19   2        144.20        306.97       109.63 o                         
  -9  19   2        802.89        750.82        86.43 o                         
  -8  19   2      10520.17      11017.40       517.38 o                         
  -7  19   2        528.38        623.17        63.09 o                         
  -6  19   2      13923.38      13562.94       456.20 o                         
  -5  19   2        295.09        270.24        44.82 o                         
  -4  19   2       1661.97       1570.97        53.34 o                         
  -3  19   2       1794.67       1738.77        46.27 o                         
  -2  19   2      11004.13       9828.71       100.14 o                         
  -1  19   2       1786.25       1978.06        39.88 o                         
   0  19   2      20374.35      22197.56       156.14 o                         
   1  19   2         53.75         71.33        13.62 o                         
   2  19   2       5271.99       5433.41        73.17 o                         
   3  19   2         31.68         93.27        20.76 o                         
   4  19   2      10041.81      10389.90       175.74 o                         
   5  19   2       4827.39       4363.79       136.61 o                         
   6  19   2       5065.90       4917.06       128.50 o                         
   7  19   2       2304.50       2302.60        94.65 o                         
   8  19   2       2641.07       2955.97       111.59 o                         
   9  19   2       1507.31       1478.14        85.29 o                         
  10  19   2       1169.42       1257.48        83.39 o                         
  11  19   2          6.28         55.61       123.59 o                         
  12  19   2         80.90         55.25        99.20 o                         
  13  19   2        167.88        117.37       106.32 o                         
 -13  20   2        143.29        280.44       112.19 o                         
 -12  20   2        149.43        183.47       104.66 o                         
 -11  20   2        944.81        836.13       138.96 o                         
 -10  20   2       2705.87       2512.11       198.43 o                         
  -9  20   2       1831.99       1823.70       136.66 o                         
  -8  20   2         10.30         39.11        47.66 o                         
  -7  20   2       1207.81       1479.52        90.82 o                         
  -6  20   2       2172.33       1991.87        97.94 o                         
  -5  20   2          7.04         57.70        38.04 o                         
  -4  20   2       6142.17       5892.05       101.21 o                         
  -3  20   2       1519.14       1155.34        40.51 o                         
  -2  20   2       1369.89       1274.43        39.01 o                         
  -1  20   2         20.04         61.35        14.27 o                         
   0  20   2      27846.21      31024.90       223.74 o                         
   1  20   2       2056.63       2521.11        42.60 o                         
   2  20   2       9142.09       9490.67       104.50 o                         
   3  20   2      13592.00      13280.10       130.07 o                         
   4  20   2        164.20        327.56        37.99 o                         
   5  20   2       5793.13       5790.21       133.89 o                         
   6  20   2       4804.57       4408.90       123.91 o                         
   7  20   2         41.55        145.42        42.30 o                         
   8  20   2       6293.38       6237.85       161.90 o                         
   9  20   2       3366.66       3270.20       142.97 o                         
  10  20   2        461.45        388.15        58.35 o                         
  11  20   2       2703.48       2594.40       152.36 o                         
  12  20   2        675.88        612.74       140.42 o                         
  13  20   2         82.80        -27.20       106.15 o                         
 -13  21   2        234.90        405.18       128.02 o                         
 -12  21   2       1120.80       1082.65       160.40 o                         
 -11  21   2       1225.48       1189.44       157.88 o                         
 -10  21   2          3.16        203.79        96.21 o                         
  -9  21   2       3349.86       3446.58       147.79 o                         
  -8  21   2       2420.79       2163.96       112.64 o                         
  -7  21   2          6.33         29.25        41.90 o                         
  -6  21   2         51.55         44.57        39.08 o                         
  -5  21   2      12618.27      12279.11       250.95 o                         
  -4  21   2       1175.31       1191.02        46.62 o                         
  -3  21   2      17588.59      16874.27       177.98 o                         
  -2  21   2       1991.08       2509.99        56.14 o                         
  -1  21   2       1338.63       1230.77        53.97 o                         
   0  21   2       1020.92        999.90        43.62 o                         
   1  21   2       9151.35       9903.50       105.24 o                         
   2  21   2        367.54        324.59        24.31 o                         
   3  21   2       3842.16       4140.89        74.05 o                         
   4  21   2        993.03        924.67        52.31 o                         
   5  21   2       2145.25       2198.79        84.09 o                         
   6  21   2       1429.57       1266.83        69.11 o                         
   7  21   2       6292.12       5886.80       151.05 o                         
   8  21   2       1572.78       1440.10        81.23 o                         
   9  21   2       2664.82       2613.38       139.47 o                         
  10  21   2         97.07        215.78        52.45 o                         
  11  21   2        978.21       1067.33       108.18 o                         
  12  21   2        298.89        292.95        76.81 o                         
  13  21   2        723.75        428.73       115.14 o                         
 -13  22   2       2057.89       1982.72       206.58 o                         
 -12  22   2         69.20        393.00       116.83 o                         
 -11  22   2       2108.66       2054.78       191.42 o                         
 -10  22   2       1663.87       1758.73       178.93 o                         
  -9  22   2         83.44        215.90        80.92 o                         
  -8  22   2        362.72        249.89        68.72 o                         
  -7  22   2       1495.40       1383.82        88.63 o                         
  -6  22   2         13.94         10.49        42.43 o                         
  -5  22   2         34.22        114.33        39.92 o                         
  -4  22   2       4217.53       3937.92        85.82 o                         
  -3  22   2       5659.29       5691.25        93.85 o                         
  -2  22   2      15881.61      15598.78       157.25 o                         
  -1  22   2      34305.15      35474.91       316.25 o                         
   0  22   2         75.88         71.85        15.05 o                         
   1  22   2        832.23        963.08        32.16 o                         
   2  22   2       3425.93       3542.60        77.27 o                         
   3  22   2       8831.31       8157.13       120.54 o                         
   4  22   2          0.22        -10.66        27.67 o                         
   5  22   2       2602.64       2528.08        88.84 o                         
   6  22   2        302.75        329.47        45.44 o                         
   7  22   2        171.46        213.58        44.91 o                         
   8  22   2       1140.97       1059.58        74.92 o                         
   9  22   2       3091.70       2945.24       202.76 o                         
  10  22   2        430.69        441.30        58.52 o                         
  11  22   2       1842.67       1987.34       136.26 o                         
  12  22   2        212.12        245.25        74.57 o                         
 -13  23   2        201.67        218.89       111.17 o                         
 -12  23   2        764.04        717.43       140.47 o                         
 -11  23   2        890.16       1033.69       148.14 o                         
 -10  23   2        184.80        258.56       107.30 o                         
  -9  23   2        985.00        961.24        91.54 o                         
  -8  23   2        466.89        355.47        59.41 o                         
  -7  23   2         80.20        166.13        49.68 o                         
  -6  23   2       5336.65       5104.75       161.85 o                         
  -5  23   2       2793.40       2787.98       115.45 o                         
  -4  23   2       6601.23       6583.28       115.47 o                         
  -3  23   2         10.51         38.77        22.31 o                         
  -2  23   2      28800.13      30540.10       251.18 o                         
  -1  23   2       8941.71       9603.81       105.37 o                         
   0  23   2       3300.15       3293.42        56.37 o                         
   1  23   2       2627.49       2411.59        47.29 o                         
   2  23   2       4865.04       4792.21       118.90 o                         
   3  23   2       4472.57       4326.67        91.12 o                         
   4  23   2      10616.16      10282.96       196.33 o                         
   5  23   2       4057.20       4051.20       114.31 o                         
   6  23   2        798.50        974.78        65.14 o                         
   7  23   2          7.91         29.24        37.43 o                         
   8  23   2       5832.07       5745.26       159.05 o                         
   9  23   2       1483.07       1378.73        84.33 o                         
  10  23   2       4283.78       4225.65       147.91 o                         
  11  23   2         17.33         21.09        61.12 o                         
  12  23   2        190.79        250.24        71.58 o                         
 -13  24   2        101.73         91.35       102.30 o                         
 -12  24   2         32.09         66.03       103.21 o                         
 -11  24   2         49.46        -67.15        85.21 o                         
 -10  24   2       4820.77       4543.94       265.33 o                         
  -9  24   2          3.21         24.05        49.92 o                         
  -8  24   2        918.15        878.22        80.42 o                         
  -7  24   2       1561.01       1515.34       121.70 o                         
  -6  24   2        127.15        225.87        51.04 o                         
  -5  24   2         19.69        -24.90        44.93 o                         
  -4  24   2      10096.60       9408.42       200.12 o                         
  -3  24   2       3756.70       3620.18        86.22 o                         
  -2  24   2       1681.50       1861.52        63.60 o                         
  -1  24   2       4815.14       5041.11        90.94 o                         
   0  24   2      22196.38      21944.05       330.98 o                         
   1  24   2        388.38        417.00        27.83 o                         
   2  24   2      30106.51      29999.19       250.20 o                         
   3  24   2        884.74        852.42        44.00 o                         
   4  24   2        577.17        795.84        72.53 o                         
   5  24   2        710.66        598.64        50.96 o                         
   6  24   2       6967.97       6844.53       222.34 o                         
   7  24   2         68.22        125.20        54.70 o                         
   8  24   2       5983.41       5884.51       161.66 o                         
   9  24   2         51.78         34.10        41.61 o                         
  10  24   2        460.01        603.10        68.38 o                         
  11  24   2        789.17        717.44        90.77 o                         
  12  24   2       2154.37       2170.06       149.97 o                         
 -13  25   2          1.83         49.89       112.44 o                         
 -12  25   2        475.92        511.31       128.28 o                         
 -11  25   2         68.50        192.53       103.03 o                         
 -10  25   2       1455.51       1415.56       166.95 o                         
  -9  25   2       1200.47       1245.40       211.18 o                         
  -8  25   2       3748.98       3737.37       153.51 o                         
  -7  25   2        926.52        932.64        81.19 o                         
  -6  25   2       7952.18       7380.01       203.01 o                         
  -5  25   2        621.59        606.87        65.80 o                         
  -4  25   2        183.38        159.25        35.46 o                         
  -3  25   2      23057.88      23300.18       263.23 o                         
  -2  25   2       1185.08       1213.11        51.26 o                         
  -1  25   2         14.38        156.31        29.41 o                         
   0  25   2       5465.16       5592.94       113.55 o                         
   1  25   2      15499.53      15723.51       176.29 o                         
   2  25   2        840.44        903.40        38.65 o                         
   3  25   2         10.17         13.28        24.20 o                         
   4  25   2       9091.96       8638.12       143.42 o                         
   5  25   2         11.47         12.26        34.91 o                         
   6  25   2       7467.28       7288.44       166.96 o                         
   7  25   2      10967.45      10772.52       217.05 o                         
   8  25   2       1965.56       1732.44        96.63 o                         
   9  25   2        232.78        248.42        48.78 o                         
  10  25   2       1081.20       1027.27        80.98 o                         
  11  25   2        599.92        805.80       101.72 o                         
  12  25   2          2.45        108.39        69.50 o                         
 -13  26   2       1762.65       1588.62       190.86 o                         
 -12  26   2          7.59        224.44       113.06 o                         
 -11  26   2       2027.68       2163.92       204.91 o                         
 -10  26   2        435.08        420.38        97.33 o                         
  -9  26   2        431.47        475.54        82.13 o                         
  -8  26   2        258.49        280.18        88.68 o                         
  -7  26   2       3567.35       3690.27       258.61 o                         
  -6  26   2        741.74        823.26        79.66 o                         
  -5  26   2       4948.76       4766.06       157.24 o                         
  -4  26   2       1733.29       1660.42        70.06 o                         
  -3  26   2       4452.03       4810.04       160.67 o                         
  -2  26   2      13606.97      12781.22       190.63 o                         
  -1  26   2      12544.34      12075.88       170.29 o                         
   0  26   2        558.97        597.53        44.10 o                         
   1  26   2       5960.33       6399.62       137.87 o                         
   2  26   2       2134.37       1893.13        67.20 o                         
   3  26   2      13054.00      12810.09       177.43 o                         
   4  26   2       2394.17       2494.61        76.67 o                         
   5  26   2       6595.30       6405.68       149.62 o                         
   6  26   2        601.59        710.43       106.89 o                         
   7  26   2        718.19       1180.98        79.32 o                         
   8  26   2         14.66        157.98        45.39 o                         
   9  26   2       2265.14       1978.90       100.83 o                         
  10  26   2        137.40        182.71        51.38 o                         
  11  26   2       1937.65       2256.90       148.58 o                         
  12  26   2        191.37        203.17       176.58 o                         
 -13  27   2        275.15        103.09       111.30 o                         
 -12  27   2        352.79        352.69       118.11 o                         
 -11  27   2        100.77        227.01       106.47 o                         
 -10  27   2         97.85        104.56        51.95 o                         
  -9  27   2       3895.23       3598.98       160.17 o                         
  -8  27   2        132.98        134.81       110.76 o                         
  -7  27   2       3404.90       3434.56       254.91 o                         
  -6  27   2         22.66        114.20        49.82 o                         
  -5  27   2       5943.50       5841.03       177.77 o                         
  -4  27   2       1057.53        943.12        77.77 o                         
  -3  27   2       1621.69       1528.81        69.43 o                         
  -2  27   2       2452.77       2489.14       129.85 o                         
  -1  27   2       7048.33       7441.29       164.89 o                         
   0  27   2       3303.59       3269.16        96.12 o                         
   1  27   2      17352.51      17619.48       263.92 o                         
   2  27   2        922.12        801.12       132.48 o                         
   3  27   2      16852.01      16274.95       246.19 o                         
   4  27   2       1786.98       1918.29        75.22 o                         
   5  27   2         78.07        134.56        40.59 o                         
   6  27   2        246.38        265.11        53.34 o                         
   7  27   2      13248.05      13535.39       291.99 o                         
   8  27   2        193.02        258.30        49.74 o                         
   9  27   2         37.61        156.69        46.07 o                         
  10  27   2       1478.12       1499.55       219.25 o                         
  11  27   2       1561.83       1868.69       109.61 o                         
  12  27   2         40.27        105.66        74.03 o                         
 -12  28   2          0.50         92.92       101.62 o                         
 -11  28   2        406.39        493.65       121.45 o                         
 -10  28   2       3096.31       2919.00       149.93 o                         
  -9  28   2        698.25        704.12       140.66 o                         
  -8  28   2       4311.12       4066.21       171.19 o                         
  -7  28   2       4698.05       4650.97       195.17 o                         
  -6  28   2        123.24        202.48        58.46 o                         
  -5  28   2       1102.76       1035.00        82.12 o                         
  -4  28   2       8123.89       7696.50       203.73 o                         
  -3  28   2       2575.45       2456.50        87.13 o                         
  -2  28   2       5146.82       4818.59       210.39 o                         
  -1  28   2       3067.90       2942.77        93.19 o                         
   0  28   2       1811.91       1775.45        74.84 o                         
   1  28   2         24.30        461.35        73.75 o                         
   2  28   2      18175.49      17260.89       323.23 o                         
   3  28   2        647.35        939.35        79.57 o                         
   4  28   2       1526.19       1565.00        77.12 o                         
   5  28   2       5655.85       5335.81       138.00 o                         
   6  28   2       6852.11       6890.06       165.94 o                         
   7  28   2        473.02        458.33        58.63 o                         
   8  28   2       1950.22       1963.52        98.08 o                         
   9  28   2        741.45        753.21       107.47 o                         
  10  28   2        384.21        459.39        64.24 o                         
  11  28   2         58.30         -9.70        85.47 o                         
  12  28   2       1235.84       1126.22       122.53 o                         
 -12  29   2       1114.93        791.49       146.46 o                         
 -11  29   2          1.45        -27.41        87.96 o                         
 -10  29   2        752.00        822.06        92.05 o                         
  -9  29   2       1541.49       1554.43       111.06 o                         
  -8  29   2       1386.48       1398.23       103.96 o                         
  -7  29   2        255.66        242.23        59.76 o                         
  -6  29   2      18490.48      17890.17       441.09 o                         
  -5  29   2        626.64        628.81        70.09 o                         
  -4  29   2         12.29        111.29        50.19 o                         
  -3  29   2       6854.36       6752.16       147.10 o                         
  -2  29   2       3586.11       3217.75       100.03 o                         
  -1  29   2       2795.08       2734.67        91.56 o                         
   0  29   2       1960.20       2197.10        82.35 o                         
   1  29   2       1585.72       1693.09        73.29 o                         
   2  29   2         68.81        282.71       135.37 o                         
   3  29   2         44.01         65.59        45.67 o                         
   4  29   2      11591.02      11816.19       263.27 o                         
   5  29   2        511.71        483.42        65.36 o                         
   6  29   2       9073.62       8753.57       190.95 o                         
   7  29   2        538.79        439.62        55.13 o                         
   8  29   2       2951.57       3009.72       174.15 o                         
   9  29   2        130.24        170.57        82.76 o                         
  10  29   2       2259.93       2068.62       109.88 o                         
  11  29   2        102.93        102.21        50.32 o                         
  12  29   2        119.79        197.67       113.35 o                         
 -12  30   2        142.89        162.40       103.13 o                         
 -11  30   2       1243.56       1396.75       175.71 o                         
 -10  30   2        751.52        656.01       146.56 o                         
  -9  30   2        725.58        774.79        85.55 o                         
  -8  30   2          3.94         19.20        51.23 o                         
  -7  30   2       3120.11       3167.35       144.60 o                         
  -6  30   2        816.15        766.02        91.35 o                         
  -5  30   2       1081.07       1118.23        89.25 o                         
  -4  30   2        872.59        875.05        77.00 o                         
  -3  30   2       2627.32       2578.93        92.99 o                         
  -2  30   2        285.08        304.12        62.13 o                         
  -1  30   2        431.85        484.31        49.98 o                         
   0  30   2       3790.92       3854.78       109.54 o                         
   1  30   2       2283.20       2138.76        85.80 o                         
   2  30   2       8932.15       8253.39       213.95 o                         
   3  30   2       3326.30       3327.39       132.63 o                         
   4  30   2         19.48          2.00        48.45 o                         
   5  30   2       7648.11       7510.61       315.32 o                         
   6  30   2       1347.29       1587.06        88.19 o                         
   7  30   2        160.00        232.14        60.82 o                         
   8  30   2        496.51        436.66       122.59 o                         
   9  30   2       1426.05       1409.45        89.27 o                         
  10  30   2         85.92         71.02        41.29 o                         
  11  30   2        375.98        412.37        65.23 o                         
  12  30   2       1758.47       1537.29       192.44 o                         
 -12  31   2        402.14        260.99       116.13 o                         
 -11  31   2        555.22        539.71       127.47 o                         
 -10  31   2          1.53         63.56        76.61 o                         
  -9  31   2       3858.82       3873.29       171.93 o                         
  -8  31   2       1098.38       1039.73        95.45 o                         
  -7  31   2       1249.77       1238.98        99.18 o                         
  -6  31   2        107.58         79.17        47.16 o                         
  -5  31   2       4978.12       4465.44       243.98 o                         
  -4  31   2        596.20        553.04        67.85 o                         
  -3  31   2       1652.20       1677.20        76.56 o                         
  -2  31   2         88.45         78.04        36.66 o                         
  -1  31   2       2346.04       2625.83        94.92 o                         
   0  31   2       3124.64       3077.79       101.06 o                         
   1  31   2      10858.21      10621.20       195.76 o                         
   2  31   2        220.02        339.65       105.78 o                         
   3  31   2       2905.08       2816.67       126.79 o                         
   4  31   2       2470.41       2338.11       117.20 o                         
   5  31   2          9.60         69.74        71.72 o                         
   6  31   2        827.22        693.71       112.80 o                         
   7  31   2       8438.61       8737.80       250.12 o                         
   8  31   2        138.50        111.24        42.05 o                         
   9  31   2          3.76         13.41        40.28 o                         
  10  31   2         11.48         73.96        50.81 o                         
  11  31   2       1642.32       1694.86       109.24 o                         
 -12  32   2         22.28        131.10       107.40 o                         
 -11  32   2       1052.90       1041.63       151.62 o                         
 -10  32   2       3174.68       3069.52       160.32 o                         
  -9  32   2        767.23        937.45       177.77 o                         
  -8  32   2       3861.32       3659.96       295.26 o                         
  -7  32   2       1787.41       1746.24       114.49 o                         
  -6  32   2          3.46        -15.33        47.94 o                         
  -5  32   2       4443.21       4360.29       164.98 o                         
  -4  32   2        720.93        503.93        96.93 o                         
  -3  32   2         49.92         72.80        33.90 o                         
  -2  32   2         55.61         60.43        35.68 o                         
  -1  32   2      21296.33      20861.01       303.04 o                         
   0  32   2        907.25        869.69        60.53 o                         
   1  32   2       1353.89       1531.18        89.17 o                         
   2  32   2       2175.57       2108.77        86.71 o                         
   3  32   2       7858.65       7528.80       209.30 o                         
   4  32   2       3627.64       3496.90       143.68 o                         
   5  32   2       2736.08       2691.97       187.65 o                         
   6  32   2        405.70        511.11        98.03 o                         
   7  32   2         25.96        119.63        78.26 o                         
   8  32   2        774.14        757.33        82.32 o                         
   9  32   2        637.25        535.03        76.14 o                         
  10  32   2       1463.67       1480.27       255.24 o                         
  11  32   2        474.22        338.96        93.81 o                         
 -12  33   2       1899.72       1842.84       211.05 o                         
 -11  33   2          2.08        174.00       112.07 o                         
 -10  33   2        327.37        231.60        67.36 o                         
  -9  33   2        985.27        978.24        98.11 o                         
  -8  33   2       3467.61       3652.81       278.06 o                         
  -7  33   2         25.59         96.72        52.40 o                         
  -6  33   2       5298.86       5585.85       192.06 o                         
  -5  33   2        518.57        524.55        86.00 o                         
  -4  33   2          1.25        116.80       132.46 o                         
  -3  33   2       1913.91       1811.72        82.56 o                         
  -2  33   2       3999.13       3765.21       114.37 o                         
  -1  33   2       1420.37       1575.61        80.42 o                         
   0  33   2       1122.39       1230.32        76.28 o                         
   1  33   2        311.67        409.71        71.65 o                         
   2  33   2       1414.95       1434.99        78.87 o                         
   3  33   2       1121.45       1137.42        88.92 o                         
   4  33   2       9792.52       9744.78       249.06 o                         
   5  33   2         32.85        -67.16        67.16 o                         
   6  33   2        275.42        187.20        76.44 o                         
   7  33   2       1141.17       1093.49       133.41 o                         
   8  33   2         34.84         71.22        69.70 o                         
   9  33   2        693.01        716.58       119.67 o                         
  10  33   2       1826.10       2231.11       192.70 o                         
  11  33   2        190.72         95.65        64.92 o                         
 -12  34   2         34.41       -110.41       113.27 o                         
 -11  34   2        116.39         62.82        98.30 o                         
 -10  34   2       2126.20       2261.28       142.92 o                         
  -9  34   2         42.43        210.76        99.63 o                         
  -8  34   2        507.61        404.86        73.38 o                         
  -7  34   2       1888.43       1859.01       119.47 o                         
  -6  34   2         72.48        118.56       113.20 o                         
  -5  34   2        108.08        149.10        53.06 o                         
  -4  34   2       7396.63       7383.02       213.99 o                         
  -3  34   2       4931.26       4397.09       126.26 o                         
  -2  34   2       1664.38       1873.09        85.26 o                         
  -1  34   2       1267.01       1337.97        73.83 o                         
   0  34   2       4941.55       4890.82       132.69 o                         
   1  34   2        127.95        233.04        47.02 o                         
   2  34   2       7793.67       7833.49       218.03 o                         
   3  34   2       3014.67       2904.57       132.87 o                         
   4  34   2        654.94        730.23        78.23 o                         
   5  34   2        731.18        951.03       127.06 o                         
   6  34   2       3252.36       3146.59       216.92 o                         
   7  34   2         79.11         52.63        66.58 o                         
   8  34   2       1199.74       1126.35       143.22 o                         
   9  34   2         10.03         84.31        75.99 o                         
  10  34   2          0.59        -41.03        76.87 o                         
  11  34   2         59.14         13.43        53.47 o                         
 -11  35   2        471.53        694.18       151.75 o                         
 -10  35   2        224.60        236.26        73.83 o                         
  -9  35   2       4925.50       4706.85       211.49 o                         
  -8  35   2         15.33         44.68        54.86 o                         
  -7  35   2         95.73         92.12       141.13 o                         
  -6  35   2       1090.38        984.55        90.75 o                         
  -5  35   2        283.46        374.50       102.53 o                         
  -4  35   2         35.41         -0.33        48.86 o                         
  -3  35   2       2267.02       2563.77       101.59 o                         
  -2  35   2       2605.69       2693.16       100.82 o                         
  -1  35   2        515.98        699.76        59.90 o                         
   0  35   2       2460.24       2717.19       126.10 o                         
   1  35   2      12820.47      12505.61       285.90 o                         
   2  35   2        295.18        421.43        63.00 o                         
   3  35   2         10.17         70.37        51.65 o                         
   4  35   2         52.79        166.05        53.25 o                         
   5  35   2        820.57        817.17       121.20 o                         
   6  35   2        322.65        608.26       109.74 o                         
   7  35   2       1258.38       1258.13       151.19 o                         
   8  35   2        181.11         87.50        76.51 o                         
   9  35   2         21.27         36.83        84.71 o                         
  10  35   2        587.80        444.19       112.62 o                         
  11  35   2        144.78         49.18        75.87 o                         
 -11  36   2       1945.52       1799.18       202.39 o                         
 -10  36   2          5.92         26.28        62.49 o                         
  -9  36   2        365.15        323.32        68.86 o                         
  -8  36   2        538.99        506.26        81.14 o                         
  -7  36   2       3098.13       2866.53       147.37 o                         
  -6  36   2         32.07         65.18        55.66 o                         
  -5  36   2       5338.88       5539.60       193.32 o                         
  -4  36   2        135.84         59.97        52.35 o                         
  -3  36   2       6061.30       5883.26       151.45 o                         
  -2  36   2        288.12        521.04        58.31 o                         
  -1  36   2       8394.71       8225.21       225.64 o                         
   0  36   2       1777.53       1970.37       111.77 o                         
   1  36   2        876.24       1335.89       155.40 o                         
   2  36   2         17.48         34.98        48.66 o                         
   3  36   2       3902.91       3752.20       153.99 o                         
   4  36   2        859.32        890.22        88.13 o                         
   5  36   2       3966.08       3907.57       241.05 o                         
   6  36   2         49.56        -76.36        76.36 o                         
   7  36   2         71.14        158.38        82.71 o                         
   8  36   2        140.92         88.09        80.67 o                         
   9  36   2        638.95        719.65       130.61 o                         
  10  36   2         58.60        148.64        97.23 o                         
 -11  37   2        177.25         31.86        89.89 o                         
 -10  37   2         34.90        175.39        64.96 o                         
  -9  37   2       1137.26        946.67       100.43 o                         
  -8  37   2        693.01        706.86        88.10 o                         
  -7  37   2         24.59         81.68        60.25 o                         
  -6  37   2        143.49        154.17        61.50 o                         
  -5  37   2        588.11        620.64       109.43 o                         
  -4  37   2        455.12        445.73        70.78 o                         
  -3  37   2        908.54       1070.81        91.10 o                         
  -2  37   2       6165.60       6364.50       207.26 o                         
  -1  37   2        218.85        414.22        68.50 o                         
   0  37   2       3242.04       3534.07       148.71 o                         
   1  37   2        474.00        679.86        80.31 o                         
   2  37   2        340.54        417.69        64.73 o                         
   3  37   2         25.88         93.69        47.06 o                         
   4  37   2       2134.83       2169.53       170.52 o                         
   5  37   2        752.29        777.53       130.63 o                         
   6  37   2          2.30        -63.92        63.92 o                         
   7  37   2       2058.23       1947.99       186.94 o                         
   8  37   2        200.71        527.57       134.76 o                         
   9  37   2        153.00        149.67        71.90 o                         
  10  37   2        726.32        769.13       139.70 o                         
 -11  38   2        382.39        299.86       124.42 o                         
 -10  38   2       1302.81       1305.36       117.74 o                         
  -9  38   2        365.82        439.88        82.96 o                         
  -8  38   2       1147.66       1182.52       108.54 o                         
  -7  38   2        210.56        239.20        61.67 o                         
  -6  38   2       2029.07       1945.72       122.71 o                         
  -5  38   2        429.26        491.88        97.24 o                         
  -4  38   2       8768.01       8750.47       362.54 o                         
  -3  38   2        175.38        195.10        79.19 o                         
  -2  38   2       1228.29       1191.86       102.51 o                         
  -1  38   2        461.39        538.34        69.24 o                         
   0  38   2       2400.59       2895.45       137.91 o                         
   1  38   2        296.26        314.03        61.63 o                         
   2  38   2       2096.16       2024.16       117.89 o                         
   3  38   2        614.20        505.15        68.81 o                         
   4  38   2          4.22         55.93        73.40 o                         
   5  38   2         10.87        -10.80        66.60 o                         
   6  38   2       2328.87       2078.20       189.86 o                         
   7  38   2         29.90         73.47        88.59 o                         
   8  38   2       3404.55       3348.88       248.96 o                         
   9  38   2         13.63        -43.17        78.00 o                         
  10  38   2         68.95        -10.09        83.68 o                         
 -11  39   2         39.91         63.08       103.54 o                         
 -10  39   2        265.65        180.59        73.32 o                         
  -9  39   2        605.16        574.20        82.96 o                         
  -8  39   2       2902.70       2844.49       157.03 o                         
  -7  39   2          2.66         18.48       162.49 o                         
  -6  39   2       1722.27       1965.76       125.53 o                         
  -5  39   2        509.86        551.44       114.76 o                         
  -4  39   2        787.67        972.60       138.21 o                         
  -3  39   2       5583.81       5402.66       281.65 o                         
  -2  39   2        988.66       1096.82        90.29 o                         
  -1  39   2        105.47        205.90        60.91 o                         
   0  39   2       4664.52       4363.98       169.32 o                         
   1  39   2       3148.91       3144.86       159.44 o                         
   2  39   2        688.99        539.35        71.31 o                         
   3  39   2         14.08         33.56        56.38 o                         
   4  39   2       1435.07       1426.91       156.49 o                         
   5  39   2          2.50        -76.80        76.80 o                         
   6  39   2          4.44        178.96        91.67 o                         
   7  39   2       1212.27       1022.63       142.42 o                         
   8  39   2         57.19        -79.61        79.61 o                         
   9  39   2        168.26         25.28        86.67 o                         
 -10  40   2        303.83        225.58        76.78 o                         
  -9  40   2         40.17        120.06        65.42 o                         
  -8  40   2          1.13        -25.63        75.62 o                         
  -7  40   2       2662.71       2647.54       215.83 o                         
  -6  40   2        773.32        873.64       136.10 o                         
  -5  40   2        339.00        369.47       107.03 o                         
  -4  40   2        229.98        135.01        76.37 o                         
  -3  40   2       4797.00       5505.18       289.46 o                         
  -2  40   2        834.42        810.95        83.34 o                         
  -1  40   2       3972.93       3840.08       161.00 o                         
   0  40   2        615.93        716.01        88.32 o                         
   1  40   2       3211.46       3053.10       146.02 o                         
   2  40   2        100.46        125.71        49.77 o                         
   3  40   2        354.47        305.24        63.70 o                         
   4  40   2         67.94        173.86        78.91 o                         
   5  40   2       2753.88       2758.80       216.65 o                         
   6  40   2        145.75        195.95        84.88 o                         
   7  40   2         38.76         68.55        77.97 o                         
   8  40   2         14.09         24.37        74.36 o                         
   9  40   2       1018.81       1099.04       159.84 o                         
 -10  41   2         50.95         66.33        86.16 o                         
  -9  41   2       2203.62       2547.79       224.27 o                         
  -8  41   2        153.45        146.92        87.02 o                         
  -7  41   2        258.30        328.75        94.53 o                         
  -6  41   2         56.86         43.37        74.05 o                         
  -5  41   2       2421.14       2261.13       196.37 o                         
  -4  41   2       1324.21       1375.71       155.29 o                         
  -3  41   2       2587.38       2536.76       199.38 o                         
  -2  41   2       1460.74       1621.70       110.47 o                         
  -1  41   2        548.22        616.45        78.41 o                         
   0  41   2        794.58        830.47       134.03 o                         
   1  41   2       3239.73       3490.53       158.09 o                         
   2  41   2         10.39         17.26        48.07 o                         
   3  41   2        321.42        419.21        79.09 o                         
   4  41   2       1146.96       1013.45       135.98 o                         
   5  41   2        627.27        557.04       122.59 o                         
   6  41   2          0.62        145.12        87.68 o                         
   7  41   2       3520.94       3696.37       263.24 o                         
   8  41   2        172.06        553.39       123.09 o                         
  -9  42   2        276.35        223.34        99.05 o                         
  -8  42   2        823.08        800.34       143.23 o                         
  -7  42   2       2122.76       2183.05       205.75 o                         
  -6  42   2        552.05        583.46       123.17 o                         
  -5  42   2        677.75        877.65       129.73 o                         
  -4  42   2       1699.69       1722.19       173.12 o                         
  -3  42   2       1102.85       1133.96       141.88 o                         
  -2  42   2       1568.70       1625.57       111.72 o                         
  -1  42   2         41.19        129.46        57.51 o                         
   0  42   2       4087.15       4240.15       176.10 o                         
   1  42   2        529.70        556.69        79.22 o                         
   2  42   2       2813.03       2748.42       143.80 o                         
   3  42   2          6.48          8.69        54.50 o                         
   4  42   2         89.78        125.25        95.17 o                         
   5  42   2        783.88        846.32       137.12 o                         
   6  42   2       2744.93       2795.93       229.46 o                         
   7  42   2         42.26        112.12       102.32 o                         
   8  42   2       3108.90       3065.39       254.03 o                         
  -9  43   2        421.81        372.59       112.29 o                         
  -8  43   2       1775.05       1889.97       194.35 o                         
  -7  43   2        216.88        189.96        92.70 o                         
  -6  43   2       3961.65       3894.96       263.21 o                         
  -5  43   2         30.20         58.43        78.12 o                         
  -4  43   2         53.64        101.30        91.70 o                         
  -3  43   2         39.61         87.45        74.43 o                         
  -2  43   2       4024.51       4025.68       171.22 o                         
  -1  43   2         45.29         70.47        44.96 o                         
   0  43   2       3155.23       3468.93       221.19 o                         
   1  43   2          2.60         23.61        47.60 o                         
   2  43   2        530.02        527.93        80.95 o                         
   3  43   2        614.58        582.59        78.81 o                         
   4  43   2       5346.00       5431.50       305.24 o                         
   5  43   2          3.30         -4.43        75.71 o                         
   6  43   2        407.17        642.20       126.08 o                         
   7  43   2        844.90        921.62       147.64 o                         
  -8  44   2        295.93        238.91        88.92 o                         
  -7  44   2        783.99        768.86       135.80 o                         
  -6  44   2          3.09         72.12        82.91 o                         
  -5  44   2        665.96        794.25       131.55 o                         
  -4  44   2       2573.18       2317.70       203.18 o                         
  -3  44   2        518.88        572.34       115.79 o                         
  -2  44   2        250.56        447.00        74.21 o                         
  -1  44   2       1168.12       1110.60       231.27 o                         
   0  44   2       4394.83       4469.78       185.27 o                         
   1  44   2        242.68        535.59        80.72 o                         
   2  44   2       1028.94       1055.75       191.41 o                         
   3  44   2       2306.54       2412.25       138.07 o                         
   4  44   2        153.44        297.53       109.05 o                         
   5  44   2       2151.36       2296.06       209.52 o                         
   6  44   2       1400.57       1154.59       158.47 o                         
   7  44   2         33.02        167.23       100.99 o                         
  -8  45   2         23.78        -49.03        86.92 o                         
  -7  45   2        161.83        175.00       100.36 o                         
  -6  45   2          1.66        106.15        90.44 o                         
  -5  45   2        635.50        719.66       130.94 o                         
  -4  45   2        206.59        359.89       106.19 o                         
  -3  45   2       2728.36       2686.00       217.52 o                         
  -2  45   2        225.66        303.74        96.39 o                         
  -1  45   2        862.36        915.78        93.19 o                         
   0  45   2        337.08        421.03        72.33 o                         
   1  45   2       9056.94       8894.07       269.92 o                         
   2  45   2        327.61        331.51        71.00 o                         
   3  45   2       1662.34       1842.06       181.61 o                         
   4  45   2          0.40         96.35        79.90 o                         
   5  45   2        635.76        883.92       146.83 o                         
   6  45   2          4.11         80.39        83.94 o                         
   7  45   2       5348.95       5338.30       338.57 o                         
  -7  46   2       2070.96       2209.88       217.22 o                         
  -6  46   2         12.99         70.22        93.88 o                         
  -5  46   2       4031.80       4647.07       293.61 o                         
  -4  46   2        164.64        219.62        96.04 o                         
  -3  46   2       1193.39        800.93       126.92 o                         
  -2  46   2        516.58        772.37       123.74 o                         
  -1  46   2       4007.47       3929.32       176.59 o                         
   0  46   2       1346.57       1432.18       115.43 o                         
   1  46   2        235.71        543.41        84.05 o                         
   2  46   2       2570.67       2504.56       313.08 o                         
   3  46   2       2127.89       2174.57       199.01 o                         
   4  46   2         39.69        -56.48        77.45 o                         
   5  46   2       1314.06       1087.45       152.94 o                         
   6  46   2        625.75        569.83       124.56 o                         
  -7  47   2          0.30        -23.48        81.97 o                         
  -6  47   2       4369.35       4787.41       308.26 o                         
  -5  47   2        247.25        233.78       109.55 o                         
  -4  47   2        502.06        401.85       106.19 o                         
  -3  47   2         45.55        -78.86        92.68 o                         
  -2  47   2       3041.68       2508.01       208.89 o                         
  -1  47   2         27.62        -15.44        52.75 o                         
   0  47   2       1078.01       1402.30       118.00 o                         
   1  47   2       1313.60       1193.34       122.12 o                         
   2  47   2          2.17        194.02        69.83 o                         
   3  47   2          5.73         51.46        69.83 o                         
   4  47   2       2460.37       2890.93       237.84 o                         
   5  47   2        196.77         86.42        85.91 o                         
   6  47   2        617.43        817.82       151.28 o                         
  -6  48   2        155.51        268.49       113.99 o                         
  -5  48   2         73.28        296.29       101.10 o                         
  -4  48   2       2694.76       2503.54       220.80 o                         
  -3  48   2          0.88        -44.41        75.92 o                         
  -2  48   2       1335.10       1456.59       169.87 o                         
  -1  48   2        345.83        546.87        83.09 o                         
   0  48   2       3705.66       3867.08       194.39 o                         
   1  48   2          1.99         88.17        57.60 o                         
   2  48   2       2620.74       2637.67       152.56 o                         
   3  48   2        687.25        700.76       127.63 o                         
   4  48   2         23.47        259.25       102.98 o                         
   5  48   2          2.41         38.20        79.40 o                         
  -5  49   2        934.38       1244.60       171.10 o                         
  -4  49   2         15.20        109.46        92.46 o                         
  -3  49   2       2318.73       2337.01       214.56 o                         
  -2  49   2        341.26        574.28       127.73 o                         
  -1  49   2        777.22        744.35        88.50 o                         
   0  49   2        885.01        992.72        99.68 o                         
   1  49   2       1905.59       2018.22       137.96 o                         
   2  49   2        183.00        326.78        75.64 o                         
   3  49   2        355.05        384.99       111.07 o                         
   4  49   2       1164.96       1184.98       163.26 o                         
  -5  50   2        621.37        547.51       127.16 o                         
  -4  50   2          8.83        -81.93        81.93 o                         
  -3  50   2       1195.99       1391.41       174.57 o                         
  -2  50   2          7.62         58.31        82.09 o                         
  -1  50   2       2347.90       2553.37       152.70 o                         
   0  50   2         33.50        101.95        63.32 o                         
   1  50   2       1903.35       2010.71       141.83 o                         
   2  50   2         50.89        135.02        59.22 o                         
   3  50   2       1644.42       1914.87       200.80 o                         
   4  50   2         58.04        202.39       100.68 o                         
  -4  51   2         16.17        198.16       105.63 o                         
  -3  51   2       1017.32       1237.19       172.57 o                         
  -2  51   2        758.93        739.30       142.62 o                         
  -1  51   2          1.16        160.54        94.84 o                         
   0  51   2        224.96        192.25        67.35 o                         
   1  51   2        635.74        873.11       144.23 o                         
   2  51   2         19.32        140.50        61.54 o                         
   3  51   2        611.79        590.51       124.96 o                         
  -3  52   2        210.69        183.80       108.86 o                         
  -2  52   2        835.13       1214.87       174.09 o                         
  -1  52   2        168.72        255.70       111.66 o                         
   0  52   2        932.71        927.58       104.56 o                         
   1  52   2        483.90        671.57        93.62 o                         
   2  52   2       2091.81       1948.45       200.76 o                         
  -2  53   2       2408.92       2450.14       226.79 o                         
  -1  53   2          1.77         20.76        89.31 o                         
   0  53   2       1142.20       1226.57       199.90 o                         
   1  53   2          3.42         65.16        58.99 o                         
   2  53   2        158.32        165.15        96.99 o                         
   0  54   2        891.38        758.95       102.02 o                         
   1  54   2       1009.06        893.73       108.38 o                         
 -15   0   3       2169.97       2157.94       213.91 o                         
 -13   0   3        450.73        468.27       111.46 o                         
 -11   0   3        426.70        567.43        77.41 o                         
  -9   0   3       1506.57       1502.33       143.91 o                         
  -7   0   3      11997.04      13066.76       186.72 o                         
  -5   0   3       1420.68       1107.93        51.56 o                         
  -3   0   3       5043.48       5419.29       192.40 o                         
  -1   0   3        152.40         33.95        20.64 o                         
   1   0   3      38545.63      41369.57       608.77 o                         
   3   0   3       9161.69      10144.75       162.33 o                         
   5   0   3        883.05       1044.46        48.87 o                         
   7   0   3      13282.58      13440.93       280.91 o                         
   9   0   3      23568.13      22093.03       420.32 o                         
  11   0   3       1129.47       1163.92       144.84 o                         
  13   0   3       2131.81       1987.14       197.85 o                         
 -15   1   3        251.92        312.71        84.20 o                         
 -14   1   3        832.37        933.78       132.93 o                         
 -13   1   3        106.33        202.80        62.33 o                         
 -12   1   3         44.45         87.27        42.96 o                         
 -11   1   3       8497.73       7880.14       160.63 o                         
 -10   1   3       1928.39       1882.24        75.30 o                         
  -9   1   3          5.14        -16.34        39.77 o                         
  -8   1   3       4030.37       4006.72       166.17 o                         
  -7   1   3       2894.45       2822.12        52.89 o                         
  -6   1   3       2683.71       2651.77        57.95 o                         
  -5   1   3      20074.28      20981.70       214.81 o                         
  -4   1   3      12115.25      13042.86       111.92 o                         
  -3   1   3     114926.41     118359.16       713.49 o                         
  -1   1   3      35361.32      36437.54       259.35 o                         
   0   1   3        499.27         29.46        17.21 o                         
   1   1   3      24624.25      26816.88       275.05 o                         
   2   1   3     119420.31     120301.20       771.83 o                         
   3   1   3       1982.03       2087.99        48.66 o                         
   4   1   3       8952.83       9390.52       106.14 o                         
   5   1   3      10324.64      10297.21       127.16 o                         
   6   1   3         90.44         94.00        23.44 o                         
   7   1   3       3107.64       3339.75       106.39 o                         
   8   1   3       4943.19       4500.02       163.47 o                         
   9   1   3         59.57        356.72        71.44 o                         
  10   1   3        570.02        571.51        61.12 o                         
  11   1   3        793.90        845.67        90.09 o                         
  12   1   3        246.88        294.15        68.94 o                         
  13   1   3        368.78        461.40        82.97 o                         
  14   1   3       1107.08       1101.39       122.63 o                         
 -15   2   3        202.92        192.24        80.10 o                         
 -14   2   3          1.23         72.27        67.54 o                         
 -13   2   3        283.76        195.28        60.20 o                         
 -12   2   3       1069.66        944.40        64.46 o                         
 -11   2   3          0.15         43.45        39.51 o                         
 -10   2   3        103.09        125.65        45.23 o                         
  -9   2   3        313.90        279.45        43.30 o                         
  -8   2   3        568.06        643.98        52.17 o                         
  -7   2   3        542.66        409.54        27.43 o                         
  -6   2   3      23829.01      25605.73       208.06 o                         
  -5   2   3        816.00        794.82        29.03 o                         
  -4   2   3      31457.61      32178.94       220.04 o                         
  -3   2   3      17049.39      16331.17       131.61 o                         
  -2   2   3      24130.24      23044.30       187.54 o                         
  -1   2   3        170.85         44.36        16.50 o                         
   0   2   3       1826.63       1893.34        51.34 o                         
   1   2   3       6053.47       7762.83       125.17 o                         
   2   2   3         69.43        219.05        22.12 o                         
   3   2   3        892.23        950.03        31.04 o                         
   4   2   3      12389.43      13537.95       132.69 o                         
   5   2   3       1131.23       1091.08        39.57 o                         
   6   2   3      10467.93      10126.99       181.62 o                         
   7   2   3       4944.42       4770.66       144.42 o                         
   8   2   3         49.97        214.93        47.76 o                         
   9   2   3       3477.07       3315.32       119.76 o                         
  10   2   3       2159.38       2215.70       104.30 o                         
  11   2   3        166.96        134.87        59.69 o                         
  12   2   3       2558.43       2489.36       149.35 o                         
  13   2   3          1.22         -3.19        58.59 o                         
  14   2   3        431.24        534.85        99.94 o                         
 -15   3   3        202.77        461.78        91.12 o                         
 -14   3   3       2681.38       2494.16       149.93 o                         
 -13   3   3        218.81        186.22        52.51 o                         
 -12   3   3         64.02        105.24        41.59 o                         
 -11   3   3       1254.54       1186.60        79.96 o                         
 -10   3   3       7343.39       7653.09       172.19 o                         
  -9   3   3         12.14        -20.48        37.32 o                         
  -8   3   3       7416.87       7513.64       199.42 o                         
  -7   3   3       3058.60       3356.56        71.02 o                         
  -6   3   3       6895.32       9071.04       103.75 o                         
  -5   3   3       9967.43       9740.54        96.12 o                         
  -4   3   3      20940.98      20976.10       162.02 o                         
  -3   3   3      35266.95      36368.40       234.48 o                         
  -2   3   3       3278.66       1633.39        47.13 o                         
  -1   3   3      84641.34      88836.73       682.30 o                         
   0   3   3      23875.96      17737.88       180.44 o                         
   1   3   3      28643.99      32310.90       336.64 o                         
   2   3   3      47536.35      51656.75       325.34 o                         
   3   3   3       4978.33       4110.62        61.86 o                         
   4   3   3       2085.73       1656.31        38.86 o                         
   5   3   3       2909.58       3056.33        61.33 o                         
   6   3   3         22.74        156.50        33.09 o                         
   7   3   3       1497.93       1403.64        71.85 o                         
   8   3   3      15213.23      14723.53       349.68 o                         
   9   3   3        276.40        282.17        49.08 o                         
  10   3   3       1522.67       1461.43        87.78 o                         
  11   3   3        768.22        863.28        74.86 o                         
  12   3   3        119.78        218.81        85.33 o                         
  13   3   3        200.36        197.69        66.74 o                         
  14   3   3       2197.62       1841.41       203.55 o                         
 -15   4   3       1021.66       1005.51       142.74 o                         
 -14   4   3        134.37        106.32        61.74 o                         
 -13   4   3        384.79        471.08        72.54 o                         
 -12   4   3        576.18        588.39        53.61 o                         
 -11   4   3        907.21       1122.91        80.59 o                         
 -10   4   3       5747.89       5256.72       230.61 o                         
  -9   4   3       6852.00       7072.09       156.09 o                         
  -8   4   3         41.71         14.88        35.53 o                         
  -7   4   3       3109.27       3243.47        70.53 o                         
  -6   4   3       7332.72       7624.70        88.70 o                         
  -5   4   3         27.22        100.87        15.48 o                         
  -4   4   3        350.19        464.44        25.19 o                         
  -3   4   3       8245.41       8490.33        91.28 o                         
  -2   4   3      19924.81      23222.02       202.65 o                         
  -1   4   3      10539.78      12271.00       171.43 o                         
   0   4   3       3096.26       3571.86        70.90 o                         
   1   4   3     260757.28     266170.22      1604.10 o                         
   2   4   3      77702.66      84792.16       538.70 o                         
   3   4   3      13858.91      13260.15       118.79 o                         
   4   4   3        514.38        413.86        27.61 o                         
   5   4   3        858.88        878.55        36.39 o                         
   6   4   3      11295.01      11895.51       189.54 o                         
   7   4   3       6963.51       6562.87       167.60 o                         
   8   4   3       1050.95       1235.45        75.09 o                         
   9   4   3       6511.48       6031.99       162.18 o                         
  10   4   3       1122.81       1001.04        74.86 o                         
  11   4   3        428.56        447.31        62.09 o                         
  12   4   3        717.77        810.73        78.92 o                         
  13   4   3       1407.87       1414.73       140.78 o                         
 -15   5   3        259.30        358.32        82.52 o                         
 -14   5   3          0.67        -65.06        88.32 o                         
 -13   5   3       1062.48       1004.86        80.86 o                         
 -12   5   3         46.98         97.43        56.09 o                         
 -11   5   3      18014.04      18476.51       304.48 o                         
 -10   5   3        680.10        607.81        61.93 o                         
  -9   5   3         94.30        173.87        50.05 o                         
  -8   5   3       2647.13       2683.12        89.40 o                         
  -7   5   3      20731.14      20764.15       176.75 o                         
  -6   5   3         89.16        203.66        16.33 o                         
  -5   5   3       6674.67       7263.93        81.64 o                         
  -4   5   3      29917.41      30122.19       236.17 o                         
  -3   5   3       9441.51       9478.37        90.61 o                         
  -2   5   3      19766.88      23427.83       198.39 o                         
  -1   5   3      27405.96      27675.76       245.20 o                         
   0   5   3      95461.40     111032.71       772.31 o                         
   1   5   3     110079.99     108261.04       825.55 o                         
   2   5   3         21.30         93.42        17.85 o                         
   3   5   3        163.99        118.65        16.93 o                         
   4   5   3          4.69          6.88        14.13 o                         
   5   5   3      13676.41      13714.28       151.29 o                         
   6   5   3       1865.55       1968.48        71.45 o                         
   7   5   3        405.93        554.61        64.88 o                         
   8   5   3        171.12        282.71        53.53 o                         
   9   5   3        970.54       1138.40        80.82 o                         
  10   5   3        143.84        209.46        47.20 o                         
  11   5   3       1713.10       1845.90       101.09 o                         
  12   5   3        487.85        602.42        69.61 o                         
  13   5   3        327.02        625.46       343.64 o                         
 -15   6   3        817.76        749.68       103.38 o                         
 -14   6   3        410.20        547.51       106.60 o                         
 -13   6   3         15.04         20.88        47.11 o                         
 -12   6   3       5236.94       5029.39       153.38 o                         
 -11   6   3          1.79        217.16        75.81 o                         
 -10   6   3       6081.79       6010.64       151.29 o                         
  -9   6   3        501.18        484.07        52.83 o                         
  -8   6   3       2022.84       1944.96        73.92 o                         
  -7   6   3       1394.92       1506.31        41.25 o                         
  -6   6   3      14554.69      14110.41       124.88 o                         
  -5   6   3       6140.20       5967.36        77.24 o                         
  -4   6   3      26683.71      27452.55       222.17 o                         
  -3   6   3       1976.62       1877.81        36.73 o                         
  -2   6   3       5367.72       6442.45        85.85 o                         
  -1   6   3       1174.76       1482.65        45.05 o                         
   0   6   3      87206.04      92328.67       610.69 o                         
   1   6   3       1686.02       1556.89        74.76 o                         
   2   6   3      35447.05      37577.08       245.60 o                         
   3   6   3      13869.56      14971.33       129.37 o                         
   4   6   3      19524.63      19817.24       151.87 o                         
   5   6   3       2608.39       2682.22        75.34 o                         
   6   6   3       2256.37       2110.38        67.58 o                         
   7   6   3      13173.25      12940.55       222.81 o                         
   8   6   3       2324.72       2258.36        96.89 o                         
   9   6   3      12730.11      13113.68       249.39 o                         
  10   6   3        202.82        267.02        49.90 o                         
  11   6   3        448.22        387.20        57.60 o                         
  12   6   3        154.81        186.00        51.99 o                         
  13   6   3        305.74        525.02       121.29 o                         
 -15   7   3          3.66         11.23       198.22 o                         
 -14   7   3       2660.92       2855.50       167.36 o                         
 -13   7   3         57.45        -61.17        61.17 o                         
 -12   7   3          5.42        152.34        52.26 o                         
 -11   7   3       1665.95       1562.58        84.31 o                         
 -10   7   3       5790.54       5960.51       152.48 o                         
  -9   7   3        616.75        556.10        52.68 o                         
  -8   7   3      19172.67      18974.13       251.12 o                         
  -7   7   3       1842.40       2001.35        48.60 o                         
  -6   7   3       3490.33       3454.77        54.05 o                         
  -5   7   3       7240.32       8337.89        86.08 o                         
  -4   7   3      21510.89      20772.23       182.84 o                         
  -3   7   3      17384.89      19102.73       162.20 o                         
  -2   7   3      14411.99      18360.84       169.20 o                         
  -1   7   3      18338.02      19589.56       181.47 o                         
   0   7   3      28840.15      36069.91       286.40 o                         
   1   7   3      47403.18      55876.16       355.89 o                         
   2   7   3      59947.42      57276.61       344.77 o                         
   3   7   3       1077.28        759.09        26.77 o                         
   4   7   3       6813.17       7390.77        87.56 o                         
   5   7   3        833.13        898.57        40.99 o                         
   6   7   3       3232.49       2900.28        80.57 o                         
   7   7   3         80.66         85.65        36.10 o                         
   8   7   3      24371.88      24557.21       378.04 o                         
   9   7   3       1202.57       1157.40        77.85 o                         
  10   7   3        461.30        475.91        56.05 o                         
  11   7   3         47.98         79.38        44.93 o                         
  12   7   3       1193.61       1091.77       101.49 o                         
  13   7   3       1269.44        973.04       109.14 o                         
 -15   8   3         58.06        116.00       103.32 o                         
 -14   8   3         28.23        221.66       165.87 o                         
 -13   8   3        939.23        986.13        94.80 o                         
 -12   8   3       3688.52       3577.97       130.00 o                         
 -11   8   3       1021.18       1169.37        77.54 o                         
 -10   8   3       8428.57       8502.69       291.76 o                         
  -9   8   3       9792.87       9791.96       189.02 o                         
  -8   8   3         57.83        157.84        39.21 o                         
  -7   8   3         18.76         54.41        19.08 o                         
  -6   8   3      11812.35      12712.91       118.60 o                         
  -5   8   3      16446.17      17390.14       146.39 o                         
  -4   8   3       6255.59       6612.96        83.16 o                         
  -3   8   3       7748.90       7290.48        87.16 o                         
  -2   8   3      65738.96      66286.91       422.90 o                         
  -1   8   3      10774.88      10208.73       120.30 o                         
   0   8   3      54077.20      55916.98       352.87 o                         
   1   8   3      39981.70      40189.87       276.79 o                         
   2   8   3      15061.96      14333.19       125.17 o                         
   3   8   3      24498.53      24346.06       172.37 o                         
   4   8   3      29943.38      33161.27       237.89 o                         
   5   8   3       6160.79       6146.85        95.75 o                         
   6   8   3       3723.08       3574.25       101.89 o                         
   7   8   3       5599.78       5323.93       134.04 o                         
   8   8   3       2614.63       3027.00       109.78 o                         
   9   8   3        138.96        247.86        50.38 o                         
  10   8   3       1412.26       1243.02        82.59 o                         
  11   8   3         42.48         70.71        44.69 o                         
  12   8   3       1468.94       1396.40       120.57 o                         
  13   8   3        649.23        693.42       100.46 o                         
 -14   9   3        905.17        933.17       145.26 o                         
 -13   9   3       1095.54       1258.07       163.16 o                         
 -12   9   3         81.65         58.23        47.32 o                         
 -11   9   3       9231.59       9443.87       205.46 o                         
 -10   9   3         71.94         28.20        41.58 o                         
  -9   9   3       5610.18       5615.01       139.65 o                         
  -8   9   3        323.44        315.89        49.92 o                         
  -7   9   3      13923.98      14515.18       144.62 o                         
  -6   9   3        332.89        343.61        21.22 o                         
  -5   9   3      36967.11      35644.34       267.69 o                         
  -4   9   3       1999.55       2320.90        50.17 o                         
  -3   9   3       1015.72        894.72        27.36 o                         
  -2   9   3       2230.06       1544.00        34.06 o                         
  -1   9   3      11398.54      11151.65       100.08 o                         
   0   9   3         54.49         -4.05        18.59 o                         
   1   9   3       1136.93       1521.23        40.87 o                         
   2   9   3      44004.37      46642.84       296.39 o                         
   3   9   3         11.61         88.89        14.78 o                         
   4   9   3       1469.47       1311.21        36.15 o                         
   5   9   3      18733.06      18981.47       213.98 o                         
   6   9   3        579.11        599.72        39.55 o                         
   7   9   3       1304.29       1247.44       104.98 o                         
   8   9   3       1173.48       1325.87        74.96 o                         
   9   9   3       8268.15       8114.01       191.35 o                         
  10   9   3          0.36         63.34        44.37 o                         
  11   9   3       1017.41       1127.24       102.54 o                         
  12   9   3        293.35        424.38        84.49 o                         
  13   9   3        310.53        422.93        93.05 o                         
 -14  10   3          2.90        -97.21        97.21 o                         
 -13  10   3       1284.64       1353.24       113.32 o                         
 -12  10   3       2410.98       2307.41       132.37 o                         
 -11  10   3       2190.01       2115.09        97.90 o                         
 -10  10   3       4059.28       4186.44       126.36 o                         
  -9  10   3       5526.39       5584.91       204.53 o                         
  -8  10   3        167.80        160.55        38.62 o                         
  -7  10   3       7483.53       7774.62       104.40 o                         
  -6  10   3      13609.15      14507.27       169.55 o                         
  -5  10   3       8098.28       7704.55        94.65 o                         
  -4  10   3       2274.43       3249.50        60.88 o                         
  -3  10   3      77818.82      84079.89       469.23 o                         
  -2  10   3       2233.01       2674.09        44.71 o                         
  -1  10   3      23719.30      23249.93       167.67 o                         
   0  10   3      15919.42      16106.66       165.55 o                         
   1  10   3     104740.86     107209.74       695.32 o                         
   2  10   3       2730.37       2779.18        48.38 o                         
   3  10   3      27264.03      28859.17       197.45 o                         
   4  10   3        579.74        634.92        26.60 o                         
   5  10   3       6749.36       7516.88       108.45 o                         
   6  10   3        308.40        276.76        32.95 o                         
   7  10   3       6892.24       6638.39       151.62 o                         
   8  10   3       1548.90       1651.47       117.05 o                         
   9  10   3       9048.34       8835.82       198.72 o                         
  10  10   3        422.57        408.78        53.78 o                         
  11  10   3        444.00        585.73        89.93 o                         
  12  10   3         47.48        170.89        69.08 o                         
  13  10   3       1791.09       1604.23       174.17 o                         
 -14  11   3        613.62        451.18       123.69 o                         
 -13  11   3        146.09        257.29       102.44 o                         
 -12  11   3          1.15         44.49        56.14 o                         
 -11  11   3       3131.55       3036.81       114.75 o                         
 -10  11   3       1253.56       1262.33        74.59 o                         
  -9  11   3         54.52         30.79        52.03 o                         
  -8  11   3      12139.38      11675.57       230.72 o                         
  -7  11   3       5144.86       4989.96        99.18 o                         
  -6  11   3        561.15        570.49        26.43 o                         
  -5  11   3      42468.84      44869.66       304.15 o                         
  -4  11   3      37866.26      38931.39       280.24 o                         
  -3  11   3       1333.57       1192.56        30.60 o                         
  -2  11   3      34863.01      32753.38       215.26 o                         
  -1  11   3      18616.93      18906.49       141.46 o                         
   0  11   3      23933.07      27215.17       193.88 o                         
   1  11   3        127.52        203.29        26.99 o                         
   2  11   3      15821.01      15883.74       138.92 o                         
   3  11   3          5.66          9.98        13.31 o                         
   4  11   3      10141.23      10390.58       102.15 o                         
   5  11   3       5898.27       5564.68        95.74 o                         
   6  11   3       3696.90       3655.65       101.88 o                         
   7  11   3          9.41         10.90        47.64 o                         
   8  11   3      17334.54      16952.22       372.28 o                         
   9  11   3        194.77        214.99        47.57 o                         
  10  11   3        151.85        257.79       103.31 o                         
  11  11   3        395.15        406.56       139.76 o                         
  12  11   3       1612.04       1649.53       129.91 o                         
  13  11   3         29.42         40.46       100.26 o                         
 -14  12   3         30.77         45.35        95.24 o                         
 -13  12   3         78.09        243.65       108.87 o                         
 -12  12   3       5396.88       5274.71       289.52 o                         
 -11  12   3         31.13         48.41        52.96 o                         
 -10  12   3       2883.71       2802.03       129.25 o                         
  -9  12   3        126.67        111.30        46.82 o                         
  -8  12   3       3651.39       3831.21       103.97 o                         
  -7  12   3       2093.13       1931.64        64.58 o                         
  -6  12   3      12402.15      11699.41       133.36 o                         
  -5  12   3        380.27        455.97        22.65 o                         
  -4  12   3      18321.91      15923.78       148.51 o                         
  -3  12   3         40.43         70.52        18.00 o                         
  -2  12   3      13267.70      13560.09       113.95 o                         
  -1  12   3         15.66         22.07        13.65 o                         
   0  12   3      25611.49      25981.56       182.74 o                         
   1  12   3       7163.50       7485.77        80.35 o                         
   2  12   3        784.73        903.62        30.61 o                         
   3  12   3          0.77         -0.15        13.75 o                         
   4  12   3      14428.57      14111.99       138.53 o                         
   5  12   3          7.93         41.56        21.69 o                         
   6  12   3         39.04         88.43        30.82 o                         
   7  12   3       1168.37        934.79        60.47 o                         
   8  12   3       1424.92       1667.73        85.01 o                         
   9  12   3         37.44         45.57        38.63 o                         
  10  12   3       1535.86       1521.67       113.84 o                         
  11  12   3        870.73        864.10        94.35 o                         
  12  12   3       1479.96       1592.89       304.58 o                         
  13  12   3         28.89         31.19        64.96 o                         
 -14  13   3       2120.30       2388.53       223.44 o                         
 -13  13   3        672.73        733.49       138.63 o                         
 -12  13   3        344.53        353.41       107.39 o                         
 -11  13   3        497.91        687.73       123.12 o                         
 -10  13   3        780.70        624.91       110.12 o                         
  -9  13   3        726.08        786.20        74.05 o                         
  -8  13   3      15338.56      15782.42       318.82 o                         
  -7  13   3        279.37        249.02        32.33 o                         
  -6  13   3        981.35       1066.54        55.59 o                         
  -5  13   3      30171.43      32911.68       327.47 o                         
  -4  13   3      13214.19      12986.11       112.01 o                         
  -3  13   3      11717.82      13224.61       136.12 o                         
  -2  13   3      48844.16      53581.76       323.56 o                         
  -1  13   3        522.37        460.37        19.50 o                         
   0  13   3      12609.26      12062.89       112.46 o                         
   1  13   3        422.83        559.81        23.86 o                         
   2  13   3      31997.66      32034.08       216.42 o                         
   3  13   3       1634.22       1765.47        38.71 o                         
   4  13   3        782.96        631.99        29.22 o                         
   5  13   3       1066.75       1133.68        45.99 o                         
   6  13   3        208.91        220.05        36.72 o                         
   7  13   3       1000.41        919.34        60.15 o                         
   8  13   3       9074.48       8736.56       206.47 o                         
   9  13   3       2486.57       2435.37       104.79 o                         
  10  13   3        513.27        421.11        73.92 o                         
  11  13   3        906.81        896.21       130.97 o                         
  12  13   3       2620.80       2530.17       155.96 o                         
  13  13   3          0.02        -27.13        62.74 o                         
 -14  14   3        755.40        840.24       156.47 o                         
 -13  14   3       2154.21       1977.46       198.19 o                         
 -12  14   3        255.85        172.87        92.77 o                         
 -11  14   3       1825.17       2079.85       183.66 o                         
 -10  14   3        972.87        668.93       113.39 o                         
  -9  14   3       5381.45       5055.60       250.81 o                         
  -8  14   3       3163.41       3258.15       122.55 o                         
  -7  14   3        567.97        372.56        43.74 o                         
  -6  14   3        342.51        372.01        51.40 o                         
  -5  14   3      16280.24      17456.59       152.53 o                         
  -4  14   3          3.41         38.20        16.56 o                         
  -3  14   3      22221.92      21975.76       181.90 o                         
  -2  14   3      11483.51      10949.80       103.93 o                         
  -1  14   3       7766.62       7602.68        78.86 o                         
   0  14   3      15622.30      17340.35       144.53 o                         
   1  14   3      13270.00      12374.63       113.05 o                         
   2  14   3       1470.51       1605.86        37.08 o                         
   3  14   3      13032.02      13069.38       121.91 o                         
   4  14   3       3823.76       3631.81        65.61 o                         
   5  14   3        366.31        393.64        31.80 o                         
   6  14   3         86.79        104.07        35.94 o                         
   7  14   3       2380.16       2235.82        91.64 o                         
   8  14   3       1206.75       1334.96        79.70 o                         
   9  14   3       3307.34       3433.99       123.14 o                         
  10  14   3         25.49         42.19        39.00 o                         
  11  14   3          4.69         34.97        59.40 o                         
  12  14   3          0.68        209.53        70.05 o                         
  13  14   3       2173.28       2127.82       153.52 o                         
 -14  15   3          8.55        136.51       100.61 o                         
 -13  15   3        331.58        488.28       121.71 o                         
 -12  15   3          6.83         57.28        98.75 o                         
 -11  15   3       2475.88       2632.09       199.66 o                         
 -10  15   3        423.80        585.96       116.01 o                         
  -9  15   3         12.25        111.73        88.17 o                         
  -8  15   3        440.54        497.25        58.26 o                         
  -7  15   3      11747.06      11542.95       241.16 o                         
  -6  15   3       1698.33       1872.63        98.19 o                         
  -5  15   3      39513.18      40028.55       465.04 o                         
  -4  15   3      17363.02      18458.08       175.73 o                         
  -3  15   3       5673.10       5567.42        80.65 o                         
  -2  15   3        969.97        998.12        30.27 o                         
  -1  15   3      23130.64      23726.84       167.38 o                         
   0  15   3       7418.41       7127.83        85.44 o                         
   1  15   3       8401.01       9845.85        96.73 o                         
   2  15   3      11416.92      11779.40       112.12 o                         
   3  15   3        847.90        995.59        32.07 o                         
   4  15   3       2647.76       2298.06        54.04 o                         
   5  15   3      17079.20      16760.72       185.45 o                         
   6  15   3       1710.46       1759.49        75.84 o                         
   7  15   3        222.32        131.34        44.70 o                         
   8  15   3        864.56        814.34        65.40 o                         
   9  15   3       2767.04       3170.70       119.07 o                         
  10  15   3       1343.93       1427.71        86.56 o                         
  11  15   3       2033.80       2013.22       135.43 o                         
  12  15   3        173.85        192.06        68.57 o                         
  13  15   3          0.13         90.08        76.47 o                         
 -14  16   3         19.49         -1.26        94.04 o                         
 -13  16   3       2062.55       1995.70       197.70 o                         
 -12  16   3       2243.87       2375.67       202.48 o                         
 -11  16   3        335.88        560.98       120.86 o                         
 -10  16   3       1146.28       1154.50       137.71 o                         
  -9  16   3       3528.82       3615.35       218.40 o                         
  -8  16   3       4522.33       4784.44       152.94 o                         
  -7  16   3        311.41        359.01        51.59 o                         
  -6  16   3       4374.71       4453.93       135.21 o                         
  -5  16   3       2970.74       2955.23        91.48 o                         
  -4  16   3       2600.79       2470.14        57.99 o                         
  -3  16   3         62.30         26.75        15.04 o                         
  -2  16   3       1567.74       1678.46        39.26 o                         
  -1  16   3      11612.39      12570.58       114.89 o                         
   0  16   3      10365.81      10386.41       108.61 o                         
   1  16   3       1255.97       1009.19        30.19 o                         
   2  16   3        196.50        310.07        19.27 o                         
   3  16   3       7624.85       7469.67        94.67 o                         
   4  16   3       4254.79       4220.94        90.50 o                         
   5  16   3        417.75        432.72        41.64 o                         
   6  16   3       5157.42       4793.23       152.09 o                         
   7  16   3         23.97         59.40        35.65 o                         
   8  16   3        216.05        348.86        54.65 o                         
   9  16   3         26.40        121.97        43.15 o                         
  10  16   3       1717.13       1893.33        97.75 o                         
  11  16   3        414.83        496.33        87.80 o                         
  12  16   3        849.50        696.60       165.12 o                         
  13  16   3        312.47        285.32       123.78 o                         
 -14  17   3        855.01        918.69       157.00 o                         
 -13  17   3         31.55         48.34        91.83 o                         
 -12  17   3         12.05         20.31        98.26 o                         
 -11  17   3        281.48        213.32        92.81 o                         
 -10  17   3       2404.04       2302.82       186.46 o                         
  -9  17   3         32.47         42.04        82.69 o                         
  -8  17   3       5063.05       5352.73       166.37 o                         
  -7  17   3        619.86        719.55        64.68 o                         
  -6  17   3       6361.70       6668.78       171.75 o                         
  -5  17   3       1236.81       1262.59        61.73 o                         
  -4  17   3      12669.38      11791.65       128.97 o                         
  -3  17   3       5829.11       5814.88        76.74 o                         
  -2  17   3       7419.94       7566.28        79.10 o                         
  -1  17   3      18131.34      20295.65       160.30 o                         
   0  17   3        165.86        168.24        21.26 o                         
   1  17   3        477.18        393.64        21.23 o                         
   2  17   3      33665.64      35374.20       253.55 o                         
   3  17   3        211.12        206.98        21.11 o                         
   4  17   3      13525.92      13499.83       177.95 o                         
   5  17   3        149.80        197.52        58.41 o                         
   6  17   3        207.91        268.85        42.56 o                         
   7  17   3       1834.80       1624.20        79.35 o                         
   8  17   3      14917.37      14840.51       265.54 o                         
   9  17   3        326.70        318.22        51.15 o                         
  10  17   3        581.23        542.27        62.15 o                         
  11  17   3         74.12        180.13        90.38 o                         
  12  17   3       1027.62       1235.76       249.76 o                         
  13  17   3         21.19        -29.67       104.30 o                         
 -14  18   3        242.83        295.58       120.44 o                         
 -13  18   3        348.75        473.82       127.46 o                         
 -12  18   3       2964.19       2920.32       225.42 o                         
 -11  18   3        190.78        208.36       104.47 o                         
 -10  18   3       1139.90       1194.68       144.48 o                         
  -9  18   3       4411.69       4314.71       240.76 o                         
  -8  18   3       3957.93       3330.12       132.45 o                         
  -7  18   3         68.08        122.80        46.30 o                         
  -6  18   3         16.44         61.51        37.67 o                         
  -5  18   3       3922.28       3595.35       124.59 o                         
  -4  18   3       1505.69       1388.04        44.07 o                         
  -3  18   3       4055.59       4447.11        65.50 o                         
  -2  18   3       1172.19       1326.70        32.89 o                         
  -1  18   3        214.44        345.22        20.75 o                         
   0  18   3      26275.17      27742.06       255.44 o                         
   1  18   3       7641.76       8145.31        90.74 o                         
   2  18   3       2405.13       2178.67        46.71 o                         
   3  18   3      21271.85      22432.88       200.20 o                         
   4  18   3       7493.31       7421.48       133.63 o                         
   5  18   3        492.16        572.50        72.22 o                         
   6  18   3       1043.50       1182.73        67.50 o                         
   7  18   3       8893.05       8884.10       188.50 o                         
   8  18   3        698.30        821.25        85.44 o                         
   9  18   3       2048.40       2103.00        98.62 o                         
  10  18   3        815.55        671.87        65.48 o                         
  11  18   3         10.45         73.87        56.33 o                         
  12  18   3       1035.64       1137.85       114.26 o                         
  13  18   3       1157.12       1341.47       186.65 o                         
 -14  19   3         19.78        -13.81        97.89 o                         
 -13  19   3        357.21        342.72       111.88 o                         
 -12  19   3       1118.01       1069.24       153.90 o                         
 -11  19   3       4367.75       4212.60       261.43 o                         
 -10  19   3        563.61        543.24       109.12 o                         
  -9  19   3          2.51         79.10        81.13 o                         
  -8  19   3        276.45        309.13       102.69 o                         
  -7  19   3       3724.57       3578.47       140.77 o                         
  -6  19   3        101.82        212.94        92.34 o                         
  -5  19   3       9197.70       9036.37       177.86 o                         
  -4  19   3        329.46        409.51        27.93 o                         
  -3  19   3       5877.51       6300.90        85.27 o                         
  -2  19   3         10.78         23.19         9.96 o                         
  -1  19   3       3500.20       3821.84        61.35 o                         
   0  19   3       3225.58       4171.02        61.65 o                         
   1  19   3      24940.41      25032.54       184.52 o                         
   2  19   3        278.00        224.66        20.98 o                         
   3  19   3       1698.16       1886.45        55.66 o                         
   4  19   3       1921.11       1869.98        79.43 o                         
   5  19   3      15432.79      15115.28       238.13 o                         
   6  19   3       9424.39       8359.82       175.14 o                         
   7  19   3       4013.71       3876.73       121.57 o                         
   8  19   3       1063.27       1016.70        70.13 o                         
   9  19   3       1151.20       1171.64        79.72 o                         
  10  19   3         19.87        108.53        47.11 o                         
  11  19   3       2743.02       2494.70       150.40 o                         
  12  19   3        105.86        173.31        60.14 o                         
 -14  20   3         30.90        113.90       108.77 o                         
 -13  20   3        744.81        722.32       143.57 o                         
 -12  20   3        283.77        271.41       111.79 o                         
 -11  20   3       2117.77       2255.33       193.69 o                         
 -10  20   3       1197.45       1055.67       138.98 o                         
  -9  20   3       2169.41       2225.56       114.12 o                         
  -8  20   3          8.59         10.61        44.44 o                         
  -7  20   3        176.23         84.20        43.31 o                         
  -6  20   3      13743.92      13736.69       275.80 o                         
  -5  20   3       2619.04       2375.85       118.98 o                         
  -4  20   3       3069.52       3357.10        80.02 o                         
  -3  20   3         38.17        111.78        18.25 o                         
  -2  20   3        725.43        862.17        26.14 o                         
  -1  20   3       1034.84        714.29        32.33 o                         
   0  20   3       3938.01       4467.25        65.20 o                         
   1  20   3       2436.80       2283.25        46.50 o                         
   2  20   3        139.58        144.25        18.64 o                         
   3  20   3      13667.70      13654.31       245.25 o                         
   4  20   3       1569.97       1476.27        66.11 o                         
   5  20   3         52.26         98.39        33.88 o                         
   6  20   3       4839.97       4773.10       130.17 o                         
   7  20   3        778.53        748.06        60.76 o                         
   8  20   3          0.60         71.11        61.67 o                         
   9  20   3       2852.05       3093.85       121.63 o                         
  10  20   3       3117.64       3229.77       183.51 o                         
  11  20   3          0.71        -21.78        55.48 o                         
  12  20   3         41.63        185.51        78.79 o                         
 -13  21   3         39.48         13.74        97.97 o                         
 -12  21   3        819.93        847.33       138.52 o                         
 -11  21   3        151.64         53.00        81.72 o                         
 -10  21   3       4194.38       4074.18       247.84 o                         
  -9  21   3          2.73          6.37        46.73 o                         
  -8  21   3        829.66        898.55        98.24 o                         
  -7  21   3       4212.72       4172.56       148.02 o                         
  -6  21   3       1992.85       1809.60        96.05 o                         
  -5  21   3        143.87         29.72        36.53 o                         
  -4  21   3       1827.24       1564.40        56.49 o                         
  -3  21   3      11343.77      11546.67       130.72 o                         
  -2  21   3       8023.06       7786.15       103.70 o                         
  -1  21   3      13021.96      12609.52       115.18 o                         
   0  21   3       2579.02       2598.84        50.49 o                         
   1  21   3         60.98         34.45        14.59 o                         
   2  21   3      10473.22      10199.66       112.19 o                         
   3  21   3          7.95        -27.72        27.72 o                         
   4  21   3       4044.44       4063.69       107.67 o                         
   5  21   3       1083.80        981.75        59.86 o                         
   6  21   3       1128.75       1077.98        67.87 o                         
   7  21   3        516.22        572.28        78.26 o                         
   8  21   3       5555.30       5636.52       271.86 o                         
   9  21   3        219.24        236.74        48.61 o                         
  10  21   3        858.28        980.76        78.74 o                         
  11  21   3        409.00        436.29        81.09 o                         
  12  21   3        925.28        932.52       111.14 o                         
 -13  22   3        260.69        336.87       119.51 o                         
 -12  22   3       2151.20       2140.54       203.01 o                         
 -11  22   3        280.43        123.85       103.88 o                         
 -10  22   3       1086.68        968.80       136.67 o                         
  -9  22   3        229.40        271.06        60.64 o                         
  -8  22   3         36.66         39.96        45.79 o                         
  -7  22   3        533.58        509.31        64.67 o                         
  -6  22   3       2133.54       1984.63       102.15 o                         
  -5  22   3       4682.03       4945.70       151.85 o                         
  -4  22   3       1618.96       1539.82        74.40 o                         
  -3  22   3      17163.19      17541.61       187.31 o                         
  -2  22   3      10106.16       9799.85       120.83 o                         
  -1  22   3       7441.40       8266.69       109.86 o                         
   0  22   3      11916.74      12300.48       121.87 o                         
   1  22   3         32.91         33.91        17.01 o                         
   2  22   3        415.59        348.70        24.71 o                         
   3  22   3        626.68        498.60        36.72 o                         
   4  22   3       1526.53       1474.26        66.39 o                         
   5  22   3          3.84        -11.89        35.00 o                         
   6  22   3       2359.26       2544.42        98.77 o                         
   7  22   3       4675.12       4493.89       134.54 o                         
   8  22   3         13.74         73.96        44.17 o                         
   9  22   3        379.02        419.96        61.07 o                         
  10  22   3       3483.07       3519.75       137.02 o                         
  11  22   3        192.30         40.87       112.52 o                         
  12  22   3       1713.87       1834.53       140.75 o                         
 -13  23   3       1734.70       1934.53       208.73 o                         
 -12  23   3        200.63        169.43        89.50 o                         
 -11  23   3       6216.47       6158.02       327.69 o                         
 -10  23   3         12.20        -92.97        92.97 o                         
  -9  23   3        587.45        612.13        74.30 o                         
  -8  23   3       2077.42       2034.72       110.75 o                         
  -7  23   3       1544.00       1482.60        93.92 o                         
  -6  23   3        692.68        674.39        67.20 o                         
  -5  23   3       1535.22       1549.59        90.11 o                         
  -4  23   3        679.07        724.21        40.65 o                         
  -3  23   3         66.25        110.30        26.49 o                         
  -2  23   3        188.07        121.05        23.56 o                         
  -1  23   3      49506.52      50247.20       702.80 o                         
   0  23   3        857.42       1033.07        41.06 o                         
   1  23   3      13022.49      13725.34       171.16 o                         
   2  23   3       3745.89       3749.61        68.13 o                         
   3  23   3       4760.81       4668.96        96.64 o                         
   4  23   3         63.11         46.01        30.77 o                         
   5  23   3       2174.52       2144.17       127.44 o                         
   6  23   3        637.20        592.17        53.31 o                         
   7  23   3          5.95         78.26        46.93 o                         
   8  23   3        781.91        714.43        64.88 o                         
   9  23   3       1854.56       1717.29       160.68 o                         
  10  23   3        414.97        537.93        66.90 o                         
  11  23   3       2723.44       3088.05       169.47 o                         
  12  23   3        233.84        380.11        85.59 o                         
 -13  24   3        854.38        810.89       157.65 o                         
 -12  24   3        273.49        440.31       129.56 o                         
 -11  24   3          4.00        276.30       127.79 o                         
 -10  24   3        208.85        215.99        94.24 o                         
  -9  24   3       3101.62       3128.76       266.65 o                         
  -8  24   3        506.09        490.95        66.42 o                         
  -7  24   3       4828.34       4988.54       168.99 o                         
  -6  24   3        888.75        851.18        98.21 o                         
  -5  24   3       5621.06       5378.64       162.90 o                         
  -4  24   3          2.43         75.26        51.15 o                         
  -3  24   3      22624.77      22715.31       240.71 o                         
  -2  24   3       4706.34       4840.13       113.34 o                         
  -1  24   3        181.70        563.66        84.46 o                         
   0  24   3       5258.53       5167.90       102.89 o                         
   1  24   3      15022.70      15030.41       194.48 o                         
   2  24   3       1691.99       1784.54        58.27 o                         
   3  24   3       4247.50       4489.94        95.67 o                         
   4  24   3        536.99        481.60        46.23 o                         
   5  24   3        737.16        729.24        56.38 o                         
   6  24   3         78.13        155.13        45.91 o                         
   7  24   3       4778.27       4807.02       141.43 o                         
   8  24   3        215.42        157.62        42.62 o                         
   9  24   3       2265.94       2244.39       107.53 o                         
  10  24   3        907.12        812.79        76.70 o                         
  11  24   3        283.38        444.95        84.83 o                         
  12  24   3        212.91        226.76       126.99 o                         
 -13  25   3        231.14        248.22       114.69 o                         
 -12  25   3        351.22        196.13       100.06 o                         
 -11  25   3       1196.80       1378.88       169.13 o                         
 -10  25   3       2165.95       2288.56       193.94 o                         
  -9  25   3         36.45        124.23        52.40 o                         
  -8  25   3       1991.65       2012.50       115.41 o                         
  -7  25   3       1499.54       1406.68        97.01 o                         
  -6  25   3          1.43         55.35        47.90 o                         
  -5  25   3       1696.55       1768.87        97.96 o                         
  -4  25   3      14829.28      13874.23       301.98 o                         
  -3  25   3       1440.88       1493.63        67.40 o                         
  -2  25   3       7885.18       7607.35       124.78 o                         
  -1  25   3       8628.90       8112.44       135.34 o                         
   0  25   3       3220.34       3319.73        84.83 o                         
   1  25   3       6531.25       6718.08       155.40 o                         
   2  25   3       8819.78       8800.61       209.07 o                         
   3  25   3       1188.70       1181.34        61.91 o                         
   4  25   3         15.01         23.28        33.27 o                         
   5  25   3      12090.90      12126.73       217.04 o                         
   6  25   3       8852.09       8896.20       189.15 o                         
   7  25   3        334.17        364.28        51.09 o                         
   8  25   3        909.42        931.34        70.91 o                         
   9  25   3        983.28        949.94        77.95 o                         
  10  25   3        588.94        680.41        73.31 o                         
  11  25   3       1650.62       1751.29       144.74 o                         
  12  25   3        363.80        297.04        79.77 o                         
 -13  26   3         29.64        -23.86        97.76 o                         
 -12  26   3       1562.86       1619.11       184.90 o                         
 -11  26   3          0.33        129.01        94.81 o                         
 -10  26   3       3842.07       3699.30       245.26 o                         
  -9  26   3        267.41        325.41        64.47 o                         
  -8  26   3         21.43        -18.38        46.81 o                         
  -7  26   3       2859.86       2733.90       128.61 o                         
  -6  26   3      15499.76      14551.87       566.97 o                         
  -5  26   3          2.77         53.10        44.82 o                         
  -4  26   3       2408.31       2391.60       238.89 o                         
  -3  26   3       5605.42       5600.13       126.64 o                         
  -2  26   3      13541.49      14126.00       207.61 o                         
  -1  26   3        556.08        773.01        65.36 o                         
   0  26   3      23834.74      23170.00       429.75 o                         
   1  26   3        423.66        411.43        57.43 o                         
   2  26   3          1.23         37.12        45.43 o                         
   3  26   3       1048.85        976.59        58.06 o                         
   4  26   3       5307.51       5085.17       126.55 o                         
   5  26   3       2584.63       2477.06        94.29 o                         
   6  26   3      10149.35      10046.91       205.10 o                         
   7  26   3        851.70        832.97        68.33 o                         
   8  26   3         42.46        108.26        42.99 o                         
   9  26   3          4.47         36.22        40.96 o                         
  10  26   3       3508.10       3639.91       162.07 o                         
  11  26   3        355.04        396.95        60.95 o                         
  12  26   3        174.64        214.03       116.28 o                         
 -13  27   3        505.13        432.12       132.83 o                         
 -12  27   3        202.44         76.15        85.93 o                         
 -11  27   3       1608.10       1695.29       183.84 o                         
 -10  27   3       2978.75       3162.90       229.14 o                         
  -9  27   3       1502.92       1510.61       108.64 o                         
  -8  27   3       8601.41       8341.09       245.50 o                         
  -7  27   3        680.89        770.52        78.01 o                         
  -6  27   3        282.02        379.07        67.44 o                         
  -5  27   3       4100.92       3820.58       143.94 o                         
  -4  27   3       3861.23       3792.23       138.55 o                         
  -3  27   3        843.68        832.93        60.84 o                         
  -2  27   3       5544.07       5691.08       132.55 o                         
  -1  27   3       4470.39       4376.00       144.32 o                         
   0  27   3        814.18       1062.92        61.59 o                         
   1  27   3       5814.92       5994.27       170.25 o                         
   2  27   3      19385.76      18833.93       354.99 o                         
   3  27   3       1591.74       1703.31        74.53 o                         
   4  27   3       3848.56       3972.54       142.54 o                         
   5  27   3         13.18         29.24        43.22 o                         
   6  27   3       4537.25       4543.52       180.95 o                         
   7  27   3          1.99        104.57        45.56 o                         
   8  27   3        916.98        870.64        76.18 o                         
   9  27   3        237.75        279.68        52.99 o                         
  10  27   3         31.82         85.64        50.06 o                         
  11  27   3        381.98        415.64        65.66 o                         
  12  27   3        833.42       1001.22       159.28 o                         
 -13  28   3        906.63        952.61       163.87 o                         
 -12  28   3        124.71        185.34       113.18 o                         
 -11  28   3          2.95        174.75       105.19 o                         
 -10  28   3         36.94        -96.65        96.65 o                         
  -9  28   3       7544.17       7280.27       425.24 o                         
  -8  28   3        665.52        634.15       149.90 o                         
  -7  28   3       3861.91       3856.66       158.66 o                         
  -6  28   3       6573.11       6314.69       271.00 o                         
  -5  28   3       6649.47       6316.83       257.47 o                         
  -4  28   3        934.93       1015.37        82.60 o                         
  -3  28   3      23744.42      23628.68       320.44 o                         
  -2  28   3      10331.94       9874.87       181.67 o                         
  -1  28   3         15.33        112.15        35.04 o                         
   0  28   3        565.41        628.57        50.67 o                         
   1  28   3      14490.29      14058.30       229.59 o                         
   2  28   3         12.87        139.17        75.66 o                         
   3  28   3      15057.80      14438.22       297.70 o                         
   4  28   3       6704.55       6191.53       223.06 o                         
   5  28   3        502.92        524.23        66.21 o                         
   6  28   3       3391.83       3432.14       146.76 o                         
   7  28   3      11146.36      10761.21       225.37 o                         
   8  28   3        840.90        927.93        80.50 o                         
   9  28   3        665.62        690.70        68.76 o                         
  10  28   3        244.57        198.95        52.88 o                         
  11  28   3        683.52        639.76        72.80 o                         
  12  28   3         47.60         13.78       107.89 o                         
 -12  29   3        316.56        627.31       148.16 o                         
 -11  29   3       2921.37       3513.81       256.44 o                         
 -10  29   3        317.12        345.60       117.85 o                         
  -9  29   3        257.42        360.63        72.20 o                         
  -8  29   3        763.59        810.30        84.39 o                         
  -7  29   3       9959.11       9592.34       435.01 o                         
  -6  29   3        388.29        360.29       102.31 o                         
  -5  29   3       4993.46       4997.92       170.30 o                         
  -4  29   3       6173.64       5644.82       177.38 o                         
  -3  29   3         23.16        149.61        44.17 o                         
  -2  29   3       1150.71       1203.28        67.05 o                         
  -1  29   3       6017.15       5746.32       135.80 o                         
   0  29   3         57.62        128.02        64.92 o                         
   1  29   3       4302.01       4411.56       120.67 o                         
   2  29   3        852.95        857.56       139.45 o                         
   3  29   3      11028.03      11154.15       257.15 o                         
   4  29   3       1463.40       1531.66       142.61 o                         
   5  29   3      10089.90       9972.71       308.97 o                         
   6  29   3       1948.55       1962.62       138.19 o                         
   7  29   3        992.62        898.23        86.24 o                         
   8  29   3        132.31        257.90        61.31 o                         
   9  29   3       1112.05       1016.66        80.06 o                         
  10  29   3         46.31         52.28        46.83 o                         
  11  29   3        592.31        542.85        73.14 o                         
 -12  30   3        971.95       1019.09       169.43 o                         
 -11  30   3         14.53         37.73        91.71 o                         
 -10  30   3       2899.19       3075.44       157.53 o                         
  -9  30   3       1510.13       1433.05       107.78 o                         
  -8  30   3       1487.44       1557.86       111.28 o                         
  -7  30   3       1526.75       1373.67       101.87 o                         
  -6  30   3      14325.29      14100.34       315.42 o                         
  -5  30   3       1271.38       1267.10        94.00 o                         
  -4  30   3        753.66        888.73        82.85 o                         
  -3  30   3       2678.71       2932.04       125.04 o                         
  -2  30   3        576.02        454.40        48.29 o                         
  -1  30   3        174.78        305.22        46.09 o                         
   0  30   3       6742.46       6306.29       200.84 o                         
   1  30   3       2312.47       2424.68        91.37 o                         
   2  30   3       2237.80       2123.72       111.91 o                         
   3  30   3        864.82        852.58        89.29 o                         
   4  30   3       5362.69       4935.57       250.76 o                         
   5  30   3          0.40         -5.94        60.26 o                         
   6  30   3       7497.07       7447.52       511.69 o                         
   7  30   3       2004.61       2039.78       122.16 o                         
   8  30   3         27.19         16.86        45.18 o                         
   9  30   3        418.62        410.08        73.69 o                         
  10  30   3       1272.31       1387.85       117.52 o                         
  11  30   3        961.23       1164.72       112.04 o                         
 -12  31   3        984.41       1084.55       163.26 o                         
 -11  31   3         10.32         34.57        85.48 o                         
 -10  31   3       3449.48       3516.48       168.79 o                         
  -9  31   3        621.27        573.55        95.09 o                         
  -8  31   3       5459.63       5627.98       210.53 o                         
  -7  31   3          0.11         32.99        50.68 o                         
  -6  31   3        207.22        447.31       112.85 o                         
  -5  31   3          4.21         -1.02        47.53 o                         
  -4  31   3       8440.17       8529.38       224.99 o                         
  -3  31   3        454.57        546.41        51.49 o                         
  -2  31   3       6114.02       6668.39       287.15 o                         
  -1  31   3       3529.99       3743.05       111.15 o                         
   0  31   3        842.27        937.97        64.01 o                         
   1  31   3        120.66        171.89        75.59 o                         
   2  31   3      14734.10      14239.25       300.44 o                         
   3  31   3       8022.73       7732.35       214.95 o                         
   4  31   3       3302.31       3430.92       144.05 o                         
   5  31   3        326.38        191.24        73.77 o                         
   6  31   3       2196.59       2144.63       178.67 o                         
   7  31   3       1056.89        816.51        86.20 o                         
   8  31   3       1199.76       1268.53       101.74 o                         
   9  31   3         95.55        124.01        50.24 o                         
  10  31   3         19.12          8.79        54.79 o                         
  11  31   3        187.22        132.87        61.12 o                         
 -12  32   3        695.93        473.41       141.50 o                         
 -11  32   3         74.37        102.18        99.10 o                         
 -10  32   3        602.62        507.94        79.52 o                         
  -9  32   3       4187.29       4007.71       177.38 o                         
  -8  32   3        657.46        435.39        86.68 o                         
  -7  32   3        366.55        361.03        83.19 o                         
  -6  32   3       7415.68       7262.37       564.03 o                         
  -5  32   3       1540.75       1449.38       100.60 o                         
  -4  32   3         71.06        206.28        87.98 o                         
  -3  32   3       3329.85       3665.95       113.74 o                         
  -2  32   3      16661.72      17195.37       270.47 o                         
  -1  32   3          1.49        154.53        47.90 o                         
   0  32   3       7899.37       7828.62       168.39 o                         
   1  32   3         53.09         52.42        37.50 o                         
   2  32   3        214.17        195.01        62.09 o                         
   3  32   3      14149.62      13714.69       301.98 o                         
   4  32   3       7355.36       7144.71       211.54 o                         
   5  32   3        412.60        411.85        94.43 o                         
   6  32   3       3808.64       3474.39       221.63 o                         
   7  32   3        973.75       1152.66       143.59 o                         
   8  32   3         12.88        122.45        58.13 o                         
   9  32   3         19.95         -8.45       134.80 o                         
  10  32   3       1128.51       1127.44       122.09 o                         
  11  32   3          0.51         82.71        65.43 o                         
 -12  33   3         32.35          0.65       102.47 o                         
 -11  33   3       1649.69       1418.66       179.88 o                         
 -10  33   3        284.71        324.44        79.10 o                         
  -9  33   3        285.75        364.23       209.29 o                         
  -8  33   3         16.63         39.56        63.52 o                         
  -7  33   3       3892.84       3976.37       186.91 o                         
  -6  33   3        764.38        697.31        79.07 o                         
  -5  33   3       6538.29       6208.76       199.34 o                         
  -4  33   3        158.32        163.61        55.44 o                         
  -3  33   3       1376.84       1351.13       141.92 o                         
  -2  33   3       3199.61       3354.29       112.47 o                         
  -1  33   3       5249.76       5665.56       160.55 o                         
   0  33   3          6.37         60.27        41.11 o                         
   1  33   3       5389.85       5139.38       137.46 o                         
   2  33   3       3830.36       3714.40       146.63 o                         
   3  33   3       2757.33       2695.20       133.36 o                         
   4  33   3       2163.88       2422.25       128.44 o                         
   5  33   3       3159.53       3061.23       211.67 o                         
   6  33   3        200.52        187.05        80.94 o                         
   7  33   3       2030.68       1786.50       168.76 o                         
   8  33   3         87.45        104.06        78.09 o                         
   9  33   3        388.90        468.93        74.74 o                         
  10  33   3        117.54         64.65        80.75 o                         
  11  33   3        501.91        715.83        98.37 o                         
 -12  34   3        242.21        258.00       129.70 o                         
 -11  34   3         14.11        -87.52       102.23 o                         
 -10  34   3        311.83        236.16        68.44 o                         
  -9  34   3       4641.95       4900.07       199.16 o                         
  -8  34   3        894.94        933.64        95.75 o                         
  -7  34   3       2263.09       2283.52       132.13 o                         
  -6  34   3       1574.96       1628.60       147.17 o                         
  -5  34   3        129.94        285.63        64.37 o                         
  -4  34   3          8.54         69.89        53.19 o                         
  -3  34   3       6758.91       7033.81       168.93 o                         
  -2  34   3       3438.17       3390.46       112.15 o                         
  -1  34   3       3372.09       3660.44       119.07 o                         
   0  34   3        698.45        573.80        55.02 o                         
   1  34   3       2997.34       2973.45       108.57 o                         
   2  34   3         33.82         40.08        55.82 o                         
   3  34   3       1859.68       1624.30       105.07 o                         
   4  34   3        584.12        751.94        82.66 o                         
   5  34   3        703.95        700.08       112.31 o                         
   6  34   3        180.20        201.55        77.43 o                         
   7  34   3       1135.33       1118.36       143.07 o                         
   8  34   3        323.61        177.94        84.87 o                         
   9  34   3        975.46        968.38       142.27 o                         
  10  34   3         32.08        -42.34        51.73 o                         
 -11  35   3       1567.28       1539.60       191.45 o                         
 -10  35   3        550.88        687.54        88.98 o                         
  -9  35   3         60.37        119.00        61.67 o                         
  -8  35   3       1746.95       1546.56       117.74 o                         
  -7  35   3        186.98        252.69        62.87 o                         
  -6  35   3       2735.10       2741.09       140.59 o                         
  -5  35   3       1461.41       1203.62        95.37 o                         
  -4  35   3       6478.86       6594.23       347.65 o                         
  -3  35   3         15.24        -14.14        46.94 o                         
  -2  35   3       2184.22       2352.82        99.12 o                         
  -1  35   3      17278.59      16618.77       306.74 o                         
   0  35   3       1365.97       1873.98        97.39 o                         
   1  35   3       3265.24       3418.33       115.82 o                         
   2  35   3        952.65        995.96        67.56 o                         
   3  35   3       1803.85       1806.92       166.48 o                         
   4  35   3       5720.32       5222.67       186.38 o                         
   5  35   3        264.58        256.14        90.97 o                         
   6  35   3        415.58        457.43       100.92 o                         
   7  35   3         30.81         32.66        72.22 o                         
   8  35   3       1652.38       1792.39       180.17 o                         
   9  35   3        168.29        297.59        98.85 o                         
  10  35   3        137.90        169.34        89.99 o                         
 -11  36   3         47.88         85.55        93.70 o                         
 -10  36   3        992.70       1029.53       114.45 o                         
  -9  36   3        106.51        112.16       146.90 o                         
  -8  36   3        405.02        537.21        80.67 o                         
  -7  36   3        172.20        242.26        64.06 o                         
  -6  36   3       1324.87       1372.64       103.49 o                         
  -5  36   3        154.51         62.76        52.93 o                         
  -4  36   3        200.70        259.52        66.77 o                         
  -3  36   3         78.38        145.15        54.19 o                         
  -2  36   3       4182.75       3830.96       148.43 o                         
  -1  36   3          3.22        260.46        55.89 o                         
   0  36   3       9493.58       9433.19       246.00 o                         
   1  36   3       1395.51       1522.72        82.70 o                         
   2  36   3         91.57        131.99        53.69 o                         
   3  36   3        846.13       1000.50       171.20 o                         
   4  36   3       1033.77       1242.96        99.25 o                         
   5  36   3         43.94         60.90        67.35 o                         
   6  36   3       1826.81       1838.73       175.17 o                         
   7  36   3        148.74        133.61        74.84 o                         
   8  36   3        286.05        400.51       103.65 o                         
   9  36   3          0.66         74.89        74.14 o                         
  10  36   3       1064.84       1110.89       157.62 o                         
 -11  37   3         17.27        155.30       107.82 o                         
 -10  37   3        816.24       1018.01       110.09 o                         
  -9  37   3        812.77        914.80        99.87 o                         
  -8  37   3       1427.87       1660.55       167.03 o                         
  -7  37   3        581.14        567.06        80.88 o                         
  -6  37   3        612.85        330.18        66.42 o                         
  -5  37   3       3642.99       3568.66       158.76 o                         
  -4  37   3       3257.11       3263.84       147.50 o                         
  -3  37   3        143.44        205.27        61.87 o                         
  -2  37   3       1573.84       1359.78        77.14 o                         
  -1  37   3       4232.49       4324.68       180.01 o                         
   0  37   3       1370.43       1487.29       158.15 o                         
   1  37   3       1104.50       1108.70        90.55 o                         
   2  37   3        706.14        708.18        78.48 o                         
   3  37   3        296.03        282.97        63.78 o                         
   4  37   3        364.91        256.47        57.17 o                         
   5  37   3       1420.78       1220.35       144.68 o                         
   6  37   3         30.15        -50.75        66.81 o                         
   7  37   3       1991.86       1819.91       181.29 o                         
   8  37   3       1177.19       1118.83       148.35 o                         
   9  37   3        355.66        390.94       103.28 o                         
 -11  38   3        221.93        327.48       119.97 o                         
 -10  38   3         83.52        123.43        77.13 o                         
  -9  38   3       2808.24       2767.61       160.41 o                         
  -8  38   3        318.98        362.75        73.60 o                         
  -7  38   3        344.91        371.93        70.08 o                         
  -6  38   3         62.89        -50.18        50.18 o                         
  -5  38   3        136.24        106.20        55.99 o                         
  -4  38   3        306.91        367.30        67.49 o                         
  -3  38   3       9493.74       9698.77       297.28 o                         
  -2  38   3          3.72        124.72        47.87 o                         
  -1  38   3       2459.99       2473.22       129.26 o                         
   0  38   3        532.32        420.38        71.20 o                         
   1  38   3       1166.61       1086.70       122.43 o                         
   2  38   3       1985.45       2114.02       121.86 o                         
   3  38   3       3741.68       3728.07       161.35 o                         
   4  38   3         91.41        159.91        54.72 o                         
   5  38   3          2.89        171.64        89.92 o                         
   6  38   3         29.20         90.19        81.86 o                         
   7  38   3       2917.70       2950.22       232.93 o                         
   8  38   3         13.57        -92.13        92.13 o                         
   9  38   3       1043.41       1069.81       152.30 o                         
 -11  39   3        478.26        364.58       112.98 o                         
 -10  39   3         64.57        177.05        72.91 o                         
  -9  39   3         36.85         98.39        60.96 o                         
  -8  39   3        308.83        263.55        63.67 o                         
  -7  39   3       1862.14       1831.43       126.20 o                         
  -6  39   3         63.92         55.08        75.29 o                         
  -5  39   3        660.12        563.03        77.65 o                         
  -4  39   3       2918.06       2770.69       417.84 o                         
  -3  39   3       1062.35       1180.80       100.00 o                         
  -2  39   3       4679.69       4312.97       168.27 o                         
  -1  39   3       1781.76       1768.31       111.55 o                         
   0  39   3       1323.61       1539.62       109.04 o                         
   1  39   3       2956.30       2914.25       141.14 o                         
   2  39   3       1134.83       1084.41        93.37 o                         
   3  39   3        156.71        133.42        57.86 o                         
   4  39   3        833.51        835.16        89.05 o                         
   5  39   3       2118.21       2284.75       198.32 o                         
   6  39   3       1040.20       1001.07       140.76 o                         
   7  39   3       2287.83       2581.82       218.87 o                         
   8  39   3        983.84       1157.28       158.43 o                         
   9  39   3        409.60        485.29       121.12 o                         
 -10  40   3        779.52        886.08       106.39 o                         
  -9  40   3       1119.65       1029.02       104.50 o                         
  -8  40   3        325.02        388.27       174.99 o                         
  -7  40   3          1.93         35.90        59.38 o                         
  -6  40   3       1899.50       1926.27       123.56 o                         
  -5  40   3        388.37        269.36        64.96 o                         
  -4  40   3         34.85        353.59       362.20 o                         
  -3  40   3          3.26         49.96        79.45 o                         
  -2  40   3        814.77        788.37        82.34 o                         
  -1  40   3        619.08        636.46        78.71 o                         
   0  40   3      13400.37      13292.48       316.47 o                         
   1  40   3        405.05        525.27        75.33 o                         
   2  40   3        721.42        732.68       122.16 o                         
   3  40   3        349.55        361.17        63.05 o                         
   4  40   3       2331.33       2415.80       203.20 o                         
   5  40   3         36.57         91.72        68.86 o                         
   6  40   3       1417.81       1542.60       170.80 o                         
   7  40   3         98.75        311.74        99.56 o                         
   8  40   3         12.21        -92.45        92.45 o                         
 -10  41   3        971.75        872.20       106.69 o                         
  -9  41   3        375.09        347.42        73.47 o                         
  -8  41   3       1721.06       1962.66       135.58 o                         
  -7  41   3        260.61        220.67        63.18 o                         
  -6  41   3          6.96        -57.18        57.18 o                         
  -5  41   3          2.45        -87.10        87.10 o                         
  -4  41   3       5807.32       5580.67       300.36 o                         
  -3  41   3         12.65        193.91        87.54 o                         
  -2  41   3       1081.30       1241.96        99.33 o                         
  -1  41   3       3314.79       3340.58       268.98 o                         
   0  41   3        444.03        739.95       104.11 o                         
   1  41   3        613.93        596.38        74.07 o                         
   2  41   3        988.73       1100.83        96.67 o                         
   3  41   3        359.58        400.73       104.16 o                         
   4  41   3       2956.43       2965.65       226.12 o                         
   5  41   3        170.93        115.84        83.21 o                         
   6  41   3        886.98        799.44       142.93 o                         
   7  41   3          1.77        -17.16        77.99 o                         
   8  41   3       1854.24       1641.01       190.03 o                         
 -10  42   3          2.73        -36.85        63.98 o                         
  -9  42   3       2862.81       2814.74       182.26 o                         
  -8  42   3       1440.36       1762.06       184.78 o                         
  -7  42   3        643.69        695.84       123.41 o                         
  -6  42   3        944.76        991.60       144.11 o                         
  -5  42   3       1098.98       1216.26       151.46 o                         
  -4  42   3        475.62        527.41       121.39 o                         
  -3  42   3       3461.04       3253.69       227.17 o                         
  -2  42   3         13.01        -23.52        45.91 o                         
  -1  42   3        604.56        684.52        81.25 o                         
   0  42   3       2328.92       2304.47       131.33 o                         
   1  42   3       1736.09       1651.42       114.26 o                         
   2  42   3          0.18         50.40        48.84 o                         
   3  42   3       4051.40       3834.55       171.97 o                         
   4  42   3       1195.49       1221.98       152.20 o                         
   5  42   3        406.51        765.23       133.80 o                         
   6  42   3       1816.14       1838.25       190.11 o                         
   7  42   3       2536.82       2725.09       236.35 o                         
  -9  43   3         47.24        163.78        97.86 o                         
  -8  43   3         62.94         32.38        85.26 o                         
  -7  43   3       2528.43       2913.94       236.23 o                         
  -6  43   3         91.52        252.22        95.29 o                         
  -5  43   3       1507.94       1597.32       176.08 o                         
  -4  43   3          1.64        107.00        89.23 o                         
  -3  43   3        262.21        263.10       104.26 o                         
  -2  43   3         34.66        -66.57        71.45 o                         
  -1  43   3       3963.04       3846.63       214.46 o                         
   0  43   3        868.27       1016.01        94.97 o                         
   1  43   3        738.51        729.05        83.92 o                         
   2  43   3        688.89        568.15        79.97 o                         
   3  43   3       1376.38       1676.93       139.31 o                         
   4  43   3          8.04         86.83        78.84 o                         
   5  43   3       4511.92       4661.49       290.50 o                         
   6  43   3        946.12       1217.20       164.81 o                         
   7  43   3        807.63        779.88       149.53 o                         
  -9  44   3        835.03       1087.49       161.96 o                         
  -8  44   3        104.07         30.95        97.31 o                         
  -7  44   3        532.59        405.96       112.44 o                         
  -6  44   3       2624.19       2495.03       220.56 o                         
  -5  44   3         85.19        301.13       105.54 o                         
  -4  44   3         51.74         72.37        78.17 o                         
  -3  44   3       2880.45       2966.15       228.89 o                         
  -2  44   3        359.52        489.17       110.90 o                         
  -1  44   3        620.94        774.07        86.67 o                         
   0  44   3       2963.79       3002.41       154.22 o                         
   1  44   3       1045.80       1007.57        96.77 o                         
   2  44   3          1.07        112.93        59.46 o                         
   3  44   3       1480.81       1622.07       260.00 o                         
   4  44   3       2081.28       2231.18       203.81 o                         
   5  44   3          2.32        122.01        92.33 o                         
   6  44   3        958.24       1113.30       163.95 o                         
   7  44   3        553.01        522.38       118.23 o                         
  -8  45   3       1517.50       1640.53       187.05 o                         
  -7  45   3          0.93         40.36        93.81 o                         
  -6  45   3        316.65        419.32       119.73 o                         
  -5  45   3        640.97        677.07       122.41 o                         
  -4  45   3       3555.55       3705.48       256.61 o                         
  -3  45   3        214.56        347.84       103.13 o                         
  -2  45   3       3114.51       3124.38       229.00 o                         
  -1  45   3        154.61        185.97        56.53 o                         
   0  45   3       2388.76       2662.93       148.08 o                         
   1  45   3         25.84         40.70        53.48 o                         
   2  45   3       2567.52       2438.19       142.42 o                         
   3  45   3          0.37         71.65        57.45 o                         
   4  45   3        629.26        639.75       119.72 o                         
   5  45   3         56.56         98.80        88.50 o                         
   6  45   3       1629.52       1657.21       185.92 o                         
  -7  46   3        565.56        561.25       128.49 o                         
  -6  46   3       3154.40       3496.08       259.68 o                         
  -5  46   3        412.13        183.40        91.50 o                         
  -4  46   3        545.00        735.43       139.55 o                         
  -3  46   3       2276.31       1979.02       189.73 o                         
  -2  46   3        754.35        916.92       133.92 o                         
  -1  46   3        151.96        300.76        73.91 o                         
   0  46   3       5671.29       5822.39       306.42 o                         
   1  46   3        717.84        807.68        91.39 o                         
   2  46   3        658.37        670.54        84.84 o                         
   3  46   3        720.02        798.29        99.38 o                         
   4  46   3       2505.58       2748.16       232.37 o                         
   5  46   3          1.11        254.21       105.40 o                         
   6  46   3       1642.83       1506.02       183.24 o                         
  -7  47   3       1815.47       1655.08       192.43 o                         
  -6  47   3         71.35         50.90        95.32 o                         
  -5  47   3       2450.67       2895.85       239.63 o                         
  -4  47   3        712.34        810.32       131.13 o                         
  -3  47   3          0.68        113.81        99.14 o                         
  -2  47   3        550.55        644.34       125.60 o                         
  -1  47   3       5234.06       4915.31       202.15 o                         
   0  47   3        184.93        211.89        65.54 o                         
   1  47   3        515.71        592.00        80.09 o                         
   2  47   3          2.97         -5.51        51.75 o                         
   3  47   3       3386.85       3956.49       271.58 o                         
   4  47   3         80.51         85.84        81.00 o                         
   5  47   3       2238.81       2122.20       212.38 o                         
  -6  48   3        586.38        582.44       121.09 o                         
  -5  48   3        738.10        586.85       131.50 o                         
  -4  48   3        283.87        362.15       105.61 o                         
  -3  48   3       5016.43       5777.56       327.70 o                         
  -2  48   3        307.54        467.21       114.76 o                         
  -1  48   3         21.97        250.12        85.44 o                         
   0  48   3          1.26        -20.04        64.92 o                         
   1  48   3       1154.61       1257.92       202.35 o                         
   2  48   3         12.47         11.62        55.95 o                         
   3  48   3       1543.19       1704.07       189.03 o                         
   4  48   3          4.70         38.57        91.53 o                         
   5  48   3          1.12         56.90        96.97 o                         
  -5  49   3        392.14        430.67       122.31 o                         
  -4  49   3       2070.25       2101.21       203.23 o                         
  -3  49   3        527.81        561.42       128.17 o                         
  -2  49   3       1631.52       1736.90       189.28 o                         
  -1  49   3       1751.49       1860.81       190.78 o                         
   0  49   3        421.36        534.89       103.87 o                         
   1  49   3        424.29        390.01        71.23 o                         
   2  49   3       1743.20       1714.74       129.87 o                         
   3  49   3        513.04        753.98       133.90 o                         
   4  49   3        159.52        -21.34        89.75 o                         
  -4  50   3         10.81        149.44       103.20 o                         
  -3  50   3         44.26        -17.89        83.00 o                         
  -2  50   3       1485.75       1701.31       191.19 o                         
  -1  50   3          0.73         68.27       135.36 o                         
   0  50   3       2219.11       2136.46       142.97 o                         
   1  50   3          2.69         65.15        63.32 o                         
   2  50   3          9.37        135.95        70.03 o                         
   3  50   3        156.22        116.46        93.92 o                         
  -4  51   3        963.27        727.68       144.46 o                         
  -3  51   3          0.02         18.92        95.01 o                         
  -2  51   3        899.56        945.80       150.41 o                         
  -1  51   3        599.60        568.07       133.56 o                         
   0  51   3         89.78        265.46        77.82 o                         
   1  51   3        807.58        929.53       109.32 o                         
   2  51   3       1643.75       1639.49       134.37 o                         
   3  51   3        278.70        381.08       113.30 o                         
  -2  52   3        300.47        160.02        95.79 o                         
  -1  52   3        103.92        277.36       110.84 o                         
   0  52   3        588.35        651.38        92.23 o                         
   1  52   3         15.36        156.65       105.01 o                         
   2  52   3         98.26        111.75        67.65 o                         
  -1  53   3       1267.03       1205.76       166.84 o                         
   0  53   3        250.47        193.63        69.36 o                         
   1  53   3       2104.91       2114.95       149.44 o                         
   0  54   3       1102.11        960.72       146.52 o                         
   1  54   3        398.00        411.20       111.58 o                         
 -14   0   4        757.03        858.44       134.82 o                         
 -12   0   4       1698.26       1799.99       118.24 o                         
 -10   0   4          6.35         40.26       103.08 o                         
  -8   0   4       3598.90       3687.97       130.13 o                         
  -6   0   4      21268.49      26044.59       272.28 o                         
  -4   0   4      10985.10      11338.21       156.39 o                         
  -2   0   4      42706.06      39152.54       416.70 o                         
   0   0   4       8291.26      12904.90       303.88 o                         
   2   0   4      11862.55      12494.99       263.50 o                         
   4   0   4       6015.83       5478.56       128.80 o                         
   6   0   4          1.99         42.21        53.38 o                         
   8   0   4      19221.57      18992.60       530.97 o                         
  10   0   4        476.24        345.50        96.51 o                         
  12   0   4          5.59          7.92        73.71 o                         
 -15   1   4        641.98        782.19       101.12 o                         
 -14   1   4         47.39        103.15        57.28 o                         
 -13   1   4        297.23        317.68        49.85 o                         
 -12   1   4       2142.27       2158.48        88.75 o                         
 -11   1   4        261.41        266.35        50.28 o                         
 -10   1   4         21.06          0.76        35.88 o                         
  -9   1   4         19.76          3.01        37.99 o                         
  -8   1   4          6.18        -18.53        35.11 o                         
  -7   1   4       2724.00       2663.13        58.57 o                         
  -6   1   4      14699.91      14382.46       120.72 o                         
  -5   1   4      14738.35      15993.75       134.92 o                         
  -4   1   4      57403.46      60255.50       346.22 o                         
  -3   1   4      18610.44      17651.09       134.13 o                         
  -2   1   4       7852.92       7891.40       104.84 o                         
  -1   1   4        316.76        147.03        28.81 o                         
   0   1   4        640.75        766.45        40.20 o                         
   1   1   4       5167.49       5924.94       101.73 o                         
   2   1   4       2690.99       2878.52        62.04 o                         
   3   1   4       5738.32       5146.37        83.02 o                         
   4   1   4      10342.34      10541.58       131.65 o                         
   5   1   4        830.26        915.84        55.28 o                         
   6   1   4      11443.61      11664.94       378.67 o                         
   7   1   4        399.48        353.32        60.61 o                         
   8   1   4       7546.08       7804.19       221.92 o                         
   9   1   4       4714.16       4412.27       172.76 o                         
  10   1   4       1092.96       1284.09       103.01 o                         
  11   1   4         34.75         46.17        52.08 o                         
  12   1   4       1763.86       1874.16       134.55 o                         
  13   1   4       1046.63       1033.04       110.66 o                         
 -15   2   4       1562.25       1621.19       132.54 o                         
 -14   2   4         20.99        -13.16        47.56 o                         
 -13   2   4        491.79        406.34        51.55 o                         
 -12   2   4         20.29         24.78        43.98 o                         
 -11   2   4       5159.34       4967.27       140.73 o                         
 -10   2   4        749.13        743.52        68.24 o                         
  -9   2   4       1699.53       1749.32        98.67 o                         
  -8   2   4       1245.61       1149.83        61.71 o                         
  -7   2   4       7402.99       7572.22       104.78 o                         
  -6   2   4        928.03       1045.79        28.74 o                         
  -5   2   4      46643.47      47464.00       293.47 o                         
  -4   2   4       1597.98       1383.32        31.21 o                         
  -3   2   4       9391.18       9854.96        97.37 o                         
  -2   2   4       5267.15       4624.39        78.91 o                         
  -1   2   4       3088.46       2948.52        67.09 o                         
   0   2   4          1.56        122.25        29.44 o                         
   1   2   4      26039.78      25103.65       233.92 o                         
   2   2   4       1057.23       1083.66        54.07 o                         
   3   2   4       8280.57      10186.03       123.09 o                         
   4   2   4       4513.03       4693.84        77.84 o                         
   5   2   4      14898.45      13879.82       300.22 o                         
   6   2   4         21.27         53.75        38.36 o                         
   7   2   4      18648.49      18950.13       357.76 o                         
   8   2   4       3784.40       3702.87       150.73 o                         
   9   2   4       1049.74       1257.15       102.09 o                         
  10   2   4          0.68        -27.08        46.92 o                         
  11   2   4       2598.10       2849.58       153.77 o                         
  12   2   4         69.08        124.81        55.67 o                         
  13   2   4        651.74        667.39        92.58 o                         
 -15   3   4       1439.54       1408.65       143.63 o                         
 -14   3   4        130.09        217.39        57.63 o                         
 -13   3   4        417.60        414.20        54.57 o                         
 -12   3   4        169.32        169.12        43.03 o                         
 -11   3   4        350.27        575.52        94.76 o                         
 -10   3   4        123.68        139.71        54.96 o                         
  -9   3   4       3624.94       3569.64       121.83 o                         
  -8   3   4       1618.89       1445.72        68.39 o                         
  -7   3   4       6129.85       6012.64       109.63 o                         
  -6   3   4       4367.51       3501.88        63.19 o                         
  -5   3   4       7355.85       7754.74        86.24 o                         
  -4   3   4      14165.64      13938.66       111.77 o                         
  -3   3   4      20657.12      20287.01       138.58 o                         
  -2   3   4       2067.13       2464.74        61.85 o                         
  -1   3   4      12216.63      10898.17       139.01 o                         
   0   3   4       8405.76       8870.03       112.40 o                         
   1   3   4      12341.58      13650.68       134.79 o                         
   2   3   4       3757.43       3909.14        68.29 o                         
   3   3   4       3184.31       4116.53        91.19 o                         
   4   3   4      16835.00      17682.42       168.70 o                         
   5   3   4      18492.24      18843.52       237.65 o                         
   6   3   4         26.42         37.47        29.68 o                         
   7   3   4       6360.81       6185.71       149.49 o                         
   8   3   4       1821.62       1635.29        86.74 o                         
   9   3   4      13230.75      13483.20       318.28 o                         
  10   3   4          3.97         67.00        82.54 o                         
  11   3   4        256.84        238.48        63.02 o                         
  12   3   4        242.60        236.73        65.17 o                         
  13   3   4       1122.22       1256.58       118.83 o                         
 -15   4   4         62.49         -7.78        66.96 o                         
 -14   4   4       1991.95       2072.92       111.62 o                         
 -13   4   4          7.18        -43.06        43.06 o                         
 -12   4   4       2850.90       3144.95       106.28 o                         
 -11   4   4       2124.49       1914.44        91.90 o                         
 -10   4   4        684.14        796.58        63.75 o                         
  -9   4   4       2776.56       2836.88        98.84 o                         
  -8   4   4       7522.72       7607.90       259.24 o                         
  -7   4   4       1179.56       1153.17        41.79 o                         
  -6   4   4        940.56        876.43        35.88 o                         
  -5   4   4        303.90        284.18        19.83 o                         
  -4   4   4       4785.96       5509.33        64.36 o                         
  -3   4   4      12674.68      13160.03       135.95 o                         
  -2   4   4      39835.75      45985.11       326.01 o                         
  -1   4   4       7790.48       7137.26       114.34 o                         
   0   4   4      10472.16      14023.89       157.43 o                         
   1   4   4       5791.42       5840.27        80.32 o                         
   2   4   4      18876.51      19910.74       181.19 o                         
   3   4   4         11.31         37.97        17.88 o                         
   4   4   4      13906.13      16047.05       146.26 o                         
   5   4   4       1027.75        937.51        48.60 o                         
   6   4   4        276.02        310.38        58.93 o                         
   7   4   4         45.30        146.19        42.90 o                         
   8   4   4       7070.99       6762.55       167.24 o                         
   9   4   4         61.25        150.89        50.94 o                         
  10   4   4        231.02        234.12       102.84 o                         
  11   4   4        956.94        831.91        90.90 o                         
  12   4   4        116.89        174.63        66.54 o                         
  13   4   4        782.52        763.03       100.44 o                         
 -15   5   4          8.86         55.63        65.14 o                         
 -14   5   4        433.72        518.76        88.30 o                         
 -13   5   4       1350.07       1307.83        76.93 o                         
 -12   5   4       5005.39       5225.45       162.14 o                         
 -11   5   4        295.70        371.92        57.82 o                         
 -10   5   4      12163.83      12162.58       242.34 o                         
  -9   5   4       1659.22       1779.94        87.34 o                         
  -8   5   4        277.41        264.84        35.03 o                         
  -7   5   4        256.75        271.34        26.95 o                         
  -6   5   4       7348.07       7667.60        96.61 o                         
  -5   5   4       9362.23       9511.33       101.29 o                         
  -4   5   4      22452.76      24715.29       173.89 o                         
  -3   5   4       9972.88      10826.62        95.93 o                         
  -2   5   4      51628.19      52259.64       333.83 o                         
  -1   5   4      12334.74      14485.46       173.11 o                         
   0   5   4       9712.40       9385.18       151.04 o                         
   1   5   4      38586.86      42488.29       289.88 o                         
   2   5   4      19245.24      18602.76       173.42 o                         
   3   5   4       1777.80       1875.83        44.31 o                         
   4   5   4       3959.30       4353.49        80.29 o                         
   5   5   4       1411.10       1473.56        58.57 o                         
   6   5   4      11744.11      11016.92       181.87 o                         
   7   5   4        803.16        979.97        83.06 o                         
   8   5   4       1841.44       2069.12        94.25 o                         
   9   5   4       1172.01       1077.15        88.64 o                         
  10   5   4       2040.57       2174.00       105.43 o                         
  11   5   4         48.25        224.68        66.31 o                         
  12   5   4       1925.26       2043.05       140.41 o                         
  13   5   4         93.34         -9.23        77.04 o                         
 -15   6   4       1113.15       1092.43       156.08 o                         
 -14   6   4        767.90        755.09        78.39 o                         
 -13   6   4       1705.38       1807.79       107.94 o                         
 -12   6   4       1414.20       1459.22        96.25 o                         
 -11   6   4       8390.91       8325.42       189.69 o                         
 -10   6   4        260.88        315.72        52.46 o                         
  -9   6   4        683.12        621.99        55.10 o                         
  -8   6   4       5911.46       5979.17       179.85 o                         
  -7   6   4      18698.95      19528.31       213.92 o                         
  -6   6   4        660.16        655.06        27.32 o                         
  -5   6   4      22691.28      22040.15       183.83 o                         
  -4   6   4        494.94        492.99        22.44 o                         
  -3   6   4       7103.19       6481.61        64.48 o                         
  -2   6   4      21177.05      19991.32       169.86 o                         
  -1   6   4      17086.47      18655.09       204.16 o                         
   0   6   4       4274.05       3619.12       122.60 o                         
   1   6   4      35053.27      38948.84       271.69 o                         
   2   6   4       1092.33        844.08        28.42 o                         
   3   6   4        438.78        560.14        31.98 o                         
   4   6   4      12955.95      13338.87       148.67 o                         
   5   6   4      11437.02      10861.03       158.49 o                         
   6   6   4        426.06        596.38        51.34 o                         
   7   6   4       3127.93       3220.88       108.27 o                         
   8   6   4      13038.68      12502.48       236.54 o                         
   9   6   4         11.65         21.26        74.24 o                         
  10   6   4         68.45        103.79        42.44 o                         
  11   6   4        638.90        467.12        75.84 o                         
  12   6   4         94.11        156.66        70.83 o                         
  13   6   4         33.26         21.61        83.43 o                         
 -15   7   4        951.05        984.41       116.30 o                         
 -14   7   4         25.40         -5.85        77.88 o                         
 -13   7   4       3121.46       3226.86       130.11 o                         
 -12   7   4          7.85        -33.64        45.95 o                         
 -11   7   4       3661.32       3473.96       121.29 o                         
 -10   7   4        178.06        236.85        52.61 o                         
  -9   7   4      15455.93      15588.01       319.28 o                         
  -8   7   4       4013.01       4093.59        91.32 o                         
  -7   7   4      12081.42      12660.39       142.00 o                         
  -6   7   4       2513.35       2805.44        54.02 o                         
  -5   7   4         22.93         38.42        11.44 o                         
  -4   7   4       1845.61       2505.38        44.72 o                         
  -3   7   4      10679.62      12405.51       110.82 o                         
  -2   7   4      18780.69      21160.01       177.24 o                         
  -1   7   4        521.76        446.16        29.53 o                         
   0   7   4      10832.49      12321.10       132.18 o                         
   1   7   4       2733.69       3278.80        65.79 o                         
   2   7   4       6607.92       7542.99        84.27 o                         
   3   7   4      30476.40      31753.40       240.73 o                         
   4   7   4       6615.31       7099.38       114.31 o                         
   5   7   4        658.78        658.40        38.00 o                         
   6   7   4        231.66        267.23        40.04 o                         
   7   7   4      12125.89      12799.19       259.43 o                         
   8   7   4        187.92        174.64        43.16 o                         
   9   7   4       2813.66       2624.31       169.25 o                         
  10   7   4       1031.42        964.66        73.46 o                         
  11   7   4         25.78         43.40        66.18 o                         
  12   7   4        446.05        256.90       104.86 o                         
  13   7   4        437.44        516.16       114.12 o                         
 -15   8   4        888.35        780.99       157.89 o                         
 -14   8   4        814.60        849.66       147.60 o                         
 -13   8   4        654.87        704.50        72.42 o                         
 -12   8   4        294.75        311.10        58.77 o                         
 -11   8   4       6650.14       6591.92       168.88 o                         
 -10   8   4       3284.47       3296.19       113.47 o                         
  -9   8   4       5794.53       5778.70       142.25 o                         
  -8   8   4      13160.81      12925.36       367.83 o                         
  -7   8   4       2522.17       2861.36        87.79 o                         
  -6   8   4         45.71         49.45        17.24 o                         
  -5   8   4       4528.39       4104.83        56.46 o                         
  -4   8   4        580.96        784.60        26.57 o                         
  -3   8   4       6328.52       6138.33        73.83 o                         
  -2   8   4      13500.01      12426.86       113.02 o                         
  -1   8   4      30890.40      31564.23       263.10 o                         
   0   8   4       5444.26       5273.28       100.23 o                         
   1   8   4      39615.14      38754.73       297.49 o                         
   2   8   4         42.62         53.75        15.40 o                         
   3   8   4        281.29        357.75        23.08 o                         
   4   8   4       5151.01       5167.40        81.76 o                         
   5   8   4       4916.87       4485.34        97.74 o                         
   6   8   4        850.07        977.82        58.65 o                         
   7   8   4        419.53        488.72        52.60 o                         
   8   8   4       2149.71       2213.56        94.95 o                         
   9   8   4         66.59         29.58        41.83 o                         
  10   8   4         17.74         31.42        39.96 o                         
  11   8   4       2467.86       2513.29       120.48 o                         
  12   8   4        356.25        438.05       119.37 o                         
  13   8   4        585.48        690.13       137.03 o                         
 -15   9   4        574.95        595.18       144.94 o                         
 -14   9   4        268.92        225.14       113.66 o                         
 -13   9   4         41.67         54.17        47.87 o                         
 -12   9   4       5236.15       5791.87       165.31 o                         
 -11   9   4        720.23        708.91        63.47 o                         
 -10   9   4      18058.43      17930.98       322.12 o                         
  -9   9   4        369.13        352.07        46.06 o                         
  -8   9   4         10.07        105.66        38.08 o                         
  -7   9   4        306.04        299.13        24.61 o                         
  -6   9   4      22623.29      22705.36       192.81 o                         
  -5   9   4       3709.38       3234.72        52.03 o                         
  -4   9   4      22617.49      22198.73       162.69 o                         
  -3   9   4      47185.02      48352.24       348.91 o                         
  -2   9   4      14599.30      15252.84       139.11 o                         
  -1   9   4         23.85          3.84        17.17 o                         
   0   9   4      58520.11      57832.57       401.38 o                         
   1   9   4         20.43         54.58        19.81 o                         
   2   9   4      15922.76      16643.19       135.58 o                         
   3   9   4        186.17        410.76        22.33 o                         
   4   9   4      21895.94      22183.04       192.39 o                         
   5   9   4        157.81        137.23        28.83 o                         
   6   9   4       3299.42       3233.78        99.67 o                         
   7   9   4        269.82        347.66        61.70 o                         
   8   9   4        478.40        491.67        59.04 o                         
   9   9   4       1980.40       1923.62       105.24 o                         
  10   9   4        295.26        407.08        74.75 o                         
  11   9   4          7.81         32.73        60.32 o                         
  12   9   4       1489.49       1397.77       121.49 o                         
  13   9   4          1.29         13.28        79.55 o                         
 -15  10   4         89.36         41.37       107.57 o                         
 -14  10   4       2835.58       3372.98       255.40 o                         
 -13  10   4        731.74        768.93       141.36 o                         
 -12  10   4        655.19        797.34        71.57 o                         
 -11  10   4        523.63        404.76        59.66 o                         
 -10  10   4        611.51        851.74       103.96 o                         
  -9  10   4         27.00        -31.10        40.46 o                         
  -8  10   4      26335.59      26452.14       345.18 o                         
  -7  10   4         17.34         44.57        22.45 o                         
  -6  10   4        528.73        568.34        29.99 o                         
  -5  10   4       6382.61       7096.00        79.35 o                         
  -4  10   4      17874.57      18010.95       138.60 o                         
  -3  10   4        872.77        833.05        27.33 o                         
  -2  10   4      58772.55      61055.16       344.72 o                         
  -1  10   4       4290.94       3973.70        61.88 o                         
   0  10   4      37100.05      36566.22       261.09 o                         
   1  10   4       4681.12       4496.57        75.23 o                         
   2  10   4       7456.51       7291.45        81.29 o                         
   3  10   4       1611.74       1352.96        35.68 o                         
   4  10   4       2115.10       2336.16        57.41 o                         
   5  10   4       2139.05       2304.77        86.87 o                         
   6  10   4        540.11        497.92        46.11 o                         
   7  10   4       6641.39       6459.48       152.93 o                         
   8  10   4       9637.77       9483.50       246.61 o                         
   9  10   4        221.15        336.43        51.93 o                         
  10  10   4         28.65         48.78        56.39 o                         
  11  10   4          9.56         37.52        57.25 o                         
  12  10   4        325.24        345.96        81.15 o                         
  13  10   4          1.00         36.71        83.55 o                         
 -14  11   4        283.79        359.87       110.03 o                         
 -13  11   4       2252.49       2682.90       222.84 o                         
 -12  11   4       2709.51       2999.55       148.58 o                         
 -11  11   4       1313.87       1349.17        99.46 o                         
 -10  11   4       1755.42       1624.17        81.33 o                         
  -9  11   4       5275.54       5565.64       225.62 o                         
  -8  11   4       1588.07       1443.72        68.99 o                         
  -7  11   4      16891.19      17216.47       237.09 o                         
  -6  11   4      23476.51      23182.59       221.63 o                         
  -5  11   4       1224.27       1359.77        34.71 o                         
  -4  11   4      12212.16      13911.68       117.22 o                         
  -3  11   4      10632.46      10556.02        99.85 o                         
  -2  11   4      23946.27      24198.61       197.28 o                         
  -1  11   4       6992.29       7120.66        79.94 o                         
   0  11   4       6758.93       7090.50        88.69 o                         
   1  11   4        114.42        176.29        23.74 o                         
   2  11   4          5.33         14.45        13.81 o                         
   3  11   4       3054.39       3042.54        51.59 o                         
   4  11   4       6271.71       6526.59       102.22 o                         
   5  11   4        131.66        146.72        28.31 o                         
   6  11   4        118.97        123.21        34.48 o                         
   7  11   4       2644.93       2815.48       146.23 o                         
   8  11   4       2202.41       2223.28        95.88 o                         
   9  11   4        266.85        317.90       102.77 o                         
  10  11   4         24.45         46.17        55.01 o                         
  11  11   4         69.15        134.61        63.18 o                         
  12  11   4        374.98        434.30       139.73 o                         
  13  11   4        900.63        770.48       132.77 o                         
 -14  12   4         85.96        165.97       101.73 o                         
 -13  12   4       1416.61       1757.54       187.71 o                         
 -12  12   4         92.05        -97.28        97.28 o                         
 -11  12   4       4851.96       4596.89       256.60 o                         
 -10  12   4        632.19        585.54        69.85 o                         
  -9  12   4         13.30         52.66        43.61 o                         
  -8  12   4        233.67        239.88        92.44 o                         
  -7  12   4       4218.63       3985.19        97.91 o                         
  -6  12   4       5134.04       4891.09        91.37 o                         
  -5  12   4      57998.16      59205.56       378.91 o                         
  -4  12   4      12277.36      13191.37       110.13 o                         
  -3  12   4       4069.22       4644.07        60.97 o                         
  -2  12   4       4327.24       4261.37        52.34 o                         
  -1  12   4      65968.91      66729.54       356.95 o                         
   0  12   4       1307.53       1500.48        39.31 o                         
   1  12   4      15378.87      15999.56       159.51 o                         
   2  12   4        508.04        329.68        19.30 o                         
   3  12   4          0.04         30.65        15.35 o                         
   4  12   4       1260.54       1219.61        53.68 o                         
   5  12   4       5538.45       5082.53       110.50 o                         
   6  12   4         29.90         79.22        42.74 o                         
   7  12   4      11547.61      11717.17       215.54 o                         
   8  12   4        140.35         92.15       144.30 o                         
   9  12   4         71.75         81.43        53.55 o                         
  10  12   4        239.47        261.07        78.98 o                         
  11  12   4       2314.17       2268.09       141.82 o                         
  12  12   4         55.37         81.09        65.45 o                         
  13  12   4         75.36        -18.10       104.15 o                         
 -14  13   4          1.79         87.60        87.30 o                         
 -13  13   4       2603.32       3013.10       237.56 o                         
 -12  13   4        468.09        520.57       115.75 o                         
 -11  13   4       1724.15       1655.02       162.58 o                         
 -10  13   4        757.49        532.57       103.60 o                         
  -9  13   4       8672.26       8891.99       219.59 o                         
  -8  13   4       1301.54       1538.31        89.79 o                         
  -7  13   4       1059.41       1086.30        78.07 o                         
  -6  13   4        121.62        129.65        24.66 o                         
  -5  13   4        237.75        320.33        23.17 o                         
  -4  13   4       2621.33       2715.71        48.99 o                         
  -3  13   4      54732.39      60225.04       394.21 o                         
  -2  13   4        561.15        658.21        19.69 o                         
  -1  13   4      12393.34      13715.68       110.20 o                         
   0  13   4      11263.79      10763.37       112.30 o                         
   1  13   4       7455.87       7456.09       102.56 o                         
   2  13   4       2798.96       2572.38        45.54 o                         
   3  13   4        521.20        369.64        21.88 o                         
   4  13   4         16.79         32.61        21.69 o                         
   5  13   4        474.65        533.71        47.57 o                         
   6  13   4       4476.63       4044.23       120.25 o                         
   7  13   4       2068.75       1866.75       108.77 o                         
   8  13   4       1408.75       1398.72       194.53 o                         
   9  13   4         84.38        -19.28        52.03 o                         
  10  13   4       1011.04        885.01        73.25 o                         
  11  13   4         15.13        207.13        90.11 o                         
  12  13   4       1908.03       1970.24       144.61 o                         
 -14  14   4       1788.12       1412.36       184.74 o                         
 -13  14   4         63.10        331.30       112.24 o                         
 -12  14   4       1372.56       1283.55       161.38 o                         
 -11  14   4       1510.75       1140.05       144.82 o                         
 -10  14   4        629.49        567.43       108.11 o                         
  -9  14   4         55.73        266.53        85.73 o                         
  -8  14   4       8014.06       7586.21       299.10 o                         
  -7  14   4       8064.10       8194.97       149.63 o                         
  -6  14   4       5215.93       5369.68       102.00 o                         
  -5  14   4      13362.81      13277.88       175.05 o                         
  -4  14   4      20050.93      22095.37       168.18 o                         
  -3  14   4          3.80         36.46        12.31 o                         
  -2  14   4      22403.74      22302.59       178.54 o                         
  -1  14   4       4737.51       5491.84        63.58 o                         
   0  14   4        107.65        194.40        18.99 o                         
   1  14   4        221.22        183.23        21.24 o                         
   2  14   4       1909.48       1587.34        36.92 o                         
   3  14   4       1162.31        788.34        29.85 o                         
   4  14   4       2336.22       2276.15        77.61 o                         
   5  14   4         23.92         70.94        30.72 o                         
   6  14   4        859.97        814.99        72.92 o                         
   7  14   4        741.62        821.57        79.53 o                         
   8  14   4       3861.07       3907.69       160.76 o                         
   9  14   4         52.22        120.19        41.79 o                         
  10  14   4        329.42        327.36        73.53 o                         
  11  14   4         63.42         42.74       139.15 o                         
  12  14   4        590.94        636.70        92.05 o                         
 -14  15   4        972.36       1059.61       167.67 o                         
 -13  15   4        374.07         84.19        90.64 o                         
 -12  15   4       2882.72       2354.50       205.65 o                         
 -11  15   4        410.96        288.82        95.48 o                         
 -10  15   4       5706.83       5956.21       286.34 o                         
  -9  15   4       1226.03       1088.98       131.09 o                         
  -8  15   4       1167.19        952.84        73.31 o                         
  -7  15   4       3355.15       3415.50       121.08 o                         
  -6  15   4      17810.28      16675.71       295.33 o                         
  -5  15   4       4094.57       3582.91        85.50 o                         
  -4  15   4       6622.48       5676.40        79.81 o                         
  -3  15   4         12.91         51.01        10.04 o                         
  -2  15   4       2551.29       2365.69        40.11 o                         
  -1  15   4        130.94        119.47        13.60 o                         
   0  15   4      14783.39      15256.51       134.48 o                         
   1  15   4        406.88        317.81        22.01 o                         
   2  15   4      12871.40      12563.43       130.88 o                         
   3  15   4       1293.28       1517.66        41.86 o                         
   4  15   4       2662.69       2404.25        66.15 o                         
   5  15   4          4.83         11.40        39.36 o                         
   6  15   4       2663.93       2655.49       118.85 o                         
   7  15   4        413.30        515.64       216.07 o                         
   8  15   4        761.77        912.49        68.43 o                         
   9  15   4        823.49        895.68        69.60 o                         
  10  15   4        341.06        316.63        51.35 o                         
  11  15   4         60.61         32.04        79.66 o                         
  12  15   4       1215.78       1237.11       115.20 o                         
 -14  16   4        198.72        403.55       120.79 o                         
 -13  16   4          4.07         51.01        85.72 o                         
 -12  16   4         31.90        -29.86        84.76 o                         
 -11  16   4        771.87        804.27       130.33 o                         
 -10  16   4         14.51        -28.61        76.76 o                         
  -9  16   4        169.13        182.27        82.90 o                         
  -8  16   4        838.08        776.49       129.70 o                         
  -7  16   4       1695.79       1608.41       116.76 o                         
  -6  16   4        687.78        698.57        61.51 o                         
  -5  16   4      31182.75      30923.59       352.79 o                         
  -4  16   4       2585.55       2591.83        56.64 o                         
  -3  16   4       4379.47       3752.72        57.82 o                         
  -2  16   4      21246.66      23236.15       164.39 o                         
  -1  16   4        500.32        435.99        19.36 o                         
   0  16   4      18458.74      20703.61       160.87 o                         
   1  16   4      28601.34      29971.54       218.23 o                         
   2  16   4         76.11         97.56        17.96 o                         
   3  16   4        555.89        365.20        22.95 o                         
   4  16   4       2288.90       2095.33        76.43 o                         
   5  16   4      15000.95      14750.95       286.19 o                         
   6  16   4       6163.47       5928.95       144.31 o                         
   7  16   4      14739.55      14791.96       258.16 o                         
   8  16   4       4985.17       4825.60       143.10 o                         
   9  16   4         45.24         59.40        40.95 o                         
  10  16   4         29.82        -41.75        41.75 o                         
  11  16   4       1710.69       1775.66       198.92 o                         
  12  16   4          1.90        198.90        77.37 o                         
 -14  17   4        211.47        226.03       113.07 o                         
 -13  17   4       2609.32       2638.70       225.31 o                         
 -12  17   4        435.68        185.73       107.97 o                         
 -11  17   4       2755.40       2799.73       212.91 o                         
 -10  17   4        335.51        282.20       103.91 o                         
  -9  17   4       4323.50       4246.22       237.02 o                         
  -8  17   4         57.39        142.16       103.16 o                         
  -7  17   4       1194.65        979.06        72.36 o                         
  -6  17   4        451.74        387.65        53.42 o                         
  -5  17   4        224.79        281.28        38.54 o                         
  -4  17   4        261.03        181.65        17.47 o                         
  -3  17   4       6448.96       6160.63        75.10 o                         
  -2  17   4        814.51        746.92        25.16 o                         
  -1  17   4      30832.91      30905.47       200.08 o                         
   0  17   4       3156.20       3173.45        54.26 o                         
   1  17   4         67.81        143.77        18.01 o                         
   2  17   4       1022.48       1058.66        37.64 o                         
   3  17   4       3565.47       3466.94        81.47 o                         
   4  17   4         78.73         78.80        26.84 o                         
   5  17   4       4982.79       5185.22       128.32 o                         
   6  17   4      16724.46      16294.66       262.65 o                         
   7  17   4      10074.16       9755.55       202.28 o                         
   8  17   4        921.05       1011.59        72.01 o                         
   9  17   4       1176.42       1200.83        77.75 o                         
  10  17   4        175.75        174.20        45.10 o                         
  11  17   4         69.44         83.95        54.63 o                         
  12  17   4         92.90         96.68        65.03 o                         
 -14  18   4        645.56        687.27       143.13 o                         
 -13  18   4         88.97        -15.50        89.16 o                         
 -12  18   4       3292.95       3145.88       236.26 o                         
 -11  18   4        953.46        964.89       134.58 o                         
 -10  18   4          4.10        -27.74        83.95 o                         
  -9  18   4       1336.17       1296.49       139.67 o                         
  -8  18   4       4057.08       4076.37       144.62 o                         
  -7  18   4        676.82        587.93       143.16 o                         
  -6  18   4        594.83        509.95        56.68 o                         
  -5  18   4      14785.78      14271.64       217.41 o                         
  -4  18   4        193.95        193.67        23.25 o                         
  -3  18   4       1071.21       1088.41        32.81 o                         
  -2  18   4       1030.37        836.53        26.23 o                         
  -1  18   4      11742.40      11493.79       104.27 o                         
   0  18   4      13097.56      14192.60       150.41 o                         
   1  18   4       2518.77       2217.08        53.42 o                         
   2  18   4       6611.46       6915.89        95.79 o                         
   3  18   4          2.20         14.73        23.54 o                         
   4  18   4      15281.41      15232.04       200.03 o                         
   5  18   4       2235.09       2414.40        87.25 o                         
   6  18   4        435.30        545.71        57.79 o                         
   7  18   4       2540.76       2585.31       101.94 o                         
   8  18   4       2172.59       2226.30       100.96 o                         
   9  18   4        206.76        199.66        60.68 o                         
  10  18   4        718.66        668.41        66.77 o                         
  11  18   4       1344.49       1346.97       117.31 o                         
  12  18   4        425.03        467.59        86.37 o                         
 -14  19   4        269.49        401.84       133.19 o                         
 -13  19   4         83.55        247.39       111.36 o                         
 -12  19   4        850.94        838.09       140.79 o                         
 -11  19   4        308.26        366.88       114.03 o                         
 -10  19   4       3623.92       3811.15       238.45 o                         
  -9  19   4       1502.70       1785.02       162.87 o                         
  -8  19   4        193.31        175.60        51.35 o                         
  -7  19   4       2652.54       2635.57       149.45 o                         
  -6  19   4       6199.43       6330.68       171.79 o                         
  -5  19   4       1135.62       1227.89        86.52 o                         
  -4  19   4      10897.97      10780.22       117.13 o                         
  -3  19   4        632.23        757.52        38.44 o                         
  -2  19   4          3.43          5.10        12.79 o                         
  -1  19   4       2085.99       2328.08        43.57 o                         
   0  19   4      12275.54      11805.08       128.17 o                         
   1  19   4       1294.26       1490.41        38.58 o                         
   2  19   4      14661.87      14399.52       183.48 o                         
   3  19   4          1.08         16.96        23.86 o                         
   4  19   4       6537.13       6355.22       120.71 o                         
   5  19   4       1301.47       1285.78        67.63 o                         
   6  19   4       8550.49       8572.85       180.64 o                         
   7  19   4        266.42        295.61        48.48 o                         
   8  19   4       1599.17       1768.37       141.82 o                         
   9  19   4        101.50        116.94        74.72 o                         
  10  19   4       2374.61       2546.97       117.85 o                         
  11  19   4        452.67        484.43        83.38 o                         
  12  19   4       1852.59       1936.74       146.20 o                         
 -14  20   4        128.72        209.73       124.15 o                         
 -13  20   4         61.82         45.97       101.80 o                         
 -12  20   4        430.10        540.61       125.16 o                         
 -11  20   4       2805.06       2525.79       206.64 o                         
 -10  20   4         57.82        130.59        84.81 o                         
  -9  20   4        357.41        207.78        97.05 o                         
  -8  20   4       1279.98       1230.33       158.77 o                         
  -7  20   4       4808.07       4451.95       213.80 o                         
  -6  20   4       1809.86       1737.51        93.40 o                         
  -5  20   4        539.08        534.98        71.80 o                         
  -4  20   4       2117.45       2111.50        56.88 o                         
  -3  20   4      10765.84      11313.65       162.84 o                         
  -2  20   4       7618.93       6677.23        87.10 o                         
  -1  20   4       3490.52       3331.26        55.84 o                         
   0  20   4        286.89        306.71        22.83 o                         
   1  20   4      14564.94      13682.93       149.79 o                         
   2  20   4       6053.52       5802.15       103.73 o                         
   3  20   4       1766.95       2078.34        91.89 o                         
   4  20   4       4149.40       3752.88       104.89 o                         
   5  20   4       7482.95       7613.99       162.14 o                         
   6  20   4       2238.06       1856.09        90.25 o                         
   7  20   4       1143.20       1194.74        75.19 o                         
   8  20   4       9624.72       9212.05       208.05 o                         
   9  20   4        181.27        165.21        47.81 o                         
  10  20   4        685.61        896.49        77.03 o                         
  11  20   4        406.92        536.82        85.21 o                         
  12  20   4        104.28        202.71        69.05 o                         
 -13  21   4       1707.42       1797.47       192.98 o                         
 -12  21   4        601.69        914.94       154.21 o                         
 -11  21   4        579.70        694.76       130.26 o                         
 -10  21   4         10.34         18.47        86.99 o                         
  -9  21   4        549.14        746.38       124.88 o                         
  -8  21   4       1367.25       1320.08        90.30 o                         
  -7  21   4       5847.69       6060.48       179.85 o                         
  -6  21   4        770.70        816.52        80.09 o                         
  -5  21   4         91.35        134.28        39.46 o                         
  -4  21   4        532.05        530.02        44.65 o                         
  -3  21   4       9201.95       9142.26       130.31 o                         
  -2  21   4         30.23         16.59        16.10 o                         
  -1  21   4       9503.86       9452.70       117.49 o                         
   0  21   4         50.17         84.86        19.18 o                         
   1  21   4       1734.21       1670.15        49.01 o                         
   2  21   4        110.84         59.16        18.45 o                         
   3  21   4       5699.33       5349.63       162.09 o                         
   4  21   4       1068.51        949.81        57.34 o                         
   5  21   4       1217.98       1346.40        71.66 o                         
   6  21   4       1344.03       1440.13        76.42 o                         
   7  21   4       2053.06       1912.63        90.79 o                         
   8  21   4        116.61        194.31        68.38 o                         
   9  21   4       2654.91       2505.72       157.46 o                         
  10  21   4         45.98         67.42        44.94 o                         
  11  21   4         29.83        224.72        76.10 o                         
  12  21   4        788.00        811.49       105.97 o                         
 -13  22   4        336.68        358.37       138.68 o                         
 -12  22   4       2168.70       2199.20       206.83 o                         
 -11  22   4       3299.06       3496.63       242.86 o                         
 -10  22   4       1930.39       2006.83       179.49 o                         
  -9  22   4       2952.32       2763.51       198.26 o                         
  -8  22   4        512.18        607.46        70.25 o                         
  -7  22   4       1308.28       1314.78        89.94 o                         
  -6  22   4        167.79        219.54        50.55 o                         
  -5  22   4       5143.08       4690.93       184.70 o                         
  -4  22   4       1036.34       1126.09        62.16 o                         
  -3  22   4         83.33         65.23        31.02 o                         
  -2  22   4       3136.81       3704.93        81.55 o                         
  -1  22   4      19751.17      19068.44       187.86 o                         
   0  22   4       1953.86       1974.53        59.52 o                         
   1  22   4      14391.25      13711.77       160.54 o                         
   2  22   4       1934.59       1811.26        53.35 o
[truncated: 941,221 more chars]
