# Supplementary material for: Tris(N-{bis­[meth­yl(phen­yl)amino]­phosphor­yl}benzene­sulfonamidato-κ2 O,O′)(1,10-phenanthroline-κ2 N,N′)lanthanum(III)
Source: Acta Crystallogr E Crystallogr Commun. 2017 Jun 27;73(Pt 7):1076–81. doi: 10.1107/S2056989017008970 (PMC5499295; doi:10.1107/S2056989017008970)
Supplement: Supplementary file 4 [file e-73-01076-sup5.txt]

 -15   0   2 389.352 294.932   4
 -15   0   3 7886.78 781.804   4
 -15   0   4-215.339 317.895   4
 -15   0   5 1392.04 443.713   4
 -15   0   6-1028.83 482.277   6
 -15   0   6 526.027 365.171   4
 -15   0   7 4079.12 577.986   4
 -15   0   7 3571.72 591.072   6
 -15   0   8-300.540 343.536   6
 -15   0   9 2531.88 578.234   6
 -15   1   2 1942.18 433.071   4
 -15  -1   2 1445.53 431.571   4
 -15  -1   3 939.410 424.977   4
 -15   1   3 1354.11 446.239   4
 -15   1   4 2735.29 503.824   4
 -15  -1   4 2990.31 543.816   4
 -15   1   5 6583.26 694.509   4
 -15  -1   5 5784.04 674.549   4
 -15  -1   6 523.969 364.362   6
 -15   1   6-110.242 358.369   6
 -15   1   6 248.306 331.118   4
 -15  -1   6-375.861 376.082   4
 -15  -1   7 1581.07 462.859   6
 -15  -1   7 1504.36 450.951   4
 -15   1   7 1775.20 469.063   6
 -15   1   8-119.081 395.786   6
 -15  -1   8-64.2586 378.974   6
 -15  -1   9 1059.78 451.028   6
 -15   1   9 398.281 360.237   6
 -15   2   2 63.3889 385.649   4
 -15  -2   2-402.435 327.345   4
 -15  -2   3 1017.14 394.298   4
 -15   2   3 431.641 339.673   4
 -15  -2   4 5717.36 678.283   4
 -15   2   4 6126.86 692.075   4
 -15  -2   5-210.100 352.651   4
 -15  -2   5-212.464 358.063   6
 -15   2   5-325.890 311.694   4
 -15   2   6 10223.1 846.211   4
 -15  -2   6 8746.24 793.516   4
 -15   2   6 8934.56 798.358   6
 -15  -2   6 9075.26 803.983   6
 -15  -2   7 1028.62 426.612   4
 -15   2   7 151.728 348.745   6
 -15  -2   7 1025.41 421.926   6
 -15  -2   8 716.755 404.681   6
 -15   2   8 686.797 357.285   6
 -15  -2   9-585.177 440.494   6
 -15   2   9-583.989 419.265   6
 -15  -3   2 3645.87 583.396   4
 -15   3   2 3863.16 604.035   4
 -15  -3   3 1458.85 477.673   4
 -15   3   3 1857.64 464.488   4
 -15  -3   4 5679.02 687.472   4
 -15   3   4 4629.13 613.890   4
 -15   3   5 3163.43 521.065   4
 -15  -3   5 2247.19 531.646   6
 -15  -3   5 2381.50 495.913   4
 -15  -3   6 2550.75 566.117   6
 -15   3   6 3333.48 582.847   6
 -15  -3   6 3381.01 573.244   4
 -15   3   7-159.863 372.492   6
 -15  -3   7-182.182 396.287   6
 -15  -3   7-168.130 370.585   4
 -15  -3   8 2744.67 499.030   4
 -15  -3   8 3161.98 603.407   6
 -15   3   8 1579.69 458.429   6
 -15  -3   9 522.461 415.715   6
 -15   3   9 1174.74 527.788   6
 -15  -4   2 465.185 432.543   4
 -15   4   2 35.9809 328.189   4
 -15  -4   3 4212.00 625.983   4
 -15   4   3 3168.66 527.113   4
 -15  -4   4-127.065 354.577   4
 -15   4   4 65.6706 338.213   4
 -15  -4   5 1115.03 413.153   4
 -15   4   5 1058.62 369.355   4
 -15  -4   5 664.244 387.809   6
 -15   4   6 350.891 343.316   6
 -15  -4   6 1002.89 462.677   6
 -15  -4   6 1647.93 457.919   4
 -15  -4   7 2052.70 507.988   6
 -15   4   7 2716.46 521.996   6
 -15  -4   7 1562.86 423.615   4
 -15  -4   8 491.032 370.157   4
 -15  -4   8 653.963 390.435   6
 -15   4   8 717.871 386.276   6
 -15  -4   9 4956.64 689.061   6
 -15   4   9 5069.75 682.716   6
 -15   5   3 1590.00 446.647   4
 -15  -5   3 1004.90 408.916   4
 -15   5   4 322.611 333.892   4
 -15  -5   4 81.9860 339.580   4
 -15  -5   5 9242.63 848.661   6
 -15  -5   5 8887.91 802.334   4
 -15  -5   6 485.951 408.355   6
 -15  -5   6 603.344 344.810   4
 -15   5   6-325.742 407.164   6
 -15   5   7 458.252 365.662   6
 -15  -5   7 746.346 426.146   6
 -15  -5   7 856.237 376.015   4
 -15  -5   8-150.409 393.535   6
 -15  -5   8-111.940 329.237   4
 -15   5   8-497.257 388.736   6
 -15  -5   9 636.232 390.491   4
 -15  -5   9 620.140 491.272   6
 -15   5   9 602.620 420.606   6
 -15  -6   3 2512.81 538.450   4
 -15   6   3 2928.90 530.321   4
 -15  -6   4 4556.08 609.785   4
 -15   6   4 3415.17 534.426   4
 -15  -6   5 175.672 356.080   4
 -15  -6   5 11.0909 362.416   6
 -15  -6   6 3751.36 600.239   6
 -15  -6   6 4543.12 621.416   4
 -15   6   6 4510.94 633.628   6
 -15   6   7 5003.74 647.605   6
 -15  -6   7 3964.55 658.058   6
 -15  -6   7 3110.24 563.731   4
 -15  -6   8-505.472 412.889   6
 -15   6   8 203.633 369.475   6
 -15  -6   8-118.914 324.875   4
 -15  -6   9 4717.18 683.463   6
 -15   6   9 4027.36 609.044   6
 -15  -6   9 3761.41 584.651   4
 -15   7   3-685.701 398.936   4
 -15  -7   3 763.190 396.415   4
 -15   7   4 3977.39 557.419   4
 -15  -7   4 3127.27 550.319   4
 -15  -7   5-202.272 324.498   4
 -15  -7   5-152.431 441.023   6
 -15  -7   6 1644.67 484.332   4
 -15   7   6 2139.85 486.776   6
 -15  -7   6 981.590 419.962   6
 -15   7   7 375.871 362.113   6
 -15  -7   7-101.203 336.907   4
 -15   7   8 3341.55 557.196   6
 -15  -7   8 4383.54 663.848   6
 -15  -7   8 5179.80 647.360   4
 -15   7   9 984.224 424.245   6
 -15  -7   9 798.760 474.385   6
 -15  -7   9 729.990 409.707   4
 -15  -8   3 423.961 377.604   4
 -15  -8   4 2854.36 577.041   4
 -15  -8   5 1134.05 461.382   6
 -15  -8   5 381.680 361.475   4
 -15  -8   6 3485.22 600.250   6
 -15  -8   6 4517.85 615.953   4
 -15   8   6 4728.02 621.109   6
 -15  -8   7 831.722 459.997   6
 -15   8   7 749.645 387.073   6
 -15  -8   7 1271.33 390.991   4
 -15  -8   8 124.546 507.786   6
 -15   8   8 799.727 390.181   6
 -15  -8   8 110.271 349.747   4
 -15  -8   9 2380.19 514.557   4
 -15   8   9 2973.18 542.440   6
 -15  -8  10 107.931 318.798   4
 -15  -9   4 2175.24 529.729   4
 -15  -9   5 7260.51 800.041   6
 -15  -9   5 6582.29 740.120   4
 -15  -9   6-249.814 417.265   6
 -15   9   6-653.933 432.098   6
 -15  -9   6 503.039 360.954   4
 -15  -9   7 2578.79 583.201   6
 -15   9   7 1646.41 429.384   6
 -15  -9   7 2128.09 494.814   4
 -15   9   8-652.130 449.096   6
 -15  -9   8-39.5306 351.915   4
 -15  -9   8-111.139 388.382   6
 -15   9   9-218.412 398.686   6
 -15  -9   9-74.4835 375.728   4
 -15  -9  10-57.6020 343.776   4
 -15 -10   4 151.200 393.127   4
 -15 -10   5 2508.39 583.670   6
 -15 -10   5 904.953 423.609   4
 -15 -10   6 2292.60 587.825   6
 -15 -10   6 453.137 332.057   4
 -15 -10   7 2461.05 546.306   4
 -15 -10   7 2393.80 575.957   6
 -15 -10   8 708.721 430.604   4
 -15 -10   8-383.278 406.037   6
 -15 -10   9 4883.87 673.834   4
 -15 -10  10 406.099 362.782   4
 -15 -10  11 566.539 401.758   4
 -15 -11   5 4095.14 620.903   4
 -15 -11   5 4798.68 686.657   6
 -15 -11   6 1063.26 533.742   6
 -15 -11   6 1060.08 421.057   4
 -15 -11   7 1057.86 537.008   6
 -15 -11   7 799.677 408.454   4
 -15 -11   8 1834.34 597.512   6
 -15 -11   8 815.910 418.647   4
 -15 -11   9 31.2403 356.236   4
 -15 -11  10 3486.67 561.854   4
 -15 -11  11 795.701 414.583   4
 -15 -12   6 8498.61 835.105   4
 -15 -12   7 788.391 430.783   4
 -15 -12   7 540.641 496.728   6
 -15 -12   8 1624.89 472.644   4
 -15 -12   9-144.344 334.405   4
 -15 -12  10 1831.41 516.637   4
 -15 -13   7 3066.06 573.921   4
 -15 -13   8-313.441 345.126   4
 -14   0   0 490.051 362.837   4
 -14   0   1 686.424 404.435   4
 -14   0   2 12986.6 954.056   4
 -14   0   3-674.043 374.485   4
 -14   0   4 3137.42 492.753   4
 -14   0   5 122.053 344.025   6
 -14   0   5 340.899 340.789   4
 -14   0   6 343.914 332.119   6
 -14   0   6-43.9762 308.238   4
 -14   0   7-330.313 375.176   6
 -14   0   7-701.014 374.054   4
 -14   0   8 445.458 422.879   6
 -14   0   9-163.392 419.737   6
 -14   0  10 1339.88 461.280   6
 -14   0  11-695.602 438.022   6
 -14   0  12 3067.48 598.241   6
 -14   0  13 147.829 403.881   6
 -14   1   0 2217.37 480.322   4
 -14  -1   0 3013.91 539.162   4
 -14   1   1 690.238 387.938   4
 -14  -1   1 771.692 339.456   4
 -14  -1   2 4408.77 610.088   4
 -14   1   2 2966.38 490.859   4
 -14   1   3 3884.65 551.942   4
 -14  -1   3 2912.98 491.875   4
 -14  -1   4 190.500 276.627   4
 -14   1   4 592.955 320.316   4
 -14  -1   5 1593.78 413.732   6
 -14   1   5 455.094 357.071   6
 -14  -1   5 659.374 342.759   4
 -14   1   5 625.764 324.067   4
 -14  -1   6 6761.04 665.052   4
 -14   1   6 6477.63 646.586   4
 -14  -1   6 6390.48 668.634   6
 -14   1   6 6510.11 659.817   6
 -14  -1   7 1222.94 403.197   4
 -14   1   7 465.173 304.811   4
 -14  -1   7 104.480 374.189   6
 -14   1   7 278.900 342.827   6
 -14   1   8 14248.0 997.958   6
 -14  -1   8 14048.2 973.444   6
 -14  -1   8 14076.2 923.923   4
 -14  -1   9 1194.30 358.529   6
 -14   1   9 934.729 402.933   6
 -14   1  10 501.130 328.918   6
 -14  -1  10 839.289 401.044   6
 -14  -1  11 705.456 380.871   6
 -14   1  11 389.644 392.200   6
 -14   1  12 3202.49 621.996   6
 -14  -1  12 3028.04 582.980   6
 -14  -1  13 285.839 383.756   6
 -14   1  13 1274.55 506.091   6
 -14  -2  -1 453.511 295.951   4
 -14  -2   0 1477.56 438.274   4
 -14  -2   1 10087.9 860.079   4
 -14   2   1 9938.41 810.789   4
 -14  -2   2 1905.35 490.546   4
 -14   2   2 2303.04 476.735   4
 -14  -2   3 494.079 375.952   4
 -14   2   3 63.9570 327.286   4
 -14   2   4-15.0489 289.906   4
 -14  -2   4-221.802 351.702   6
 -14  -2   4 56.8124 276.131   4
 -14  -2   5 1907.42 441.764   6
 -14   2   5 2330.39 444.548   4
 -14  -2   5 2430.29 450.502   4
 -14   2   5 1985.55 440.900   6
 -14  -2   6-540.482 378.737   6
 -14   2   6 292.926 292.614   4
 -14  -2   6 779.280 344.889   4
 -14   2   6 428.644 364.989   6
 -14  -2   7 14655.1 949.869   4
 -14   2   7 14103.7 955.583   6
 -14  -2   7 14446.6 971.916   6
 -14   2   8 683.508 393.624   6
 -14  -2   8-316.865 395.621   6
 -14  -2   8 84.0230 287.363   4
 -14  -2   9 4934.55 626.308   6
 -14   2   9 3709.55 574.241   6
 -14  -2  10 370.566 431.785   6
 -14   2  10 666.214 397.959   6
 -14   2  11 2251.54 495.279   6
 -14  -2  11 3025.63 559.366   6
 -14   2  12 520.890 356.334   6
 -14  -2  12 533.546 424.590   6
 -14  -2  13 5011.20 708.297   6
 -14  -3  -1 29.4803 316.370   4
 -14  -3   0 1707.56 455.312   4
 -14   3   1 3965.65 580.565   4
 -14  -3   1 4436.81 624.018   4
 -14  -3   2-393.670 352.238   4
 -14   3   2-548.945 331.395   4
 -14  -3   3 8586.56 756.938   4
 -14   3   3 9634.78 794.319   4
 -14  -3   4 620.397 353.873   4
 -14  -3   4 697.664 382.758   6
 -14   3   4 1062.45 359.591   4
 -14   3   5-294.489 329.049   4
 -14  -3   5-89.8231 287.650   4
 -14  -3   5-420.705 425.941   6
 -14   3   5-544.858 354.227   6
 -14   3   6 331.674 297.009   6
 -14  -3   6 726.189 367.176   4
 -14   3   6 417.343 285.443   4
 -14  -3   6 390.434 336.991   6
 -14  -3   7 173.509 325.236   4
 -14  -3   7 181.634 390.529   6
 -14  -3   8 468.836 341.313   4
 -14   3   8-563.886 454.420   6
 -14  -3   8-74.0442 388.149   6
 -14   3   9 2943.21 542.580   6
 -14  -3   9 2869.46 536.613   6
 -14  -3  10 238.462 363.468   6
 -14   3  10 207.461 376.677   6
 -14   3  11 3477.24 623.404   6
 -14  -3  11 2927.80 588.620   6
 -14  -3  12-267.703 392.189   6
 -14   3  12 987.728 432.846   6
 -14  -4  -1 952.044 392.852   4
 -14  -4   0-64.1276 365.755   4
 -14  -4   1 2552.66 521.699   4
 -14   4   1 2867.44 507.263   4
 -14   4   2 8395.86 749.838   4
 -14  -4   2 9054.92 802.383   4
 -14   4   3 581.032 356.120   4
 -14  -4   3 230.927 291.705   4
 -14  -4   4 7541.99 722.112   4
 -14  -4   4 7655.72 707.451   6
 -14   4   4 7529.97 691.117   4
 -14   4   5-124.973 346.197   6
 -14  -4   5 115.488 316.053   4
 -14   4   5-517.450 322.380   4
 -14  -4   5 507.157 354.377   6
 -14  -4   6 1461.50 428.355   6
 -14  -4   6 1396.81 377.478   4
 -14   4   6 1912.24 429.835   6
 -14  -4   7 7506.19 732.954   6
 -14  -4   7 7954.96 726.044   4
 -14   4   7 6964.34 707.484   6
 -14   4   8 260.492 377.951   6
 -14  -4   8 832.902 432.419   6
 -14  -4   9 1645.82 428.130   4
 -14  -4   9 1757.56 519.189   6
 -14   4   9 964.202 403.050   6
 -14   4  10 7836.88 774.560   6
 -14  -4  10 8293.56 816.623   6
 -14  -4  11 597.748 386.672   6
 -14   4  11 1201.64 453.537   6
 -14  -4  12 4701.05 690.136   6
 -14   4  12 5782.63 706.078   6
 -14  -5  -1 951.072 415.897   4
 -14  -5   0 3066.74 563.367   4
 -14  -5   1 234.661 297.582   4
 -14   5   2 1641.46 418.345   4
 -14  -5   2 2146.31 491.305   4
 -14   5   3 67.4905 294.509   4
 -14  -5   3-578.080 328.273   4
 -14   5   4 1256.99 355.605   4
 -14  -5   4 1842.01 483.261   4
 -14  -5   4 2572.29 506.678   6
 -14   5   5 3856.47 518.716   4
 -14   5   5 3001.24 498.678   6
 -14  -5   5 4037.91 545.396   4
 -14  -5   5 4369.87 595.650   6
 -14   5   6 5423.09 645.029   6
 -14  -5   6 5900.48 643.407   4
 -14  -5   6 5097.18 656.374   6
 -14   5   7 591.401 366.281   6
 -14  -5   7-197.751 376.606   6
 -14  -5   7 765.300 371.759   4
 -14   5   8 10952.5 850.586   6
 -14  -5   8 11138.8 884.394   6
 -14  -5   8 13642.7 921.486   4
 -14  -5   9 2936.63 534.560   6
 -14  -5   9 3829.73 565.699   4
 -14   5   9 1837.56 469.529   6
 -14  -5  10 459.984 493.357   6
 -14   5  10 225.339 400.634   6
 -14   5  11 315.986 408.586   6
 -14  -5  11 335.443 408.377   6
 -14   5  12 2206.67 562.517   6
 -14  -5  12 1840.49 541.797   6
 -14  -6  -1 2124.23 460.478   4
 -14  -6   0-132.501 344.498   4
 -14  -6   1 4355.66 588.228   4
 -14   6   2 7389.78 706.442   4
 -14  -6   2 8156.34 763.435   4
 -14   6   3 2303.46 463.372   4
 -14  -6   3 1524.29 473.244   4
 -14  -6   4 2854.35 528.686   4
 -14  -6   4 2139.86 486.004   6
 -14   6   4 3102.46 478.322   4
 -14  -6   5 2666.35 531.620   6
 -14  -6   5 4156.67 589.746   4
 -14   6   5 3198.48 478.872   4
 -14   6   5 3667.58 550.378   6
 -14  -6   6-109.112 337.078   6
 -14   6   6 386.062 341.581   6
 -14  -6   6-20.2482 293.461   4
 -14  -6   7 2148.34 438.748   4
 -14   6   7 754.255 393.722   6
 -14  -6   7 1117.25 414.826   6
 -14  -6   8 589.252 368.553   4
 -14   6   8 790.136 413.271   6
 -14  -6   8 716.775 452.914   6
 -14  -6   9 3399.96 551.201   4
 -14  -6   9 3958.36 639.600   6
 -14   6   9 2390.42 535.192   6
 -14   6  10 1411.53 405.856   6
 -14  -6  10 1690.19 408.618   4
 -14  -6  10 1667.39 457.462   6
 -14   6  11 425.944 474.951   6
 -14  -6  11-377.686 354.785   6
 -14   6  12 2686.51 528.442   6
 -14  -6  12 2101.10 550.786   6
 -14  -7  -1-44.9940 308.381   4
 -14  -7   0 1476.08 467.812   4
 -14  -7   1 756.947 378.748   4
 -14  -7   2 1776.68 439.530   4
 -14   7   3 10995.0 815.463   4
 -14  -7   3 9771.66 838.349   4
 -14  -7   4-72.7850 357.233   4
 -14  -7   4 624.600 394.223   6
 -14   7   4-531.622 341.350   4
 -14  -7   5 5690.82 661.047   6
 -14  -7   5 5169.50 608.804   4
 -14   7   5 4916.14 587.911   6
 -14   7   6 97.7790 288.411   6
 -14  -7   6-529.960 356.004   4
 -14  -7   6 52.9188 381.109   6
 -14  -7   7 521.433 409.867   6
 -14  -7   7 512.450 363.825   4
 -14   7   7-600.641 359.962   6
 -14  -7   8 1797.96 432.762   4
 -14  -7   8 1630.76 490.023   6
 -14   7   8 1382.84 450.853   6
 -14  -7   9 15690.1 1064.55   6
 -14  -7   9 14489.4 974.989   4
 -14   7   9 15277.9 1032.86   6
 -14  -7  10-224.524 417.646   6
 -14   7  10-427.085 422.997   6
 -14  -7  11 5156.26 663.226   6
 -14   7  11 6853.38 766.938   6
 -14   7  12-734.157 492.606   6
 -14  -7  12 389.941 484.269   6
 -14  -8  -1 1005.68 434.130   4
 -14  -8   0 1747.56 500.081   4
 -14  -8   1 5604.67 679.315   4
 -14  -8   2 927.386 371.735   4
 -14   8   3 241.660 322.131   4
 -14  -8   3 1454.11 420.572   4
 -14  -8   4 2133.56 470.312   4
 -14  -8   4 4212.39 627.302   6
 -14   8   4 2895.39 495.251   4
 -14  -8   5 1804.55 462.225   4
 -14   8   5 1005.64 330.449   6
 -14  -8   6 332.093 336.896   4
 -14   8   6 583.136 298.652   6
 -14  -8   6 536.343 403.781   6
 -14  -8   7 4010.76 626.430   6
 -14   8   7 4135.48 551.409   6
 -14  -8   7 5051.05 619.610   4
 -14   8   8 2022.93 485.671   6
 -14  -8   8 3043.23 583.913   6
 -14  -8   8 2281.44 443.751   4
 -14  -8   9 2591.56 546.884   6
 -14  -8   9 2601.12 522.125   4
 -14   8   9 3325.81 568.587   6
 -14  -8  10 9058.88 845.999   6
 -14   8  10 8636.41 797.486   6
 -14  -8  10 8762.48 765.114   4
 -14   8  11 368.185 394.103   6
 -14  -8  11-589.780 483.489   6
 -14   8  12 761.071 369.144   6
 -14  -8  12 1546.06 489.388   6
 -14  -9  -1 71.8803 364.625   4
 -14  -9   0 7662.30 779.949   4
 -14  -9   1 147.351 322.323   4
 -14  -9   2 666.653 391.200   4
 -14  -9   3 3410.51 530.898   4
 -14  -9   4 822.820 415.395   4
 -14   9   5 228.075 284.922   6
 -14  -9   5 392.412 299.701   4
 -14   9   6 3157.56 500.122   6
 -14  -9   6 2579.81 496.762   4
 -14  -9   6 2680.11 554.506   6
 -14   9   7 335.961 365.099   6
 -14  -9   7 805.748 372.105   4
 -14  -9   7 54.7739 386.726   6
 -14  -9   8 3793.58 564.798   4
 -14  -9   8 3893.11 648.384   6
 -14   9   8 4086.48 576.101   6
 -14   9   9-601.680 364.452   6
 -14  -9   9-141.929 351.488   4
 -14  -9   9 216.921 415.221   6
 -14  -9  10 832.898 375.315   4
 -14  -9  10 1013.98 543.295   6
 -14   9  10 316.266 391.433   6
 -14  -9  11 87.4947 397.833   6
 -14   9  11-660.541 417.892   6
 -14  -9  11 722.301 358.487   4
 -14  -9  12 155.646 442.857   6
 -14 -10  -1 1357.62 472.356   4
 -14 -10   0 1668.25 477.529   4
 -14 -10   1 1051.84 384.555   4
 -14 -10   2 3633.26 551.703   4
 -14 -10   3-391.268 355.282   4
 -14 -10   4 12327.5 933.426   4
 -14  10   5 243.589 279.261   6
 -14 -10   5 244.146 305.338   4
 -14 -10   6 1718.58 444.319   4
 -14  10   6 1880.59 426.706   6
 -14 -10   7 205.001 311.231   4
 -14  10   7-437.231 404.776   6
 -14 -10   8 1909.40 470.616   4
 -14  10   8 586.772 345.823   6
 -14 -10   8 928.723 429.600   6
 -14  10   9 435.517 342.217   6
 -14 -10   9 652.283 378.652   6
 -14 -10   9-283.652 381.221   4
 -14 -10  10 6773.72 700.803   4
 -14 -10  10 6519.66 752.756   6
 -14 -10  11 1308.66 533.591   6
 -14 -10  11 693.314 385.409   4
 -14 -10  12 1207.37 499.727   6
 -14 -11   0 2303.37 517.602   4
 -14 -11   1 1496.64 469.866   4
 -14 -11   2-42.1547 425.107   4
 -14 -11   3 1648.98 452.067   4
 -14 -11   4 1315.23 402.128   4
 -14 -11   5 6053.16 691.234   4
 -14 -11   6 236.368 344.966   4
 -14 -11   7 759.734 376.353   4
 -14 -11   8 2475.90 479.797   4
 -14 -11   9 8696.80 805.863   4
 -14 -11   9 7631.54 822.408   6
 -14 -11  10 458.087 465.166   6
 -14 -11  10 846.605 431.598   4
 -14 -11  11 3227.24 551.438   4
 -14 -11  11 5396.01 775.704   6
 -14 -11  12 437.610 355.731   4
 -14 -12   0 920.397 456.448   4
 -14 -12   1 6323.93 726.991   4
 -14 -12   2-347.659 351.389   4
 -14 -12   3 165.755 348.093   4
 -14 -12   4 606.581 371.808   4
 -14 -12   5 3063.76 548.661   4
 -14 -12   6-406.363 385.852   4
 -14 -12   7 1422.50 434.914   4
 -14 -12   8 179.777 338.345   4
 -14 -12   9 1017.58 379.868   4
 -14 -12  10-28.1267 458.016   6
 -14 -12  10-323.920 350.784   4
 -14 -12  11 1146.81 604.587   6
 -14 -12  11 533.768 406.836   4
 -14 -12  12-393.328 377.541   4
 -14 -13   0 4236.47 647.668   4
 -14 -13   1 714.620 369.093   4
 -14 -13   2 1614.68 435.769   4
 -14 -13   3 8729.54 816.616   4
 -14 -13   4 320.170 319.044   4
 -14 -13   5 4776.22 625.391   4
 -14 -13   6 3291.49 542.158   4
 -14 -13   7 1150.61 404.584   4
 -14 -13   8 669.304 373.746   4
 -14 -13   9 5707.66 670.802   4
 -14 -13  10 699.916 359.356   4
 -14 -13  11 3571.25 576.157   4
 -14 -13  11 3488.59 620.770   6
 -14 -13  12-104.084 370.121   4
 -14 -14   0 1383.70 495.066   4
 -14 -14   1-275.035 355.883   4
 -14 -14   2 4747.50 646.273   4
 -14 -14   3 3070.89 571.861   4
 -14 -14   4 5161.87 675.174   4
 -14 -14   5-21.6622 330.562   4
 -14 -14   6 4986.15 669.910   4
 -14 -14   7-86.3667 323.556   4
 -14 -14   8 1340.54 443.115   4
 -14 -14   9 301.727 371.351   4
 -14 -14  10 8510.48 810.721   4
 -14 -14  11-86.3694 339.697   4
 -14 -14  12 1431.37 468.872   4
 -14 -14  13 637.149 449.280   4
 -14 -15   1 2784.09 541.955   4
 -14 -15   2 876.264 443.604   4
 -14 -15   3 498.930 367.713   4
 -14 -15   4 3872.62 612.783   4
 -14 -15   5 1516.75 428.164   4
 -14 -15   6 1938.81 481.508   4
 -14 -15   7 544.548 364.124   4
 -14 -15   8 1544.06 468.752   4
 -14 -15   9 446.848 377.655   4
 -14 -15  10 128.001 385.262   4
 -14 -15  11 399.770 353.476   4
 -14 -15  12 1799.65 473.362   4
 -14 -15  13-38.5164 362.868   4
 -14 -16   1 5051.16 690.952   4
 -14 -16   2 1286.63 393.293   4
 -14 -16   3-4.58854 343.690   4
 -14 -16   4 1474.89 441.445   4
 -14 -16   5 6768.91 732.144   4
 -14 -16   6 2222.76 474.557   4
 -14 -16   7 5165.55 652.699   4
 -14 -16   8 1037.24 450.646   4
 -14 -16   9 2050.01 507.797   4
 -14 -16  10 5188.84 651.790   4
 -14 -16  11 731.515 423.654   4
 -14 -16  12 1719.17 495.592   4
 -14 -17   1 3176.00 576.601   4
 -14 -17   2-93.0713 332.004   4
 -14 -17   3 3357.59 573.817   4
 -14 -17   4 826.075 413.234   4
 -14 -17   5 3695.55 610.110   4
 -14 -17   6 3485.18 557.516   4
 -14 -17   7 318.907 354.891   4
 -14 -17   8 634.351 331.053   4
 -14 -17   9 6469.90 727.833   4
 -14 -17  10-589.824 393.540   4
 -14 -17  11 7172.19 792.976   4
 -14 -18   2 3899.90 635.266   4
 -14 -18   3 1080.28 440.191   4
 -14 -18   4 2511.82 523.108   4
 -14 -18   5 581.283 401.847   4
 -14 -18   6 1055.36 406.531   4
 -14 -18   7 2507.70 566.724   4
 -14 -18   8-337.912 368.878   4
 -14 -18   9 1338.34 480.280   4
 -14 -18  10 3983.73 622.305   4
 -14 -18  11 710.809 433.941   4
 -14 -19   2 1636.71 489.671   4
 -14 -19   3-50.4624 357.750   4
 -14 -19   4 1468.65 486.764   4
 -14 -19   5-185.618 351.766   4
 -14 -19   6 10384.9 890.251   4
 -14 -19   7 1476.01 464.913   4
 -14 -19   8 6140.75 740.076   4
 -14 -19   9-10.2478 338.236   4
 -14 -19  10 986.601 455.384   4
 -14 -20   3 416.283 397.541   4
 -14 -20   4 766.512 453.723   4
 -14 -20   5 2586.50 551.401   4
 -14 -20   6 3242.44 591.367   4
 -14 -20   7 2891.97 570.411   4
 -14 -20   8 1049.72 454.085   4
 -14 -20   9 1685.44 475.267   4
 -14 -21   5 1421.03 453.927   4
 -14 -21   6-455.638 340.672   4
 -14 -21   7 112.577 388.479   4
 -13   0  -1 9614.27 811.603   4
 -13   0   0-186.485 294.025   4
 -13   0   1 6313.47 673.154   4
 -13   0   2-203.042 286.753   4
 -13   0   3 1711.44 407.362   4
 -13   0   4 242.591 292.946   4
 -13   0   4 119.297 289.180   6
 -13   0   5 12333.1 839.482   4
 -13   0   5 13696.9 881.344   6
 -13   0   6 94.8850 353.247   6
 -13   0   6 330.323 318.981   4
 -13   0   7 14853.5 893.456   4
 -13   0   7 14767.3 954.291   6
 -13   0   8-394.641 294.687   4
 -13   0   8-16.5251 320.078   6
 -13   0   9 166.411 361.505   6
 -13   0  10 52.6636 312.714   6
 -13   0  11 5787.02 680.041   6
 -13   0  12-548.879 418.651   6
 -13   0  13 14855.0 1060.48   6
 -13   0  14-154.062 384.943   6
 -13   0  15 527.624 430.391   6
 -13  -1  -1 2644.40 510.427   4
 -13   1   0 1030.66 417.395   4
 -13  -1   0 1580.31 445.511   4
 -13  -1   1 15946.5 1000.43   4
 -13   1   1 16205.4 1004.77   4
 -13  -1   2 1009.86 367.123   4
 -13   1   2-171.576 283.553   4
 -13   1   3 938.354 359.545   4
 -13  -1   3 579.736 294.443   4
 -13   1   4 990.427 325.084   4
 -13   1   4 1273.12 367.295   6
 -13  -1   4 1016.04 386.003   6
 -13  -1   4 1349.98 391.044   4
 -13   1   5 2142.37 407.925   4
 -13  -1   5 2485.53 480.720   6
 -13  -1   5 2537.60 434.604   4
 -13   1   5 1942.67 401.466   6
 -13  -1   6 8525.93 753.996   6
 -13   1   6 7460.48 649.055   4
 -13  -1   6 7850.58 678.501   4
 -13   1   6 8271.27 725.397   6
 -13  -1   7 9987.25 809.453   6
 -13   1   7 9743.45 725.362   4
 -13   1   7 10296.4 808.971   6
 -13  -1   7 9773.75 756.199   4
 -13   1   8 475.068 377.336   6
 -13  -1   8 1483.55 382.677   4
 -13  -1   8 637.663 359.127   6
 -13   1   9 1355.06 393.793   6
 -13  -1   9 2207.93 443.115   6
 -13   1  10 973.448 402.867   6
 -13  -1  10 635.562 378.471   6
 -13  -1  11 502.974 371.027   6
 -13   1  11 620.026 399.336   6
 -13   1  12 7445.59 758.094   6
 -13  -1  12 7234.76 752.070   6
 -13  -1  13 2519.34 582.717   6
 -13   1  13 1265.62 447.324   6
 -13   1  14 983.487 407.035   6
 -13  -1  14 684.838 447.494   6
 -13   1  15 1041.57 422.037   6
 -13  -1  15 1324.50 407.402   6
 -13  -2  -1-549.382 340.759   4
 -13  -2   0 20976.9 1157.78   4
 -13   2   0 20583.0 1132.24   4
 -13   2   1 1478.34 416.543   4
 -13  -2   1 2125.13 474.509   4
 -13  -2   2 1326.28 389.738   4
 -13   2   2 2216.18 451.824   4
 -13  -2   3 566.657 315.071   4
 -13   2   3 857.134 307.356   4
 -13  -2   4 1638.04 405.738   6
 -13   2   4 1550.94 375.522   6
 -13   2   4 1229.79 349.320   4
 -13  -2   4 1516.74 383.300   4
 -13   2   5-247.633 323.459   6
 -13  -2   5 330.877 324.431   4
 -13   2   5 143.071 297.778   4
 -13  -2   5 275.022 337.056   6
 -13  -2   6 5423.38 587.143   4
 -13  -2   6 6052.03 656.148   6
 -13   2   6 6662.99 633.292   4
 -13   2   6 5627.94 624.715   6
 -13  -2   7 1766.01 454.086   6
 -13   2   7 1206.13 403.093   6
 -13  -2   7 2689.13 427.820   4
 -13   2   7 2432.25 413.534   4
 -13  -2   8 7599.08 728.189   6
 -13   2   8 8653.52 742.075   6
 -13  -2   8 8753.78 700.472   4
 -13   2   9-406.104 345.126   6
 -13  -2   9-286.415 343.372   6
 -13  -2  10-54.6167 347.930   6
 -13   2  10 452.775 342.382   6
 -13  -2  11 1520.75 438.956   6
 -13   2  11 2176.43 485.345   6
 -13   2  12 354.568 416.890   6
 -13  -2  12 247.474 487.660   6
 -13   2  13 1295.36 447.368   6
 -13  -2  13 954.676 443.976   6
 -13   2  14 3975.79 629.586   6
 -13  -2  14 3919.58 633.889   6
 -13  -2  15-537.405 444.526   6
 -13   2  15 735.321 462.961   6
 -13  -3  -2 2866.81 528.749   4
 -13  -3  -1 125.390 326.854   4
 -13  -3   0 932.526 387.065   4
 -13   3   0 811.481 399.864   4
 -13  -3   1 308.641 308.903   4
 -13   3   1 241.351 347.211   4
 -13  -3   2 2686.55 443.420   4
 -13   3   2 2738.08 453.722   4
 -13   3   3 1050.22 338.913   4
 -13  -3   3 512.897 345.310   6
 -13  -3   3 478.586 315.261   4
 -13  -3   4 1230.43 410.337   6
 -13   3   4 1656.43 396.086   6
 -13  -3   4 996.964 344.738   4
 -13   3   4 1952.84 411.481   4
 -13   3   5 921.599 327.912   4
 -13  -3   5 169.523 296.281   4
 -13   3   5 624.362 342.725   6
 -13  -3   5 252.616 343.251   6
 -13  -3   6 16336.8 995.364   6
 -13   3   6 17765.5 989.195   4
 -13  -3   6 17077.8 977.039   4
 -13   3   6 17149.5 981.383   6
 -13   3   7-530.449 351.334   6
 -13  -3   7-66.3535 363.948   6
 -13   3   8 536.758 331.393   6
 -13  -3   8 1606.03 372.620   4
 -13  -3   8 754.518 365.014   6
 -13   3   9 531.260 340.492   6
 -13  -3   9 363.683 397.024   6
 -13  -3   9 1207.08 372.531   4
 -13  -3  10 3920.38 558.794   6
 -13   3  10 4258.29 580.042   6
 -13   3  11 15.1345 348.430   6
 -13  -3  11 548.328 400.290   6
 -13  -3  12 20324.7 1220.93   6
 -13   3  12 20025.5 1171.91   6
 -13   3  13 2092.04 564.158   6
 -13  -3  13 1986.43 490.484   6
 -13  -3  14 1030.59 409.297   6
 -13   3  14 1243.59 462.384   6
 -13   3  15 853.860 473.154   6
 -13  -3  15 180.614 395.841   6
 -13  -4  -2 1708.17 466.922   4
 -13  -4  -1 4217.86 598.076   4
 -13  -4   0 6910.62 690.394   4
 -13  -4   1 1669.38 442.599   4
 -13   4   1 1428.95 385.409   4
 -13  -4   2 302.890 287.957   4
 -13   4   2 805.172 348.390   4
 -13  -4   3 1523.90 372.223   4
 -13   4   3 1886.27 377.749   4
 -13  -4   4-474.702 360.904   6
 -13  -4   4 255.489 329.125   4
 -13   4   4-214.852 273.891   4
 -13   4   4-334.748 314.225   6
 -13   4   5 15602.9 950.371   6
 -13   4   5 14238.8 875.255   4
 -13  -4   5 15159.0 939.481   4
 -13  -4   5 14586.5 928.830   6
 -13  -4   6 5205.61 624.521   6
 -13  -4   6 5516.79 605.956   4
 -13   4   6 3942.43 525.484   6
 -13   4   6 4361.37 538.008   4
 -13  -4   7 2666.85 490.800   6
 -13  -4   7 3015.85 469.054   4
 -13   4   7 3245.85 506.457   6
 -13  -4   8 3749.67 505.454   4
 -13  -4   8 3359.82 543.755   6
 -13   4   8 2807.04 473.222   6
 -13  -4   9 2256.95 516.145   6
 -13   4   9 2401.62 472.400   6
 -13  -4   9 3074.68 491.211   4
 -13  -4  10 441.577 382.819   6
 -13   4  10 1235.18 384.888   6
 -13   4  11 2997.30 543.174   6
 -13  -4  11 3876.14 602.674   6
 -13   4  12 245.430 346.361   6
 -13  -4  12 361.329 366.917   6
 -13  -4  13 6453.65 756.679   6
 -13   4  13 7992.18 806.729   6
 -13  -4  14 112.826 423.753   6
 -13   4  14 30.2821 373.511   6
 -13  -4  15 710.066 497.869   6
 -13   4  15 213.230 407.505   6
 -13  -5  -2 485.735 381.344   4
 -13  -5  -1 3541.50 553.027   4
 -13  -5   0 1785.86 428.658   4
 -13   5   1 11680.3 848.289   4
 -13  -5   1 12465.9 881.017   4
 -13  -5   2 508.651 301.794   4
 -13   5   2 285.232 296.515   4
 -13   5   3 4151.91 520.111   4
 -13  -5   3 3308.69 501.461   6
 -13  -5   3 3476.77 514.602   4
 -13   5   4 4665.89 549.477   4
 -13   5   4 4880.56 543.648   6
 -13  -5   4 5087.89 584.334   4
 -13  -5   4 4445.68 574.973   6
 -13  -5   5 1395.63 425.004   6
 -13  -5   5 502.574 318.674   4
 -13   5   5 1207.09 409.092   6
 -13   5   5 447.142 317.268   4
 -13  -5   6-643.703 411.906   6
 -13   5   6-245.520 339.875   6
 -13   5   7 7800.04 712.042   6
 -13  -5   7 7801.27 701.240   4
 -13  -5   7 8468.83 766.442   6
 -13   5   8 919.646 354.210   6
 -13  -5   8 233.964 373.119   6
 -13  -5   8-13.5135 339.125   4
 -13  -5   9 9798.18 764.459   4
 -13   5   9 9037.41 777.708   6
 -13  -5   9 11311.3 865.469   6
 -13  -5  10-442.250 369.459   6
 -13   5  10-239.427 307.805   6
 -13  -5  10 322.701 333.405   4
 -13   5  11 4619.18 635.038   6
 -13  -5  11 7507.83 757.877   6
 -13   5  12-345.594 456.120   6
 -13  -5  12 108.550 433.043   6
 -13   5  13 646.146 457.591   6
 -13  -5  13 972.065 536.245   6
 -13  -5  14 87.8225 397.966   6
 -13   5  14 48.3851 362.603   6
 -13  -5  15 4934.78 743.996   6
 -13   5  15 5252.03 706.194   6
 -13  -6  -2 2423.82 451.073   4
 -13  -6  -1 159.850 323.487   4
 -13  -6   0 1935.61 446.993   4
 -13   6   1 2905.32 478.538   4
 -13  -6   1 3688.49 554.955   4
 -13  -6   2 604.427 325.800   4
 -13   6   2 496.515 305.946   4
 -13  -6   3-79.6428 298.634   4
 -13   6   3 26.3931 255.332   4
 -13  -6   3 344.087 373.112   6
 -13   6   4 6359.91 606.204   4
 -13   6   4 5519.88 574.356   6
 -13  -6   4 7740.67 687.755   6
 -13  -6   4 6872.24 682.030   4
 -13  -6   5 6527.69 665.969   6
 -13  -6   5 4838.92 562.745   4
 -13   6   5 7584.89 669.234   6
 -13   6   5 4981.55 534.633   4
 -13   6   6 1137.26 397.238   6
 -13  -6   6 1226.46 385.240   4
 -13  -6   6 723.962 353.965   6
 -13  -6   7 4277.39 569.425   6
 -13  -6   7 5107.80 591.215   4
 -13   6   7 3804.62 540.208   6
 -13  -6   8 8533.62 753.669   6
 -13  -6   8 8881.06 731.084   4
 -13   6   8 7587.24 684.385   6
 -13  -6   9 2217.89 408.319   4
 -13   6   9 1683.40 441.819   6
 -13  -6   9 1563.80 440.374   6
 -13  -6  10 7879.45 712.909   4
 -13  -6  10 7332.32 753.059   6
 -13   6  10 6584.39 698.821   6
 -13   6  11 4680.16 633.144   6
 -13  -6  11 4425.26 625.383   6
 -13   6  12 676.050 385.489   6
 -13  -6  12 1839.22 512.975   6
 -13   6  13 4865.63 670.452   6
 -13  -6  13 5183.06 675.119   6
 -13   6  14 2826.53 563.315   6
 -13  -6  14 3546.38 573.015   6
 -13  -6  15 1020.55 468.798   6
 -13  -7  -3 3765.64 579.204   4
 -13  -7  -2 5202.11 640.742   4
 -13  -7  -1 670.761 359.919   4
 -13  -7   0 1372.28 428.402   4
 -13  -7   1 2535.98 479.140   4
 -13  -7   2 7319.18 695.320   4
 -13   7   2 7977.63 700.479   4
 -13   7   3-392.090 325.980   4
 -13  -7   3-89.2737 307.141   4
 -13  -7   4 11345.0 822.803   4
 -13   7   4 12678.4 838.094   4
 -13   7   4 11301.6 810.659   6
 -13   7   5 160.861 320.503   6
 -13   7   5 202.053 263.507   4
 -13  -7   5 539.271 346.743   4
 -13  -7   6 5094.07 635.640   6
 -13  -7   6 4572.99 572.404   4
 -13   7   6 4168.47 522.068   6
 -13  -7   7-327.010 341.177   4
 -13  -7   7-196.719 354.131   6
 -13   7   7-1057.08 379.930   6
 -13  -7   8 1674.76 410.783   4
 -13   7   8 1199.02 359.800   6
 -13  -7   8 1863.72 515.952   6
 -13   7   9 1049.16 407.273   6
 -13  -7   9 1649.79 469.151   6
 -13  -7   9 853.472 348.548   4
 -13  -7  10 5689.97 620.887   4
 -13   7  10 5331.29 641.915   6
 -13  -7  10 5715.78 679.337   6
 -13  -7  11-468.516 462.579   6
 -13   7  11 47.2854 353.882   6
 -13   7  12 8169.82 772.842   6
 -13  -7  12 7846.11 800.918   6
 -13  -7  13 35.6487 404.187   6
 -13   7  13 116.972 339.984   6
 -13   7  14 225.530 370.935   6
 -13  -7  14 1497.68 528.337   6
 -13  -7  15-594.358 475.675   6
 -13  -8  -3 2262.96 502.291   4
 -13  -8  -2 977.898 371.197   4
 -13  -8  -1 2229.80 422.630   4
 -13  -8   0 6509.43 704.840   4
 -13  -8   1 1321.01 426.796   4
 -13   8   2 2243.16 423.890   4
 -13  -8   2 2505.44 447.690   4
 -13  -8   3 3942.99 531.299   4
 -13   8   3 3304.84 457.062   4
 -13  -8   4 2549.25 480.117   4
 -13   8   4 2702.37 456.162   4
 -13   8   4 2466.20 441.461   6
 -13   8   5 3722.01 500.951   6
 -13  -8   5 3322.05 501.609   4
 -13  -8   6 365.186 311.139   4
 -13   8   6 776.851 385.717   6
 -13   8   7 1507.70 408.949   6
 -13  -8   7 2432.86 481.080   4
 -13  -8   8 4186.74 603.385   6
 -13   8   8 3925.22 532.197   6
 -13  -8   8 3945.58 531.006   4
 -13  -8   9 2604.12 541.736   6
 -13   8   9 2727.52 528.155   6
 -13  -8   9 2621.71 475.162   4
 -13  -8  10 5556.86 709.963   6
 -13   8  10 5180.37 613.841   6
 -13  -8  10 5136.49 588.818   4
 -13  -8  11 50.2398 420.379   6
 -13  -8  11 1227.28 410.605   4
 -13   8  11 556.623 392.568   6
 -13   8  12-439.310 426.894   6
 -13  -8  12 587.636 418.333   6
 -13  -8  13 578.132 408.861   6
 -13   8  13 655.317 421.862   6
 -13  -8  14 3979.00 644.511   6
 -13  -8  15 1333.72 542.784   6
 -13  -9  -3 1441.24 469.441   4
 -13  -9  -2 1249.88 406.858   4
 -13  -9  -1 2646.18 522.237   4
 -13  -9   0 588.497 359.901   4
 -13  -9   1 6082.72 668.770   4
 -13  -9   2 107.907 321.793   4
 -13  -9   3 3928.22 562.886   4
 -13   9   3 5120.81 567.832   4
 -13   9   4 497.458 328.118   4
 -13   9   4 99.0465 275.469   6
 -13  -9   4 24.6444 313.155   4
 -13  -9   5 1448.51 424.976   4
 -13   9   5 1406.61 388.505   6
 -13  -9   6 4684.17 570.758   4
 -13   9   6 3655.97 494.902   6
 -13  -9   7 4283.99 561.015   4
 -13   9   7 4703.08 571.197   6
 -13  -9   8-206.309 306.994   4
 -13   9   8-309.103 359.810   6
 -13  -9   9 14649.8 947.059   4
 -13   9   9 14566.3 952.988   6
 -13  -9   9 15594.8 1049.46   6
 -13  -9  10 162.353 422.836   6
 -13  -9  10-218.990 283.712   4
 -13   9  10-923.165 426.868   6
 -13   9  11 6033.37 665.501   6
 -13  -9  11 5423.25 698.890   6
 -13  -9  11 6487.91 653.391   4
 -13  -9  12-409.605 464.557   6
 -13  -9  13 2403.99 584.653   6
 -13  -9  14 1196.42 456.430   6
 -13  -9  15 4310.24 687.250   6
 -13 -10  -3 6496.02 747.587   4
 -13 -10  -2 312.865 370.884   4
 -13 -10  -1 13656.1 957.401   4
 -13 -10   0 659.134 369.386   4
 -13 -10   1 446.059 363.986   4
 -13 -10   2 237.102 355.395   4
 -13 -10   3 5066.37 617.787   4
 -13  10   3 4842.84 558.117   4
 -13  10   4 2333.96 419.536   6
 -13 -10   4 3367.25 544.918   4
 -13  10   5 6013.86 593.264   6
 -13 -10   5 5782.72 632.354   4
 -13 -10   6-367.413 331.229   4
 -13  10   6-498.298 296.548   6
 -13  10   7 341.822 294.731   6
 -13 -10   7 371.021 346.553   4
 -13 -10   8 6924.36 694.608   4
 -13  10   8 5926.85 647.948   6
 -13  10   9 2276.69 458.501   6
 -13 -10   9 1775.29 439.994   4
 -13  10  10 2432.69 482.472   6
 -13 -10  10 1575.74 478.510   6
 -13 -10  10 2118.11 419.307   4
 -13 -10  11 3739.25 653.995   6
 -13 -10  11 2961.37 498.838   4
 -13 -10  12-324.131 489.496   6
 -13 -10  12 218.211 314.946   4
 -13 -10  13 5569.46 731.430   6
 -13 -10  14-483.422 523.346   6
 -13 -11  -4 3275.94 570.189   4
 -13 -11  -3-218.914 345.820   4
 -13 -11  -2 5342.11 682.775   4
 -13 -11  -1 1376.64 429.469   4
 -13 -11   0 3784.88 582.628   4
 -13 -11   1 3107.15 540.973   4
 -13 -11   2 3879.45 565.666   4
 -13 -11   3 940.330 374.412   4
 -13 -11   4 9805.39 814.443   4
 -13 -11   5 2016.70 438.260   4
 -13 -11   6-112.072 331.556   4
 -13 -11   7 540.080 344.810   4
 -13 -11   8-262.675 316.882   4
 -13 -11   9 1100.97 391.753   4
 -13 -11  10 1822.63 459.491   4
 -13 -11  11 374.403 355.922   4
 -13 -11  11 939.571 531.613   6
 -13 -11  12 4051.11 575.132   4
 -13 -11  12 4191.20 630.259   6
 -13 -11  13 1705.08 541.686   6
 -13 -11  14 17.1029 470.701   6
 -13 -12  -4-66.1486 380.659   4
 -13 -12  -3-99.5558 337.822   4
 -13 -12  -2 1886.04 476.266   4
 -13 -12  -1 244.175 351.870   4
 -13 -12   0 5293.34 683.642   4
 -13 -12   1 653.583 366.978   4
 -13 -12   2 2935.46 469.217   4
 -13 -12   3 890.495 397.907   4
 -13 -12   4 6423.43 686.041   4
 -13 -12   5 231.288 321.063   4
 -13 -12   6-393.648 365.535   4
 -13 -12   7 2.54193 306.869   4
 -13 -12   8 10106.7 817.945   4
 -13 -12   9 1015.08 442.088   4
 -13 -12  10 6184.90 672.589   4
 -13 -12  11-512.902 320.786   4
 -13 -12  12 772.073 475.503   6
 -13 -12  12 711.075 374.671   4
 -13 -12  13 324.246 470.024   6
 -13 -12  14 10804.2 933.662   6
 -13 -13  -3-320.807 325.425   4
 -13 -13  -2 7790.25 793.826   4
 -13 -13  -1 26.2312 341.069   4
 -13 -13   0 3883.96 532.368   4
 -13 -13   1 4243.82 585.582   4
 -13 -13   2 5520.66 662.001   4
 -13 -13   3 2680.76 506.674   4
 -13 -13   4 11012.2 868.211   4
 -13 -13   5 33.9573 325.299   4
 -13 -13   6 4333.59 567.052   4
 -13 -13   7 873.213 395.452   4
 -13 -13   8 692.829 414.788   4
 -13 -13   9 3449.06 546.453   4
 -13 -13  10 1866.52 423.148   4
 -13 -13  11 312.293 343.015   4
 -13 -13  12 2796.95 631.790   6
 -13 -13  12 3262.75 549.893   4
 -13 -13  13 5783.93 792.755   6
 -13 -13  13 5224.69 673.549   4
 -13 -13  14 2042.45 564.298   6
 -13 -14  -3 7764.86 793.382   4
 -13 -14  -2 337.406 389.547   4
 -13 -14  -1 6108.92 689.470   4
 -13 -14   0 1067.16 400.831   4
 -13 -14   1-140.683 310.071   4
 -13 -14   2 171.092 339.585   4
 -13 -14   3 7227.16 724.328   4
 -13 -14   4 1210.84 410.197   4
 -13 -14   5 9333.91 802.992   4
 -13 -14   6-82.6708 349.650   4
 -13 -14   7 2991.69 503.877   4
 -13 -14   8 546.297 368.388   4
 -13 -14   9 802.674 392.343   4
 -13 -14  10 2735.41 478.103   4
 -13 -14  11 4980.06 610.172   4
 -13 -14  12-451.507 362.452   4
 -13 -14  13 7268.29 749.163   4
 -13 -14  13 6958.20 830.709   6
 -13 -14  14 830.607 523.186   6
 -13 -15  -3 244.933 404.903   4
 -13 -15  -2-59.7914 360.049   4
 -13 -15  -1 1608.89 477.774   4
 -13 -15   0 1341.57 439.546   4
 -13 -15   1 2816.09 527.007   4
 -13 -15   2 805.241 385.601   4
 -13 -15   3 1784.54 444.805   4
 -13 -15   4 307.708 331.268   4
 -13 -15   5 134.342 362.883   4
 -13 -15   6-276.385 349.820   4
 -13 -15   7 4315.30 576.172   4
 -13 -15   8 2617.45 529.205   4
 -13 -15   9 11179.4 891.534   4
 -13 -15  10 409.766 319.061   4
 -13 -15  11 1103.85 435.650   4
 -13 -15  12 1831.70 467.620   4
 -13 -15  13 2423.11 508.238   4
 -13 -15  13 3701.65 765.505   6
 -13 -15  14 186.010 386.964   4
 -13 -16  -3 1042.79 452.394   4
 -13 -16  -2 511.009 388.862   4
 -13 -16  -1 1303.39 396.868   4
 -13 -16   0 5373.91 651.204   4
 -13 -16   1 368.599 355.605   4
 -13 -16   2 3996.45 588.702   4
 -13 -16   3 7293.82 722.534   4
 -13 -16   4 186.414 313.271   4
 -13 -16   5 2430.60 500.601   4
 -13 -16   6 3193.25 524.050   4
 -13 -16   7 1971.27 473.518   4
 -13 -16   8 8926.37 793.703   4
 -13 -16   9 989.015 437.320   4
 -13 -16  10 1813.79 482.166   4
 -13 -16  11 1328.79 404.196   4
 -13 -16  12 1144.50 466.588   4
 -13 -16  13 1684.33 501.740   4
 -13 -16  14 4367.73 665.896   4
 -13 -17  -3-108.424 381.206   4
 -13 -17  -2 3703.00 575.003   4
 -13 -17  -1 236.685 342.840   4
 -13 -17   0 982.814 388.097   4
 -13 -17   1 1567.95 432.810   4
 -13 -17   2 5420.21 660.083   4
 -13 -17   3 176.690 335.619   4
 -13 -17   4 9643.86 823.473   4
 -13 -17   5 3481.72 538.016   4
 -13 -17   6 7920.79 756.457   4
 -13 -17   7 691.367 419.592   4
 -13 -17   8 1091.93 466.937   4
 -13 -17   9 599.256 390.990   4
 -13 -17  10 3502.30 577.695   4
 -13 -17  11 147.911 344.515   4
 -13 -17  12 8538.16 809.017   4
 -13 -17  13 1450.70 479.068   4
 -13 -17  14 2857.26 554.210   4
 -13 -18  -3 4902.79 682.169   4
 -13 -18  -2-73.2659 364.983   4
 -13 -18  -1 436.488 402.616   4
 -13 -18   0 1824.37 471.578   4
 -13 -18   1 73.6707 326.721   4
 -13 -18   2 2543.46 489.997   4
 -13 -18   3 1731.69 465.820   4
 -13 -18   4-56.6539 325.843   4
 -13 -18   5 6180.07 685.219   4
 -13 -18   6-1.06115 339.784   4
 -13 -18   7 5234.26 653.515   4
 -13 -18   8 6187.11 713.596   4
 -13 -18   9 1545.37 456.947   4
 -13 -18  10 4966.22 649.175   4
 -13 -18  11 3560.30 583.074   4
 -13 -18  12 1896.78 535.663   4
 -13 -18  13 6831.65 746.536   4
 -13 -18  14 2545.37 588.939   4
 -13 -19  -2 829.007 333.851   4
 -13 -19  -1 2060.16 478.684   4
 -13 -19   0-505.722 407.089   4
 -13 -19   1 9203.27 834.408   4
 -13 -19   2 1385.71 442.266   4
 -13 -19   3 1252.55 408.909   4
 -13 -19   4 904.162 406.978   4
 -13 -19   5 588.965 406.908   4
 -13 -19   6 31.1887 327.980   4
 -13 -19   7 11594.2 920.534   4
 -13 -19   8 2668.51 531.016   4
 -13 -19   9 8100.70 785.379   4
 -13 -19  10 294.510 332.116   4
 -13 -19  11 1625.98 470.609   4
 -13 -19  12 294.288 361.559   4
 -13 -19  13 673.104 420.796   4
 -13 -20  -2-99.4146 387.970   4
 -13 -20  -1 1244.17 384.587   4
 -13 -20   0 2594.75 521.665   4
 -13 -20   1-4.00426 329.292   4
 -13 -20   2 1024.93 410.047   4
 -13 -20   3 2639.93 524.728   4
 -13 -20   4 167.998 372.051   4
 -13 -20   5 1776.60 446.803   4
 -13 -20   6 6324.80 705.758   4
 -13 -20   7 1599.48 438.461   4
 -13 -20   8 3355.53 570.767   4
 -13 -20   9 698.549 381.655   4
 -13 -20  10-532.349 358.598   4
 -13 -20  11 3926.43 622.575   4
 -13 -20  12 547.904 419.368   4
 -13 -20  13 2306.14 543.268   4
 -13 -21  -2 1566.93 420.821   4
 -13 -21  -1-4.40252 351.072   4
 -13 -21   0 1211.79 469.339   4
 -13 -21   1 2010.73 459.830   4
 -13 -21   2 1480.83 467.869   4
 -13 -21   3 50.2248 358.054   4
 -13 -21   4 6569.36 705.283   4
 -13 -21   5 2889.53 553.112   4
 -13 -21   6 6095.04 716.577   4
 -13 -21   7 620.251 396.110   4
 -13 -21   8 2161.02 537.881   4
 -13 -21   9 42.0052 373.627   4
 -13 -21  10 5164.03 671.229   4
 -13 -21  11-746.749 420.864   4
 -13 -21  12 7104.13 780.083   4
 -13 -22  -1-45.5820 328.407   4
 -13 -22   0 6519.71 730.115   4
 -13 -22   1 439.345 398.003   4
 -13 -22   2 7246.41 754.991   4
 -13 -22   3 1231.20 436.767   4
 -13 -22   4 1309.78 506.840   4
 -13 -22   5 3394.96 576.920   4
 -13 -22   6 1069.67 428.683   4
 -13 -22   7 1585.30 457.747   4
 -13 -22   8 5295.05 657.027   4
 -13 -22   9 829.339 414.445   4
 -13 -22  10 1968.99 526.870   4
 -13 -22  11 1216.99 452.668   4
 -13 -22  12-758.335 473.451   4
 -13 -23  -1 6.60578 380.211   4
 -13 -23   0 755.941 429.490   4
 -13 -23   1 5634.66 700.260   4
 -13 -23   2 799.985 406.290   4
 -13 -23   3 7070.28 762.855   4
 -13 -23   4 1190.67 416.209   4
 -13 -23   5 1207.37 461.723   4
 -13 -23   6 1177.09 419.675   4
 -13 -23   7 3072.08 581.463   4
 -13 -23   8 498.064 426.157   4
 -13 -23   9 4839.96 660.763   4
 -13 -23  10 1044.94 452.367   4
 -13 -23  11-560.416 382.825   4
 -13 -24   0 201.739 324.486   4
 -13 -24   1 970.596 429.931   4
 -13 -24   2 333.853 373.901   4
 -13 -24   3 2963.63 576.168   4
 -13 -24   4 804.165 409.041   4
 -13 -24   5 3772.49 566.258   4
 -13 -24   6 177.222 365.201   4
 -13 -24   7 2097.48 521.292   4
 -13 -24   8 245.049 358.131   4
 -13 -24   9 403.341 355.903   4
 -13 -24  10 581.093 422.200   4
 -13 -25   0 531.832 398.699   4
 -13 -25   1 4963.46 698.886   4
 -13 -25   2 182.328 410.941   4
 -13 -25   3 907.191 419.159   4
 -13 -25   4 6230.18 708.238   4
 -13 -25   5 582.639 402.908   4
 -13 -25   6 933.919 417.873   4
 -13 -25   7 3860.73 646.511   4
 -13 -25   8 1044.08 453.844   4
 -13 -25   9 2167.79 512.358   4
 -13 -26   1 547.223 378.545   4
 -13 -26   2 5806.06 697.547   4
 -13 -26   3-87.2149 357.298   4
 -13 -26   4 1750.42 539.214   4
 -13 -26   5 273.830 401.162   4
 -13 -26   6 2603.98 581.977   4
 -13 -26   7 52.0768 369.775   4
 -13 -26   8 5400.43 731.446   4
 -13 -27   2 376.788 406.794   4
 -13 -27   3 1579.30 485.469   4
 -13 -27   4 3998.69 607.148   4
 -13 -27   5 1294.30 483.133   4
 -13 -27   6 5432.46 706.664   4
 -13 -27   7-209.471 356.778   4
 -13 -28   3 3481.56 598.909   4
 -13 -28   4 1.93527 377.861   4
 -13 -28   5 6949.87 790.566   4
 -13 -28   6 723.092 401.728   4
 -12   0  -1-300.487 308.449   4
 -12   0   0 29984.4 1313.33   4
 -12   0   1-95.0702 286.826   4
 -12   0   2-138.055 258.943   4
 -12   0   3 514.780 353.597   6
 -12   0   3 258.195 269.142   4
 -12   0   4 6428.14 602.060   4
 -12   0   4 6731.19 620.664   6
 -12   0   5-282.164 308.971   6
 -12   0   5 186.300 265.910   4
 -12   0   6 21861.2 1042.41   4
 -12   0   6 20588.6 1062.57   6
 -12   0   7 59.2714 285.983   6
 -12   0   7-2.10608 268.326   4
 -12   0   8 12271.1 772.954   4
 -12   0   8 11071.1 797.499   6
 -12   0   9-99.1831 292.486   6
 -12   0  10-476.041 380.181   6
 -12   0  11 27.3729 310.259   6
 -12   0  12 18846.7 1098.84   6
 -12   0  13 362.584 336.193   6
 -12   0  14 1572.17 472.982   6
 -12   0  15 180.177 355.436   6
 -12   0  16 1811.60 513.657   6
 -12   0  17-642.646 423.085   6
 -12  -1  -2 1639.87 412.775   4
 -12   1  -1 12870.4 872.200   4
 -12  -1  -1 12120.9 864.095   4
 -12  -1   0 17521.2 1009.21   4
 -12   1   0 16971.3 989.960   4
 -12  -1   1 1301.70 359.135   4
 -12   1   1 1418.23 355.380   4
 -12   1   2 154.958 305.172   4
 -12  -1   2 493.546 338.059   4
 -12   1   3 541.502 293.961   6
 -12  -1   3 503.660 309.489   6
 -12  -1   3-215.708 284.557   4
 -12   1   3 464.718 277.648   4
 -12  -1   4 8227.74 656.084   4
 -12   1   4 6795.01 607.000   4
 -12  -1   4 8238.53 673.218   6
 -12   1   4 8280.42 664.945   6
 -12  -1   5 9828.68 706.819   4
 -12  -1   5 10080.6 747.353   6
 -12   1   5 10889.4 761.603   6
 -12   1   5 10804.6 728.529   4
 -12   1   6 1341.26 401.718   6
 -12   1   6 995.575 300.035   4
 -12  -1   6 729.983 370.479   6
 -12  -1   6 1300.26 369.080   4
 -12  -1   7 4383.09 491.701   4
 -12   1   7 4360.56 521.551   6
 -12   1   7 3583.73 458.591   4
 -12  -1   7 4865.62 570.036   6
 -12   1   8 2081.76 400.109   4
 -12  -1   8 1860.01 393.336   4
 -12   1   8 2039.26 452.504   6
 -12  -1   8 1082.48 353.935   6
 -12  -1   9 1215.46 406.544   6
 -12   1   9 213.881 325.907   6
 -12   1  10 5958.25 622.528   6
 -12  -1  10 6325.50 637.449   6
 -12  -1  11 1497.40 428.549   6
 -12   1  11 1946.79 464.107   6
 -12  -1  12 1882.34 465.701   6
 -12   1  12 2932.40 540.725   6
 -12  -1  13 3176.29 541.838   6
 -12   1  13 3198.34 531.736   6
 -12  -1  14 1088.97 446.099   6
 -12   1  14 452.745 377.274   6
 -12   1  15 2527.89 531.951   6
 -12  -1  15 1536.51 461.122   6
 -12  -1  16 3972.50 627.145   6
 -12   1  16 3635.84 581.537   6
 -12  -1  17-194.932 441.102   6
 -12   1  17-527.255 420.780   6
 -12  -2  -2 553.729 311.848   4
 -12  -2  -1 3617.28 527.671   4
 -12   2  -1 4440.00 572.482   4
 -12   2   0 1572.69 375.948   4
 -12  -2   0 1503.53 402.042   4
 -12  -2   1 10182.2 771.050   4
 -12   2   1 10363.2 764.497   4
 -12   2   2 111.194 276.167   4
 -12  -2   2 317.286 281.696   4
 -12  -2   3 3755.41 497.506   6
 -12   2   3 3592.81 469.422   4
 -12   2   3 2929.41 435.963   6
 -12  -2   3 3528.60 489.365   4
 -12   2   4 384.105 299.296   4
 -12  -2   4 321.116 300.983   4
 -12   2   4-294.603 336.791   6
 -12  -2   4-113.914 338.957   6
 -12  -2   5-208.180 333.639   6
 -12   2   5 577.517 333.642   4
 -12   2   5 735.886 360.389   6
 -12  -2   5 432.831 272.707   4
 -12  -2   6 2714.80 471.125   6
 -12  -2   6 3381.51 461.713   4
 -12   2   6 2487.18 421.748   6
 -12   2   6 2747.11 418.831   4
 -12  -2   7 693.770 366.203   6
 -12   2   7 509.655 293.733   4
 -12   2   7-73.0533 308.751   6
 -12  -2   7-79.9997 273.736   4
 -12  -2   8 867.113 310.174   4
 -12  -2   8 893.623 347.140   6
 -12   2   8 1089.15 375.729   6
 -12  -2   9 7040.40 607.931   4
 -12  -2   9 6233.96 646.491   6
 -12   2   9 5868.18 625.120   6
 -12   2  10-28.8255 323.633   6
 -12  -2  10 247.377 316.523   6
 -12  -2  11 11734.6 875.114   6
 -12   2  11 12912.1 903.484   6
 -12   2  12 214.240 340.988   6
 -12  -2  12-443.209 446.374   6
 -12   2  13 1140.30 406.420   6
 -12  -2  13 1484.08 471.432   6
 -12   2  14 58.7447 314.756   6
 -12  -2  14-383.186 390.773   6
 -12  -2  15 2349.89 509.278   6
 -12   2  15 1646.56 493.203   6
 -12   2  16 876.614 453.156   6
 -12  -2  16-58.4751 416.781   6
 -12  -2  17 7491.97 775.324   6
 -12   2  17 7556.45 806.521   6
 -12  -3  -2 633.888 390.686   4
 -12  -3  -1 15214.4 959.723   4
 -12   3   0-70.9026 306.474   4
 -12  -3   0 430.487 278.844   4
 -12  -3   1 857.219 311.302   4
 -12   3   1 1364.85 372.378   4
 -12   3   2 234.618 278.498   4
 -12  -3   2 508.403 318.459   4
 -12   3   3 375.804 295.160   6
 -12  -3   3 241.142 313.532   6
 -12   3   3 97.1952 272.775   4
 -12  -3   3 923.098 349.362   4
 -12   3   4 631.169 313.411   6
 -12  -3   4 781.391 375.824   6
 -12  -3   4 486.544 273.859   4
 -12   3   4 619.477 318.727   4
 -12   3   5 25574.7 1152.74   6
 -12   3   5 25357.8 1111.34   4
 -12  -3   5 23770.9 1139.61   6
 -12  -3   5 24478.9 1139.05   4
 -12   3   6-316.892 254.837   4
 -12   3   6 131.317 296.196   6
 -12  -3   6 212.086 345.588   6
 -12  -3   6-79.0787 278.086   4
 -12   3   7 12105.4 751.693   4
 -12  -3   7 13157.0 819.456   4
 -12   3   7 12114.9 832.322   6
 -12  -3   7 10647.6 800.291   6
 -12   3   8 1374.22 396.693   6
 -12  -3   8 963.087 384.314   6
 -12  -3   8 1462.72 365.726   4
 -12  -3   9 1423.01 410.179   6
 -12  -3   9 2433.04 421.727   4
 -12   3   9 1461.59 365.292   6
 -12   3  10 74.9023 314.321   6
 -12  -3  10 872.156 378.619   6
 -12   3  11 4574.68 606.094   6
 -12  -3  11 4289.37 617.703   6
 -12   3  12-541.726 358.444   6
 -12  -3  12-415.684 400.068   6
 -12   3  13 4508.99 597.533   6
 -12  -3  13 5770.38 680.562   6
 -12  -3  14 1325.67 446.890   6
 -12   3  14 1001.18 440.209   6
 -12   3  15 1321.91 494.963   6
 -12  -3  15 1089.04 439.589   6
 -12  -3  16 972.369 415.333   6
 -12   3  16 491.890 407.607   6
 -12  -3  17 862.744 483.193   6
 -12  -4  -3 2900.52 497.834   4
 -12  -4  -2 14982.7 964.066   4
 -12  -4  -1 1642.91 418.262   4
 -12   4   0 7399.71 666.326   4
 -12  -4   0 6108.38 635.706   4
 -12   4   1 5199.94 551.498   4
 -12  -4   1 4600.50 554.913   4
 -12   4   2 1566.88 384.731   4
 -12  -4   2 1492.38 370.145   4
 -12  -4   3 2238.66 429.026   4
 -12   4   3 1619.07 319.227   4
 -12  -4   3 2060.42 429.415   6
 -12   4   3 2722.02 431.037   6
 -12   4   4 11372.0 767.728   6
 -12  -4   4 11938.1 802.708   6
 -12   4   4 11199.6 751.469   4
 -12  -4   4 11492.5 788.566   4
 -12  -4   5 1836.24 431.005   6
 -12   4   5 1753.68 418.125   6
 -12  -4   5 1939.67 403.156   4
 -12   4   5 1466.22 352.865   4
 -12  -4   6 9818.63 765.130   6
 -12   4   6 9851.55 718.863   6
 -12  -4   6 11167.7 769.728   4
 -12   4   6 9436.14 663.307   4
 -12   4   7 772.309 367.811   6
 -12  -4   7 275.143 295.372   4
 -12  -4   7 342.018 374.577   6
 -12  -4   8 2332.33 419.565   4
 -12   4   8 2988.47 488.887   6
 -12  -4   8 2176.30 463.189   6
 -12  -4   9 3354.33 533.378   6
 -12   4   9 2848.05 500.310   6
 -12  -4   9 3669.33 474.185   4
 -12  -4  10-14.6478 357.582   6
 -12  -4  10 447.440 294.353   4
 -12   4  10 514.242 378.566   6
 -12  -4  11 10444.1 863.048   6
 -12   4  11 9320.58 793.697   6
 -12  -4  12 12349.4 905.783   6
 -12   4  12 12053.2 881.439   6
 -12   4  13 476.924 340.124   6
 -12  -4  13 901.635 456.447   6
 -12   4  14 2593.31 485.342   6
 -12  -4  14 3311.18 542.904   6
 -12  -4  15 144.650 361.381   6
 -12   4  15-261.837 380.368   6
 -12  -4  16 1453.69 549.579   6
 -12   4  16 1232.86 466.310   6
 -12  -4  17 3972.23 660.180   6
 -12  -5  -3 2239.36 454.310   4
 -12  -5  -2 752.304 361.752   4
 -12  -5  -1 1333.69 396.376   4
 -12   5   0 19161.3 1033.00   4
 -12  -5   0 19531.8 1065.90   4
 -12  -5   1 2045.65 419.919   4
 -12   5   1 1455.05 357.551   4
 -12   5   2 5207.79 563.337   4
 -12  -5   2 4915.98 558.052   4
 -12   5   3-32.7745 287.886   4
 -12   5   3 417.529 292.133   6
 -12  -5   3 775.566 367.842   4
 -12   5   4 18162.3 961.289   6
 -12   5   4 20313.5 991.802   4
 -12  -5   4 18735.0 1006.12   4
 -12  -5   5 275.425 301.712   4
 -12   5   5 403.506 294.857   4
 -12  -5   5 1045.99 361.365   6
 -12  -5   6 297.987 358.165   6
 -12   5   6 64.6958 243.836   4
 -12   5   6-50.8160 279.846   6
 -12  -5   6-551.278 354.985   4
 -12   5   7-327.740 299.943   6
 -12  -5   7-310.243 312.336   6
 -12  -5   7 227.579 285.000   4
 -12  -5   8 8840.23 695.033   4
 -12  -5   8 8411.00 754.832   6
 -12   5   8 8155.79 705.155   6
 -12  -5   9 287.116 356.580   6
 -12  -5   9 289.797 320.071   4
 -12   5   9 5.47898 294.472   6
 -12  -5  10 25090.1 1259.05   6
 -12  -5  10 26858.8 1198.74   4
 -12   5  10 26864.2 1266.93   6
 -12  -5  11-123.741 367.643   6
 -12   5  11 330.538 360.715   6
 -12  -5  12 9016.16 818.570   6
 -12   5  12 9184.84 809.655   6
 -12  -5  13 771.877 411.402   6
 -12   5  13 925.207 402.523   6
 -12  -5  14 543.396 414.985   6
 -12   5  14 665.422 414.828   6
 -12  -5  15 1333.47 446.783   6
 -12   5  15 4382.23 624.172   6
 -12  -5  16 6212.64 775.818   6
 -12  -5  17 123.833 448.595   6
 -12  -6  -3 914.491 380.739   4
 -12  -6  -2 1896.76 410.036   4
 -12  -6  -1 4506.47 581.763   4
 -12  -6   0 1668.31 420.552   4
 -12  -6   1 3738.68 525.000   4
 -12   6   1 4202.22 508.541   4
 -12   6   2 647.316 317.132   4
 -12  -6   2 738.463 346.225   4
 -12   6   3 18260.8 935.083   6
 -12  -6   3 18604.3 1024.29   4
 -12   6   3 18308.9 959.831   4
 -12  -6   4 4643.51 552.894   4
 -12   6   4 6021.23 575.158   4
 -12   6   4 5218.33 540.629   6
 -12   6   5 488.689 278.545   6
 -12   6   5 90.1106 265.690   4
 -12  -6   5 279.101 309.644   4
 -12   6   6 8299.79 683.017   6
 -12  -6   6 9484.22 710.290   4
 -12   6   7 3992.29 521.600   6
 -12  -6   7 4446.33 573.593   6
 -12  -6   7 4176.23 510.602   4
 -12  -6   8 1199.53 487.738   6
 -12  -6   8 249.243 331.290   4
 -12   6   8 387.698 329.206   6
 -12   6   9 8746.44 744.845   6
 -12  -6   9 9480.30 718.669   4
 -12  -6   9 8562.76 750.945   6
 -12  -6  10 1290.46 383.817   4
 -12  -6  10 336.564 413.514   6
 -12   6  10 208.138 364.009   6
 -12  -6  11 12764.5 930.566   6
 -12   6  11 14244.6 941.199   6
 -12   6  12 3264.94 551.162   6
 -12  -6  12 4231.69 621.792   6
 -12  -6  13 20.2047 385.678   6
 -12   6  13 448.154 396.716   6
 -12  -6  14-503.546 376.395   6
 -12   6  14-104.077 331.986   6
 -12  -6  15 734.903 408.776   6
 -12  -6  16 33.6712 416.721   6
 -12  -6  17 985.480 562.952   6
 -12  -7  -3 3279.72 523.878   4
 -12  -7  -2 479.156 357.159   4
 -12  -7  -1 13605.4 905.620   4
 -12  -7   0 827.403 361.881   4
 -12  -7   1 532.487 314.206   4
 -12   7   1 90.9367 265.080   4
 -12   7   2 2199.85 425.959   4
 -12  -7   2 820.705 340.517   4
 -12   7   3 250.563 312.933   6
 -12   7   3 883.659 311.355   4
 -12  -7   3 529.549 381.023   4
 -12   7   4-441.058 331.672   6
 -12  -7   4 207.741 313.250   4
 -12   7   4-146.913 248.613   4
 -12  -7   5 10171.2 747.307   4
 -12   7   5 10162.2 696.948   4
 -12   7   5 9372.60 712.263   6
 -12   7   6 458.410 291.301   6
 -12  -7   6 1445.68 371.786   4
 -12  -7   7 4568.83 535.140   4
 -12   7   7 3228.40 486.470   6
 -12  -7   8 1726.80 395.552   4
 -12   7   8 1204.95 365.310   6
 -12   7   9 11.8762 303.507   6
 -12  -7   9 30.4562 284.820   4
 -12  -7   9 462.103 433.848   6
 -12  -7  10 422.025 367.859   6
 -12  -7  10 730.405 355.917   4
 -12   7  10 499.476 346.717   6
 -12  -7  11 1945.19 491.013   6
 -12  -7  11 1697.26 422.039   4
 -12   7  11 1626.39 512.663   6
 -12   7  12-588.496 428.774   6
 -12  -7  12 664.572 442.890   6
 -12  -7  13 6614.25 720.694   6
 -12   7  13 6007.65 662.800   6
 -12   7  14 181.954 350.581   6
 -12  -7  14 813.098 425.201   6
 -12  -7  15 2970.36 546.596   6
 -12  -7  16-170.521 483.417   6
 -12  -7  17 364.013 476.922   6
 -12  -8  -3 4887.57 613.728   4
 -12  -8  -2 5099.50 611.268   4
 -12  -8  -1 2260.49 492.750   4
 -12  -8   0 719.088 370.096   4
 -12  -8   1 4075.77 537.377   4
 -12   8   2 453.716 282.901   4
 -12  -8   2 397.198 339.310   4
 -12  -8   3 13486.0 871.123   4
 -12   8   3 13028.1 810.477   6
 -12   8   3 12765.7 793.151   4
 -12   8   4 1213.52 380.918   4
 -12   8   4 802.876 349.557   6
 -12  -8   4 1381.23 389.163   4
 -12  -8   5 1398.36 368.011   4
 -12   8   5 1393.14 336.391   4
 -12   8   5 1277.78 337.583   6
 -12   8   6-17.9128 265.632   6
 -12  -8   6-99.6747 312.794   4
 -12  -8   7 2792.47 453.084   4
 -12   8   7 1465.37 385.753   6
 -12  -8   8 339.904 293.994   4
 -12   8   8 286.834 268.691   6
 -12  -8   9 9122.22 726.005   4
 -12   8   9 8849.24 757.817   6
 -12  -8  10 546.664 404.645   6
 -12  -8  10 373.137 301.258   4
 -12   8  10 648.277 360.153   6
 -12   8  11 13593.6 939.880   6
 -12  -8  11 16111.1 945.907   4
 -12  -8  11 13653.8 968.528   6
 -12   8  12 3483.67 536.408   6
 -12  -8  12 3820.86 610.484   6
 -12  -8  13 1110.45 472.190   6
 -12   8  13 700.800 413.323   6
 -12  -8  14 773.884 417.453   6
 -12  -8  15 2928.86 584.312   6
 -12  -8  16-1.79714 395.837   6
 -12  -8  17 4137.20 650.280   6
 -12  -9  -4 4859.48 610.484   4
 -12  -9  -3 1362.29 450.134   4
 -12  -9  -2 2044.54 435.162   4
 -12  -9  -1 3026.44 500.717   4
 -12  -9   0 8481.86 738.993   4
 -12  -9   1 613.233 331.327   4
 -12   9   2 13795.1 835.609   4
 -12  -9   2 13473.8 871.224   4
 -12  -9   3-30.8205 311.116   4
 -12   9   3 303.492 308.350   6
 -12   9   3 350.679 281.945   4
 -12  -9   4 21244.7 1099.05   4
 -12   9   4 20706.2 1004.50   4
 -12   9   4 21577.1 1042.23   6
 -12   9   5 3222.45 445.870   6
 -12  -9   5 3316.67 488.432   4
 -12  -9   6 382.009 291.294   4
 -12   9   6 237.802 293.534   6
 -12  -9   7 354.268 330.156   4
 -12   9   7 400.552 287.765   6
 -12  -9   8 16097.0 961.292   4
 -12   9   8 14937.4 922.929   6
 -12   9   9-44.3404 338.493   6
 -12  -9   9-156.484 336.160   4
 -12  -9  10 18452.0 1013.00   4
 -12   9  10 15990.4 992.732   6
 -12  -9  11 471.109 296.879   4
 -12  -9  11 1002.15 448.103   6
 -12   9  11 388.349 359.454   6
 -12   9  12 3353.01 541.329   6
 -12  -9  12 2803.70 470.278   4
 -12  -9  12 3638.45 618.387   6
 -12  -9  13 792.337 445.173   6
 -12  -9  14 1058.62 470.657   6
 -12  -9  15 767.532 432.454   6
 -12  -9  16 2542.53 565.741   6
 -12  -9  17-190.559 444.125   6
 -12 -10  -4 1358.26 450.858   4
 -12 -10  -3 527.575 357.506   4
 -12 -10  -2 13475.0 922.351   4
 -12 -10  -1-696.340 350.808   4
 -12 -10   0 5478.41 619.512   4
 -12 -10   1 4691.26 565.467   4
 -12 -10   2-130.234 341.031   4
 -12  10   3 8151.42 648.330   4
 -12 -10   3 8762.26 726.703   4
 -12  10   4 2776.95 437.799   4
 -12  10   4 3123.38 445.630   6
 -12 -10   4 2807.57 478.877   4
 -12 -10   5 258.563 285.217   4
 -12  10   5-149.976 282.466   6
 -12 -10   6 2576.58 441.712   4
 -12  10   6 3275.95 482.776   6
 -12  10   7 114.205 278.803   6
 -12 -10   7 977.690 371.756   4
 -12  10   8 800.282 345.564   6
 -12 -10   8 1016.24 357.615   4
 -12  10   9 1648.04 417.090   6
 -12 -10   9 2226.58 440.269   4
 -12 -10  10-208.864 306.151   4
 -12  10  10 204.899 364.499   6
 -12 -10  11 1054.99 385.727   4
 -12 -10  11 1533.78 507.033   6
 -12 -10  12 6480.00 645.609   4
 -12 -10  12 7508.56 793.980   6
 -12 -10  13-227.576 380.941   6
 -12 -10  14 3558.83 598.780   6
 -12 -10  15-488.707 436.293   6
 -12 -10  16 1382.65 503.140   6
 -12 -10  17-103.238 466.078   6
 -12 -11  -4 1032.74 378.635   4
 -12 -11  -3 5616.64 657.134   4
 -12 -11  -2 290.585 298.585   4
 -12 -11  -1 6169.37 661.046   4
 -12 -11   0 524.796 377.242   4
 -12 -11   1 1891.18 416.301   4
 -12 -11   2 428.081 322.204   4
 -12  11   3 354.636 266.528   4
 -12 -11   3-55.7453 303.048   4
 -12  11   4 10780.8 730.300   6
 -12 -11   4 11179.6 812.116   4
 -12 -11   5 978.653 365.208   4
 -12  11   5 646.610 304.750   6
 -12 -11   6 984.905 377.634   4
 -12  11   6 664.744 328.988   6
 -12  11   7 3822.08 493.648   6
 -12 -11   7 3966.36 538.244   4
 -12  11   8 913.684 370.251   6
 -12 -11   8 971.674 362.676   4
 -12 -11   9 262.194 357.528   4
 -12 -11  10 5718.45 610.557   4
 -12 -11  11 1984.28 450.259   4
 -12 -11  12 501.315 346.999   4
 -12 -11  12 1329.07 547.225   6
 -12 -11  13 7710.43 811.869   6
 -12 -11  14 5317.67 692.171   6
 -12 -11  15 993.117 524.457   6
 -12 -11  16 715.717 444.712   6
 -12 -11  17-475.508 407.566   6
 -12 -12  -4 149.243 343.003   4
 -12 -12  -3 6893.03 733.475   4
 -12 -12  -2 1472.17 420.783   4
 -12 -12  -1 1016.10 408.798   4
 -12 -12   0 228.707 326.380   4
 -12 -12   1 7341.99 690.607   4
 -12 -12   2 126.917 304.361   4
 -12 -12   3 19277.9 1058.14   4
 -12 -12   4-668.272 355.544   4
 -12 -12   5 753.127 356.336   4
 -12 -12   6 2206.22 424.657   4
 -12 -12   7 4826.12 571.235   4
 -12 -12   8 236.847 368.456   4
 -12 -12   9 11454.4 838.076   4
 -12 -12  10 1759.92 429.067   4
 -12 -12  11 3002.06 484.348   4
 -12 -12  12 390.228 352.288   4
 -12 -12  13 2711.67 477.093   4
 -12 -12  13 3135.43 667.934   6
 -12 -12  14 795.581 445.626   6
 -12 -12  15 2403.05 571.674   6
 -12 -12  16 1138.73 508.807   6
 -12 -13  -4 7498.08 752.971   4
 -12 -13  -3 9523.95 813.369   4
 -12 -13  -2 2490.02 483.182   4
 -12 -13  -1 8482.78 759.960   4
 -12 -13   0 2411.87 458.380   4
 -12 -13   1 225.084 292.568   4
 -12 -13   2 3828.97 533.469   4
 -12 -13   3 1291.63 392.486   4
 -12 -13   4 1902.57 423.048   4
 -12 -13   5 8432.15 732.613   4
 -12 -13   6-193.063 319.254   4
 -12 -13   7 3322.04 494.686   4
 -12 -13   8 4482.54 571.334   4
 -12 -13   9 3141.30 480.111   4
 -12 -13  10 735.239 356.661   4
 -12 -13  11 1801.71 400.369   4
 -12 -13  12-214.000 329.385   4
 -12 -13  13 10347.5 894.604   6
 -12 -13  13 9566.96 807.134   4
 -12 -13  14 128.459 448.860   6
 -12 -13  15 3610.48 613.946   6
 -12 -13  16 4740.97 739.143   6
 -12 -14  -5 363.201 316.227   4
 -12 -14  -4 2020.29 451.518   4
 -12 -14  -3 847.791 361.572   4
 -12 -14  -2 7929.45 742.934   4
 -12 -14  -1 885.089 371.918   4
 -12 -14   0 7055.46 693.801   4
 -12 -14   1 488.718 313.871   4
 -12 -14   2 576.623 302.184   4
 -12 -14   3 631.799 339.058   4
 -12 -14   4 4691.07 589.807   4
 -12 -14   5 842.618 367.233   4
 -12 -14   6 8583.93 733.498   4
 -12 -14   7 1624.39 428.007   4
 -12 -14   8 11765.7 849.180   4
 -12 -14   9 1498.23 433.961   4
 -12 -14  10 109.159 288.311   4
 -12 -14  11 862.827 374.595   4
 -12 -14  12 13999.3 953.794   4
 -12 -14  13 765.964 390.466   4
 -12 -14  14 5752.68 706.255   6
 -12 -14  14 4209.91 599.864   4
 -12 -14  15-92.3372 422.503   6
 -12 -14  16 1509.59 593.388   6
 -12 -15  -5 330.597 355.132   4
 -12 -15  -4 4878.16 608.030   4
 -12 -15  -3 813.535 359.697   4
 -12 -15  -2 640.165 324.575   4
 -12 -15  -1 2653.17 500.330   4
 -12 -15   0 3388.67 513.336   4
 -12 -15   1 75.8746 327.096   4
 -12 -15   2 8377.76 740.387   4
 -12 -15   3 209.337 360.908   4
 -12 -15   4 8605.17 751.605   4
 -12 -15   5 1523.48 400.394   4
 -12 -15   6 1529.14 412.860   4
 -12 -15   7 6265.46 671.497   4
 -12 -15   8 4297.20 572.376   4
 -12 -15   9 43.9528 300.395   4
 -12 -15  10 4583.05 580.988   4
 -12 -15  11 1056.67 399.328   4
 -12 -15  12 1748.14 469.276   4
 -12 -15  13 3600.38 568.467   4
 -12 -15  14 1656.50 524.618   6
 -12 -15  14 1011.87 407.287   4
 -12 -15  15 228.661 480.558   6
 -12 -15  16 827.583 522.052   6
 -12 -16  -5 3442.80 552.093   4
 -12 -16  -4 603.331 399.777   4
 -12 -16  -3 3076.81 518.577   4
 -12 -16  -2 2851.35 502.945   4
 -12 -16  -1 317.814 357.481   4
 -12 -16   0 72.4129 308.523   4
 -12 -16   1 16148.6 1002.31   4
 -12 -16   2 846.001 370.276   4
 -12 -16   3 8682.56 740.031   4
 -12 -16   4-109.116 309.771   4
 -12 -16   5-10.9002 324.470   4
 -12 -16   6 2349.58 477.603   4
 -12 -16   7 982.864 377.157   4
 -12 -16   8 1553.34 381.778   4
 -12 -16   9 6041.85 641.548   4
 -12 -16  10 799.622 339.167   4
 -12 -16  11 1978.47 456.887   4
 -12 -16  12 2838.50 508.935   4
 -12 -16  13 1275.18 495.122   4
 -12 -16  14 2211.66 471.949   4
 -12 -16  15 1374.45 598.568   6
 -12 -16  16 1231.25 547.190   6
 -12 -17  -5 110.075 379.488   4
 -12 -17  -4 247.537 320.436   4
 -12 -17  -3 5387.01 653.172   4
 -12 -17  -2-404.646 362.146   4
 -12 -17  -1 6228.26 682.246   4
 -12 -17   0 1293.85 411.988   4
 -12 -17   1 1754.94 471.304   4
 -12 -17   2 394.869 303.819   4
 -12 -17   3 74.2275 359.136   4
 -12 -17   4 678.798 394.610   4
 -12 -17   5 12268.2 882.143   4
 -12 -17   6 393.483 339.874   4
 -12 -17   7 16083.3 1017.97   4
 -12 -17   8 878.788 338.240   4
 -12 -17   9 2942.10 498.292   4
 -12 -17  10 226.250 324.800   4
 -12 -17  11 2317.39 504.501   4
 -12 -17  12 354.757 357.362   4
 -12 -17  13 17408.7 1093.47   4
 -12 -17  14 7.81105 311.483   4
 -12 -17  15 2979.43 643.825   6
 -12 -17  15 1541.21 444.802   4
 -12 -18  -5 2906.93 514.015   4
 -12 -18  -4 1480.27 410.443   4
 -12 -18  -3 4056.67 565.843   4
 -12 -18  -2 2800.93 514.101   4
 -12 -18  -1 2625.03 491.584   4
 -12 -18   0 10432.5 839.669   4
 -12 -18   1 12854.7 921.735   4
 -12 -18   2 47.4625 335.324   4
 -12 -18   3 10673.1 823.867   4
 -12 -18   4 11497.5 863.468   4
 -12 -18   5 784.086 413.397   4
 -12 -18   6 13122.7 910.355   4
 -12 -18   7 2064.99 447.087   4
 -12 -18   8 11528.1 869.091   4
 -12 -18   9 4532.73 584.855   4
 -12 -18  10-253.538 349.193   4
 -12 -18  11 2269.50 464.823   4
 -12 -18  12 6983.09 729.099   4
 -12 -18  13 1266.88 408.355   4
 -12 -18  14 2306.77 522.884   4
 -12 -18  15 382.156 379.785   4
 -12 -18  15 317.195 502.618   6
 -12 -19  -5 816.952 384.856   4
 -12 -19  -4 7081.25 733.061   4
 -12 -19  -3 672.803 330.473   4
 -12 -19  -2 636.422 398.477   4
 -12 -19  -1 2679.02 504.572   4
 -12 -19   0 6435.88 708.822   4
 -12 -19   1 369.286 336.486   4
 -12 -19   2 14274.0 973.185   4
 -12 -19   3 3907.83 562.458   4
 -12 -19   4 3063.03 514.573   4
 -12 -19   5 1928.78 456.179   4
 -12 -19   6 531.865 397.058   4
 -12 -19   7 1951.74 441.064   4
 -12 -19   8 6235.35 723.316   4
 -12 -19   9 693.379 389.269   4
 -12 -19  10 6360.91 665.076   4
 -12 -19  11 1000.17 371.922   4
 -12 -19  12 5562.23 648.137   4
 -12 -19  13 429.441 378.829   4
 -12 -19  14 651.244 365.690   4
 -12 -19  15 810.000 422.984   4
 -12 -20  -5 6433.57 696.123   4
 -12 -20  -4 719.309 378.031   4
 -12 -20  -3 396.462 378.787   4
 -12 -20  -2 2731.38 509.696   4
 -12 -20  -1 1165.70 416.487   4
 -12 -20   0 1528.80 427.626   4
 -12 -20   1 2283.53 473.787   4
 -12 -20   2 670.559 382.510   4
 -12 -20   3 991.944 408.553   4
 -12 -20   4 1975.81 457.426   4
 -12 -20   5 647.983 397.376   4
 -12 -20   6 7876.11 758.022   4
 -12 -20   7 362.637 386.559   4
 -12 -20   8 4779.48 621.073   4
 -12 -20   9 2880.69 495.524   4
 -12 -20  10 1023.57 420.097   4
 -12 -20  11 3855.25 590.823   4
 -12 -20  12 6852.56 722.626   4
 -12 -20  13 305.212 387.576   4
 -12 -20  14 1859.10 469.878   4
 -12 -20  15 1171.31 448.873   4
 -12 -21  -5 401.093 370.895   4
 -12 -21  -4 2733.25 520.220   4
 -12 -21  -3 3678.75 573.701   4
 -12 -21  -2 1036.56 421.704   4
 -12 -21  -1 6429.78 692.191   4
 -12 -21   0 1165.61 424.032   4
 -12 -21   1 3358.91 537.938   4
 -12 -21   2 3956.83 586.244   4
 -12 -21   3 3096.79 506.243   4
 -12 -21   4 3343.91 563.606   4
 -12 -21   5 9951.58 826.268   4
 -12 -21   6 1775.85 463.614   4
 -12 -21   7 10652.8 861.549   4
 -12 -21   8 107.612 340.434   4
 -12 -21   9 140.037 323.709   4
 -12 -21  10 1488.08 465.816   4
 -12 -21  11 1790.10 451.670   4
 -12 -21  12 284.606 333.758   4
 -12 -21  13 6057.06 696.961   4
 -12 -21  14 910.753 396.177   4
 -12 -22  -5 7485.64 789.637   4
 -12 -22  -4 674.576 345.257   4
 -12 -22  -3 7171.07 751.041   4
 -12 -22  -2 855.074 389.329   4
 -12 -22  -1-37.3011 330.446   4
 -12 -22   0 4812.20 593.109   4
 -12 -22   1 5679.95 668.282   4
 -12 -22   2 1436.34 426.997   4
 -12 -22   3 7823.20 741.952   4
 -12 -22   4 8037.59 755.913   4
 -12 -22   5 1364.50 386.733   4
 -12 -22   6 2217.88 453.798   4
 -12 -22   7 1943.10 440.726   4
 -12 -22   8 189.326 380.566   4
 -12 -22   9 6443.08 711.734   4
 -12 -22  10 190.150 380.309   4
 -12 -22  11 5399.04 663.837   4
 -12 -22  12-602.181 395.129   4
 -12 -22  13-282.653 364.676   4
 -12 -22  14-517.874 389.018   4
 -12 -23  -5-263.972 344.250   4
 -12 -23  -4 5121.02 727.664   4
 -12 -23  -3 1650.35 478.324   4
 -12 -23  -2 870.217 385.119   4
 -12 -23  -1-120.069 321.448   4
 -12 -23   0 851.717 438.306   4
 -12 -23   1 938.921 363.682   4
 -12 -23   2 2622.04 513.378   4
 -12 -23   3 619.217 327.107   4
 -12 -23   4 3903.84 584.425   4
 -12 -23   5 1017.57 414.151   4
 -12 -23   6 523.239 389.674   4
 -12 -23   7 691.668 372.857   4
 -12 -23   8 3826.06 585.593   4
 -12 -23   9 1097.06 412.427   4
 -12 -23  10 7620.51 751.276   4
 -12 -23  11 5498.86 790.217   4
 -12 -23  12 1539.16 455.930   4
 -12 -23  13 2300.69 476.255   4
 -12 -24  -4 424.295 370.587   4
 -12 -24  -3 377.504 353.440   4
 -12 -24  -2 7933.04 764.636   4
 -12 -24  -1 757.074 394.508   4
 -12 -24   0 4786.46 635.044   4
 -12 -24   1-665.319 396.472   4
 -12 -24   2 241.327 377.221   4
 -12 -24   3 1609.24 473.504   4
 -12 -24   4 5568.48 655.601   4
 -12 -24   5 510.806 332.578   4
 -12 -24   6 7450.56 743.042   4
 -12 -24   7 459.135 361.752   4
 -12 -24   8 1392.42 428.453   4
 -12 -24   9 1727.46 479.677   4
 -12 -24  10 1456.59 484.070   4
 -12 -24  11 239.984 385.278   4
 -12 -24  12 3929.02 619.045   4
 -12 -24  13 412.532 419.762   4
 -12 -25  -4 1304.12 447.761   4
 -12 -25  -3 935.774 386.901   4
 -12 -25  -2 380.387 352.327   4
 -12 -25  -1 10674.9 876.484   4
 -12 -25   0 1102.39 431.725   4
 -12 -25   1 1390.45 426.043   4
 -12 -25   2 1868.72 468.840   4
 -12 -25   3 716.820 365.694   4
 -12 -25   4 1596.07 444.483   4
 -12 -25   5 2996.32 529.910   4
 -12 -25   6 402.073 384.125   4
 -12 -25   7 1132.07 418.147   4
 -12 -25   8 531.077 381.681   4
 -12 -25   9 1056.63 434.309   4
 -12 -25  10 6923.83 756.553   4
 -12 -25  11 687.566 393.602   4
 -12 -25  12 766.451 388.542   4
 -12 -26  -4 483.696 353.825   4
 -12 -26  -3 782.223 424.972   4
 -12 -26  -2 126.359 360.129   4
 -12 -26  -1 632.827 432.306   4
 -12 -26   0-84.8171 344.857   4
 -12 -26   1 2969.73 532.870   4
 -12 -26   2 820.273 413.224   4
 -12 -26   3 5917.48 675.770   4
 -12 -26   4 399.288 355.125   4
 -12 -26   5 3328.42 564.607   4
 -12 -26   6 1202.84 439.428   4
 -12 -26   7 349.742 365.813   4
 -12 -26   8 539.590 347.319   4
 -12 -26   9 12384.0 976.227   4
 -12 -26  10 1030.18 467.760   4
 -12 -26  11 5847.74 710.579   4
 -12 -26  12-365.064 395.823   4
 -12 -27  -3 3659.24 582.116   4
 -12 -27  -2 603.500 404.829   4
 -12 -27  -1 5295.65 672.114   4
 -12 -27   0 1390.34 480.995   4
 -12 -27   1 2655.38 546.454   4
 -12 -27   2 1288.99 431.667   4
 -12 -27   3 278.298 314.055   4
 -12 -27   4 1619.48 432.163   4
 -12 -27   5 7873.86 787.798   4
 -12 -27   6 893.272 418.682   4
 -12 -27   7 2236.90 524.100   4
 -12 -27   8 2956.48 573.706   4
 -12 -27   9 1154.37 434.758   4
 -12 -27  10 771.690 390.176   4
 -12 -27  11 1555.62 507.003   4
 -12 -28  -3 50.3568 394.324   4
 -12 -28  -2 3668.24 567.768   4
 -12 -28  -1 744.706 430.647   4
 -12 -28   0 9838.79 869.074   4
 -12 -28   1-28.2807 317.114   4
 -12 -28   2 339.599 371.409   4
 -12 -28   3 677.364 413.630   4
 -12 -28   4 5401.16 702.900   4
 -12 -28   5 955.653 433.674   4
 -12 -28   6 7789.89 792.715   4
 -12 -28   7-427.079 419.537   4
 -12 -28   8 723.435 450.813   4
 -12 -28   9 773.242 406.949   4
 -12 -28  10 1686.06 508.876   4
 -12 -29  -2 722.432 414.282   4
 -12 -29  -1-272.711 332.425   4
 -12 -29   0 949.372 427.948   4
 -12 -29   1 171.973 390.544   4
 -12 -29   2 2892.72 535.274   4
 -12 -29   3 2292.66 541.477   4
 -12 -29   4 3536.60 576.319   4
 -12 -29   5 132.814 333.589   4
 -12 -29   6 1324.89 492.018   4
 -12 -29   7 1658.32 439.661   4
 -12 -29   8 3663.43 630.601   4
 -12 -29   9 1735.52 580.831   4
 -12 -29  10 13283.8 1036.14   4
 -12 -30  -2 5618.45 703.343   4
 -12 -30  -1-56.5738 363.168   4
 -12 -30   0 2312.97 526.971   4
 -12 -30   1 4859.00 672.802   4
 -12 -30   2 593.530 376.910   4
 -12 -30   3 3724.55 619.225   4
 -12 -30   4 4375.34 669.398   4
 -12 -30   5 302.548 351.988   4
 -12 -30   6 4319.90 656.435   4
 -12 -30   7 1856.87 483.656   4
 -12 -30   8 19.1883 353.742   4
 -12 -30   9 5300.95 701.053   4
 -12 -31  -1 3421.67 593.334   4
 -12 -31   0 590.509 414.676   4
 -12 -31   1 2380.48 523.566   4
 -12 -31   2 953.868 424.419   4
 -12 -31   3 3963.78 596.677   4
 -12 -31   4 1154.67 466.524   4
 -12 -31   5 8467.45 840.823   4
 -12 -31   6 534.639 404.042   4
 -12 -31   7 6131.82 726.292   4
 -12 -31   8 1412.54 457.759   4
 -12 -32  -1 624.071 413.113   4
 -12 -32   0 1001.06 449.790   4
 -12 -32   1 523.300 433.537   4
 -12 -32   2 479.146 392.514   4
 -12 -32   3 1730.21 517.139   4
 -12 -32   4 2932.06 532.267   4
 -12 -32   5 3553.42 616.550   4
 -12 -32   6 3182.87 611.666   4
 -12 -32   7 593.159 395.675   4
 -12 -33   0 466.385 404.519   4
 -12 -33   1 96.9592 369.406   4
 -12 -33   2 6735.17 771.336   4
 -12 -33   3 2.38844 374.491   4
 -12 -33   4 1686.57 488.556   4
 -12 -33   5 1510.04 481.283   4
 -12 -33   6-225.418 420.331   4
 -12 -34   2-403.517 413.980   4
 -12 -34   3 942.947 474.019   4
 -12 -34   4 1799.03 548.009   4
 -11   0  -2-71.5744 274.996   4
 -11   0  -1 9368.22 714.153   4
 -11   0   0-114.856 272.893   4
 -11   0   1 33916.3 1316.90   4
 -11   0   2 462.520 276.737   6
 -11   0   2-311.826 303.558   4
 -11   0   3 1792.59 381.175   6
 -11   0   3 2338.32 422.181   4
 -11   0   4 130.650 283.375   4
 -11   0   4-128.641 298.003   6
 -11   0   5 471.425 263.258   4
 -11   0   5 105.812 313.752   6
 -11   0   6 213.605 274.045   4
 -11   0   6-17.6871 273.382   6
 -11   0   7 37023.9 1404.14   6
 -11   0   7 37052.6 1318.97   4
 -11   0   8-701.717 323.893   6
 -11   0   8 406.884 279.080   4
 -11   0   9 10006.4 749.615   6
 -11   0  10-122.157 314.548   6
 -11   0  11 1332.18 438.812   6
 -11   0  12 256.462 301.388   6
 -11   0  13 4281.85 583.328   6
 -11   0  14 228.887 376.536   6
 -11   0  15 18129.5 1100.70   6
 -11   0  16 251.224 413.474   6
 -11   0  17 1802.31 514.109   6
 -11  -1  -2 2636.38 464.029   4
 -11   1  -2 2319.58 415.939   4
 -11  -1  -1 8353.20 678.634   4
 -11   1  -1 9348.73 711.004   4
 -11   1   0 9353.60 703.894   4
 -11  -1   0 9891.73 717.614   4
 -11   1   1 1312.59 334.896   4
 -11  -1   1 1331.30 360.181   4
 -11   1   2 8193.93 657.012   4
 -11   1   2 9312.82 654.624   6
 -11  -1   2 9399.51 651.844   6
 -11  -1   2 9359.87 689.513   4
 -11  -1   3 30846.4 1215.46   4
 -11   1   3 28357.1 1166.09   4
 -11   1   3 27548.7 1139.70   6
 -11  -1   3 28473.5 1157.36   6
 -11   1   4 1367.27 322.968   4
 -11  -1   4 1175.24 349.745   6
 -11   1   4 484.931 276.213   6
 -11  -1   4 784.532 315.673   4
 -11   1   5-176.842 319.085   6
 -11   1   5-107.902 261.980   4
 -11  -1   5 192.234 239.027   4
 -11  -1   5 74.7741 288.881   6
 -11  -1   6-148.909 276.918   4
 -11   1   6 377.215 272.315   4
 -11   1   6-317.241 320.128   6
 -11  -1   6-0.73869 299.049   6
 -11   1   7 475.375 298.940   6
 -11  -1   7 567.010 339.608   6
 -11  -1   7 83.3200 254.679   4
 -11   1   7 930.828 303.372   4
 -11  -1   8 12480.0 754.296   4
 -11   1   8 11720.6 803.955   6
 -11   1   8 12424.4 731.141   4
 -11  -1   8 11557.1 797.071   6
 -11   1   9 5491.33 598.027   6
 -11  -1   9 4567.57 554.632   6
 -11  -1   9 5727.40 526.631   4
 -11  -1  10 1285.36 380.539   6
 -11   1  10 1433.51 394.713   6
 -11  -1  11 5653.27 618.664   6
 -11   1  11 5438.30 579.665   6
 -11   1  12 1873.58 419.498   6
 -11  -1  12 2235.72 486.720   6
 -11  -1  13 1453.21 469.039   6
 -11   1  13 1194.49 388.879   6
 -11   1  14 4051.53 548.868   6
 -11  -1  14 3563.57 554.011   6
 -11   1  15 533.047 442.271   6
 -11  -1  15-225.660 379.437   6
 -11   1  16 3691.52 573.146   6
 -11  -1  16 5036.77 603.328   6
 -11  -1  17 2683.74 541.228   6
 -11   1  17 4178.15 627.920   6
 -11  -2  -2 5797.22 561.608   4
 -11  -2  -1 167.062 305.863   4
 -11   2  -1-29.6189 256.960   4
 -11   2   0 5185.31 562.718   4
 -11  -2   0 6198.39 602.206   4
 -11  -2   1 767.226 279.861   4
 -11   2   1 1031.86 302.384   4
 -11  -2   2 19491.6 978.479   4
 -11  -2   2 19436.3 933.667   6
 -11   2   2 19654.1 923.884   6
 -11   2   2 18912.1 947.649   4
 -11   2   3-189.187 294.578   6
 -11   2   3 625.621 307.236   4
 -11  -2   3 91.4996 302.519   6
 -11  -2   3 128.898 258.872   4
 -11   2   4 17161.3 912.774   6
 -11   2   4 18473.4 914.465   4
 -11  -2   4 19594.6 970.021   6
 -11  -2   4 17343.3 920.701   4
 -11   2   5 292.201 303.038   6
 -11   2   5 508.306 259.127   4
 -11  -2   5 296.307 267.606   4
 -11  -2   5 511.785 287.471   6
 -11   2   6 409.409 295.616   4
 -11  -2   6 316.870 282.519   6
 -11   2   6 31.1707 284.148   6
 -11  -2   6 332.072 263.319   4
 -11  -2   7 8059.76 614.310   4
 -11   2   7 7199.09 612.735   6
 -11  -2   7 8666.16 688.428   6
 -11   2   7 8772.82 630.769   4
 -11   2   8 5002.91 592.336   6
 -11  -2   8 5894.50 551.786   4
 -11  -2   8 5326.11 601.621   6
 -11   2   8 4303.73 468.801   4
 -11  -2   9 3868.49 460.917   4
 -11   2   9 3106.58 491.196   6
 -11  -2   9 2950.25 475.228   6
 -11  -2  10 6101.22 626.711   6
 -11   2  10 4808.30 542.745   6
 -11   2  11 497.043 349.249   6
 -11  -2  11 1269.96 432.178   6
 -11   2  12 3102.71 506.366   6
 -11  -2  12 3396.62 524.390   6
 -11  -2  13-423.200 398.347   6
 -11   2  13 267.463 368.699   6
 -11   2  14 536.797 373.715   6
 -11  -2  14 19.9080 331.876   6
 -11   2  15-619.202 413.970   6
 -11  -2  15 101.888 359.333   6
 -11  -2  16 3794.69 618.055   6
 -11   2  16 3397.17 574.511   6
 -11   2  17 25.9954 359.986   6
 -11  -2  17 287.757 429.916   6
 -11  -3  -3 3386.44 489.703   4
 -11  -3  -2 3773.62 500.646   4
 -11   3  -1 1312.08 347.659   4
 -11  -3  -1 2209.56 409.925   4
 -11   3   0 13154.6 802.958   4
 -11  -3   0 12204.2 806.239   4
 -11   3   1 1204.59 343.562   4
 -11  -3   1 1151.38 344.251   4
 -11   3   2 10446.5 670.853   6
 -11   3   2 9559.03 678.158   4
 -11  -3   2 9638.80 693.519   4
 -11   3   3 4425.33 494.429   4
 -11   3   3 3714.94 457.378   6
 -11  -3   3 4866.27 522.460   4
 -11  -3   4 1524.62 371.156   4
 -11   3   4 1352.50 342.624   4
 -11   3   4 2405.90 402.770   6
 -11  -3   4 2870.59 456.436   6
 -11   3   5 843.356 247.907   4
 -11  -3   5 966.641 370.270   6
 -11  -3   5 0.42627 256.534   4
 -11   3   5 54.3904 287.080   6
 -11   3   6 5532.18 556.387   6
 -11  -3   6 4840.19 527.996   6
 -11  -3   6 5383.97 527.323   4
 -11   3   6 4584.93 464.883   4
 -11  -3   7 429.068 297.880   4
 -11   3   7 353.165 285.584   6
 -11  -3   7 549.453 304.464   6
 -11   3   7 225.849 239.333   4
 -11  -3   8 42328.9 1445.92   4
 -11  -3   8 40225.1 1493.10   6
 -11   3   8 38386.8 1463.28   6
 -11  -3   9 1696.92 434.551   6
 -11   3   9 2317.04 456.608   6
 -11  -3   9 2150.43 372.472   4
 -11  -3  10 1616.20 358.757   4
 -11   3  10 1046.86 369.231   6
 -11  -3  10 2440.26 442.196   6
 -11   3  11 1850.23 451.450   6
 -11  -3  11 2737.21 507.656   6
 -11   3  12 2150.40 428.086   6
 -11  -3  12 1448.37 374.866   6
 -11   3  13 115.565 323.839   6
 -11  -3  13-12.0490 362.615   6
 -11  -3  14 3634.25 566.586   6
 -11   3  14 3920.57 561.266   6
 -11   3  15 41.5007 338.706   6
 -11  -3  15-536.034 415.847   6
 -11  -3  16 5167.37 658.196   6
 -11   3  16 4576.09 593.878   6
 -11  -3  17-623.192 386.318   6
 -11  -4  -3 1318.98 412.378   4
 -11  -4  -2 662.530 312.090   4
 -11  -4  -1 11338.2 796.600   4
 -11  -4   0 587.015 310.306   4
 -11   4   0 1228.97 365.639   4
 -11  -4   1 10876.7 749.918   4
 -11   4   1 11098.1 747.747   4
 -11   4   2 20336.3 981.865   4
 -11   4   2 20343.1 942.376   6
 -11  -4   2 20217.3 1006.92   4
 -11   4   3 3738.33 463.213   6
 -11   4   3 3862.04 461.021   4
 -11  -4   3 4745.96 531.945   4
 -11   4   4 7333.49 570.007   4
 -11  -4   4 6678.09 597.049   4
 -11   4   4 6918.00 579.152   6
 -11   4   5 12559.5 769.287   6
 -11   4   5 12048.8 723.036   4
 -11  -4   5 10170.4 707.891   4
 -11   4   6 514.822 324.468   6
 -11  -4   6 1372.90 358.786   4
 -11   4   6 867.604 279.618   4
 -11  -4   7 20078.5 1031.03   6
 -11   4   7 20192.8 1014.99   6
 -11   4   7 21213.1 946.525   4
 -11  -4   7 20826.7 988.565   4
 -11  -4   8 372.050 283.607   4
 -11  -4   8 885.214 391.574   6
 -11   4   8 741.093 358.893   6
 -11   4   9 4932.08 553.110   6
 -11  -4   9 4532.84 513.773   4
 -11  -4   9 4050.04 541.729   6
 -11  -4  10 5914.58 598.808   6
 -11  -4  10 6693.66 587.862   4
 -11   4  10 5613.73 606.828   6
 -11   4  11 405.210 367.339   6
 -11  -4  11 302.468 413.890   6
 -11  -4  12 1665.92 419.326   6
 -11   4  12 2425.30 465.533   6
 -11  -4  13 2955.93 511.331   6
 -11   4  13 2902.72 496.255   6
 -11   4  14 1269.99 416.883   6
 -11  -4  14 1260.80 439.551   6
 -11  -4  15 12192.5 919.823   6
 -11   4  15 12314.9 902.100   6
 -11  -4  16 427.095 408.753   6
 -11   4  16 531.959 400.705   6
 -11  -4  17-93.9776 387.197   6
 -11  -5  -3 6830.79 642.178   4
 -11  -5  -2 580.294 320.336   4
 -11  -5  -1 5021.51 544.095   4
 -11  -5   0 711.135 320.552   4
 -11   5   0 506.092 266.702   4
 -11   5   1 682.239 307.483   4
 -11  -5   1-261.919 317.852   4
 -11   5   2 3251.33 428.737   4
 -11   5   2 3098.78 430.194   6
 -11  -5   2 3977.05 498.135   4
 -11  -5   3 65771.6 1968.01   4
 -11   5   3 67046.1 1903.81   4
 -11   5   3 69563.1 1912.28   6
 -11   5   4 1296.16 350.070   4
 -11  -5   4 1522.13 387.924   4
 -11   5   4 1256.56 363.039   6
 -11   5   5 3491.68 448.348   6
 -11   5   5 3536.85 431.864   4
 -11  -5   5 3737.67 473.193   4
 -11   5   6 1039.17 354.967   6
 -11   5   6 930.432 293.524   4
 -11  -5   6 824.616 329.044   4
 -11   5   7 2800.15 472.475   6
 -11  -5   7 2337.13 390.254   4
 -11  -5   8-593.273 332.184   4
 -11   5   8-103.400 330.056   6
 -11  -5   8-235.484 338.034   6
 -11  -5   9 17120.7 979.310   6
 -11  -5   9 19292.1 969.260   4
 -11   5   9 18732.8 1002.88   6
 -11   5  10 3764.89 518.162   6
 -11  -5  10 4434.56 500.296   4
 -11  -5  10 2959.20 516.117   6
 -11  -5  11 14995.5 941.473   6
 -11   5  11 14308.1 907.049   6
 -11   5  12-112.025 295.590   6
 -11  -5  12 539.836 380.271   6
 -11  -5  13 3337.64 559.176   6
 -11   5  13 3045.92 485.580   6
 -11  -5  14 1115.57 446.509   6
 -11   5  14 488.351 365.406   6
 -11  -5  15 126.491 409.472   6
 -11   5  15 344.229 367.226   6
 -11  -5  16-32.6180 372.608   6
 -11  -5  17 1677.87 469.038   6
 -11  -6  -3 1495.15 406.582   4
 -11  -6  -2 3290.38 469.465   4
 -11  -6  -1 2264.81 441.322   4
 -11   6   0 176.902 239.445   4
 -11  -6   0 13.7334 299.343   4
 -11  -6   1 4810.55 527.624   4
 -11   6   1 4799.57 516.968   4
 -11   6   2 1856.04 378.801   4
 -11  -6   2 657.178 298.211   4
 -11   6   2 1902.40 350.044   6
 -11  -6   3 270.581 299.142   4
 -11   6   3 688.357 334.315   6
 -11   6   3 1340.69 344.172   4
 -11   6   4 29933.5 1163.29   4
 -11  -6   4 30765.1 1245.25   4
 -11   6   4 30625.8 1198.09   6
 -11   6   5 439.570 282.478   6
 -11  -6   5 954.013 315.824   4
 -11   6   5 1272.06 309.973   4
 -11   6   6 8836.91 610.754   4
 -11  -6   6 8690.74 665.530   4
 -11   6   6 8288.26 656.154   6
 -11   6   7 13984.5 837.335   6
 -11  -6   7 13129.9 812.149   4
 -11  -6   8 4064.16 498.534   4
 -11   6   8 4825.70 557.132   6
 -11  -6   9 6282.71 576.258   4
 -11   6   9 6593.34 625.138   6
 -11  -6   9 5190.26 603.693   6
 -11  -6  10 3877.06 566.992   6
 -11   6  10 4510.16 544.564   6
 -11  -6  10 4790.19 521.018   4
 -11   6  11-285.046 307.452   6
 -11  -6  11-133.193 385.530   6
 -11  -6  11-268.464 299.314   4
 -11  -6  12 4207.02 546.815   6
 -11   6  12 3935.93 570.524   6
 -11  -6  13 85.1846 355.667   6
 -11   6  13 315.619 308.203   6
 -11   6  14 480.246 355.839   6
 -11  -6  14 2515.05 547.699   6
 -11  -6  15 4102.25 585.591   6
 -11  -6  16 672.902 388.140   6
 -11  -6  17 157.951 389.566   6
 -11  -7  -4 751.504 362.935   4
 -11  -7  -3 28.0705 289.838   4
 -11  -7  -2 3935.81 530.766   4
 -11  -7  -1 400.605 286.912   4
 -11  -7   0 13442.5 841.506   4
 -11  -7   1 613.389 312.600   4
 -11   7   1 667.645 302.647   4
 -11   7   2 16067.2 831.060   6
 -11   7   2 15371.3 850.312   4
 -11  -7   2 14583.1 886.861   4
 -11   7   3 5935.31 527.152   4
 -11   7   3 5717.54 506.914   6
 -11  -7   3 5410.72 573.310   4
 -11   7   4 12731.7 767.201   6
 -11  -7   4 13369.4 816.967   4
 -11   7   4 12073.0 727.101   4
 -11   7   5 9811.38 690.267   6
 -11  -7   5 9096.75 692.647   4
 -11   7   5 9715.69 641.996   4
 -11  -7   6 5442.74 541.899   4
 -11   7   6 5396.95 535.846   6
 -11   7   7 178.527 290.433   6
 -11  -7   7 30.9623 271.646   4
 -11  -7   8 14310.6 848.898   4
 -11   7   8 13458.6 842.631   6
 -11   7   9 477.020 329.191   6
 -11  -7   9 1100.36 345.377   4
 -11  -7  10 5079.06 550.484   4
 -11  -7  10 4750.19 576.725   6
 -11   7  10 4703.15 578.631   6
 -11  -7  11 867.874 267.157   4
 -11   7  11 387.574 302.623   6
 -11  -7  11 844.955 401.100   6
 -11   7  12 566.797 342.794   6
 -11  -7  12 974.815 437.452   6
 -11   7  13 50.5424 337.188   6
 -11  -7  13-102.942 320.898   6
 -11  -7  14 4533.70 633.829   6
 -11  -7  15-124.168 368.893   6
 -11  -7  16 4275.25 598.132   6
 -11  -7  17 161.791 385.452   6
 -11  -8  -4 9757.03 791.679   4
 -11  -8  -3 591.407 333.053   4
 -11  -8  -2 774.592 324.070   4
 -11  -8  -1 7925.89 675.799   4
 -11  -8   0 1316.29 363.125   4
 -11   8   1 4321.00 484.469   4
 -11  -8   1 4893.50 533.080   4
 -11  -8   2 11878.8 790.838   4
 -11   8   2 11802.1 702.702   6
 -11   8   2 11721.4 738.299   4
 -11   8   3 3967.56 482.181   4
 -11  -8   3 4688.02 525.111   4
 -11   8   3 4177.67 470.111   6
 -11   8   4 25126.3 1038.67   4
 -11  -8   4 23557.0 1118.74   4
 -11   8   4 23426.4 1054.63   6
 -11  -8   5 6325.25 592.824   4
 -11   8   5 7011.07 544.991   4
 -11   8   5 6233.57 588.467   6
 -11   8   6 1157.10 325.979   6
 -11  -8   6 1561.18 376.186   4
 -11   8   7 2518.07 424.495   6
 -11  -8   7 3522.90 458.672   4
 -11  -8   8 2305.60 426.716   4
 -11   8   8 2185.50 405.248   6
 -11  -8   9 608.884 346.819   4
 -11   8   9-27.3759 284.254   6
 -11   8  10 10935.6 817.195   6
 -11  -8  10 11122.5 759.757   4
 -11  -8  11 1269.79 356.824   4
 -11   8  11 1147.92 378.383   6
 -11  -8  11 2065.24 555.120   6
 -11  -8  12 4470.17 588.783   6
 -11  -8  12 4710.33 529.466   4
 -11   8  12 3645.44 517.807   6
 -11   8  13 1547.49 418.797   6
 -11  -8  13 292.767 389.623   6
 -11  -8  14 332.428 369.358   6
 -11  -8  15 80.2877 416.692   6
 -11  -8  16 2220.34 553.943   6
 -11  -8  17-741.807 470.776   6
 -11  -9  -4 19.2579 328.766   4
 -11  -9  -3 3801.31 515.928   4
 -11  -9  -2 809.351 342.049   4
 -11  -9  -1 1075.14 396.525   4
 -11  -9   0 627.160 322.604   4
 -11  -9   1 3536.37 490.001   4
 -11  -9   2 3398.60 466.857   4
 -11   9   2 3924.09 459.317   4
 -11   9   3 33837.9 1265.28   4
 -11   9   3 35536.4 1290.34   6
 -11  -9   3 34115.4 1350.58   4
 -11  -9   4 2116.40 410.785   4
 -11   9   4 2766.68 419.737   6
 -11   9   4 2756.72 378.460   4
 -11   9   5 6407.43 560.529   6
 -11   9   5 7165.85 539.874   4
 -11  -9   5 6609.39 602.983   4
 -11  -9   6 137.434 283.817   4
 -11   9   6 49.6037 269.614   6
 -11   9   7 359.818 281.601   6
 -11  -9   7 821.628 328.100   4
 -11  -9   8 2466.49 450.179   4
 -11   9   8 2892.42 460.731   6
 -11   9   9 7770.97 670.787   6
 -11  -9   9 8653.51 682.743   4
 -11   9  10-32.6375 301.016   6
 -11  -9  10 734.773 329.321   4
 -11  -9  11 20971.3 1062.10   4
 -11   9  11 20044.2 1099.43   6
 -11  -9  12-729.368 343.629   4
 -11   9  12 76.3526 313.116   6
 -11  -9  13 1223.88 394.159   6
 -11  -9  14 4032.02 593.963   6
 -11  -9  15 19.2529 413.216   6
 -11  -9  16 3866.65 637.340   6
 -11 -10  -4 79.5894 273.477   4
 -11 -10  -3 2477.29 480.989   4
 -11 -10  -2 819.169 327.333   4
 -11 -10  -1 7056.70 642.225   4
 -11 -10   0 7734.17 671.583   4
 -11 -10   1 15546.5 913.417   4
 -11  10   2 1654.68 329.009   4
 -11 -10   2 2191.41 445.105   4
 -11  10   3 7850.64 606.065   4
 -11 -10   3 7134.43 646.789   4
 -11  10   3 8078.22 608.815   6
 -11  10   4 1280.42 326.083   6
 -11 -10   4 1148.01 334.299   4
 -11  10   4 1874.25 357.315   4
 -11 -10   5 7578.73 639.280   4
 -11  10   5 6704.98 602.709   6
 -11  10   6 422.846 290.226   6
 -11 -10   6 1403.16 368.608   4
 -11  10   7 9878.54 725.246   6
 -11 -10   7 10182.6 732.725   4
 -11 -10   8 140.264 277.244   4
 -11  10   8 752.218 277.574   6
 -11  10   9 8231.96 677.340   6
 -11 -10   9 8788.51 703.566   4
 -11  10  10 1563.45 388.837   6
 -11 -10  10 2103.54 419.308   4
 -11 -10  11-46.5363 278.649   4
 -11 -10  12 6172.44 610.508   4
 -11 -10  12 6048.31 687.684   6
 -11 -10  13 6408.09 699.997   6
 -11 -10  14 2392.55 531.203   6
 -11 -10  15 15053.0 1024.38   6
 -11 -10  16 3694.74 560.205   6
 -11 -11  -5 2543.20 502.428   4
 -11 -11  -4 403.279 362.255   4
 -11 -11  -3 1938.81 410.789   4
 -11 -11  -2 665.182 354.737   4
 -11 -11  -1 1263.37 432.863   4
 -11 -11   0 12434.2 828.752   4
 -11 -11   1 2001.02 392.321   4
 -11 -11   2 15267.1 902.227   4
 -11  11   3 10766.6 689.764   4
 -11 -11   3 11359.7 798.602   4
 -11  11   3 11225.8 704.281   6
 -11 -11   4 4948.96 568.455   4
 -11  11   4 4123.20 450.679   6
 -11  11   4 5647.37 500.997   4
 -11 -11   5-658.555 344.269   4
 -11  11   5-78.0155 305.244   6
 -11  11   6 9704.39 713.083   6
 -11 -11   6 10959.7 762.539   4
 -11 -11   7 720.553 332.058   4
 -11  11   7 343.699 337.062   6
 -11 -11   8 884.159 316.711   4
 -11  11   8 220.952 302.261   6
 -11  11   9 3193.74 485.008   6
 -11 -11   9 3935.27 498.198   4
 -11 -11  10 402.910 360.853   4
 -11 -11  11 248.039 319.181   4
 -11 -11  12 6887.61 647.623   4
 -11 -11  13 847.577 373.710   4
 -11 -11  13 574.071 420.757   6
 -11 -11  14 1069.36 431.769   6
 -11 -11  15-68.5560 429.864   6
 -11 -11  16 810.328 460.255   6
 -11 -12  -5-255.599 352.010   4
 -11 -12  -4 8193.67 707.703   4
 -11 -12  -3 3367.95 490.599   4
 -11 -12  -2 3251.39 477.431   4
 -11 -12  -1 621.863 312.098   4
 -11 -12   0-305.314 330.617   4
 -11 -12   1-329.232 314.545   4
 -11 -12   2 1667.73 412.180   4
 -11  12   3 120.630 234.273   4
 -11 -12   3 259.456 343.587   4
 -11 -12   4 16800.6 937.825   4
 -11 -12   5 887.973 348.712   4
 -11 -12   6 4475.03 524.283   4
 -11 -12   7 488.904 308.155   4
 -11 -12   8 3156.59 474.465   4
 -11 -12   9 6562.27 640.722   4
 -11 -12  10 9720.08 741.702   4
 -11 -12  11 1286.46 365.567   4
 -11 -12  12 5519.00 608.545   4
 -11 -12  13 920.187 496.521   6
 -11 -12  13-354.919 312.962   4
 -11 -12  14 142.193 415.609   6
 -11 -12  15 1239.79 450.926   6
 -11 -12  16 6246.44 754.204   6
 -11 -13  -5 5539.06 625.936   4
 -11 -13  -4 1116.42 404.205   4
 -11 -13  -3 3758.73 537.552   4
 -11 -13  -2 5860.28 615.856   4
 -11 -13  -1 811.243 351.074   4
 -11 -13   0 7573.76 665.082   4
 -11 -13   1 531.983 342.574   4
 -11 -13   2 8679.98 713.581   4
 -11 -13   3 2513.49 449.972   4
 -11 -13   4 6048.72 594.183   4
 -11 -13   5 1400.48 385.211   4
 -11 -13   6 14266.8 867.906   4
 -11 -13   7 1276.27 393.160   4
 -11 -13   8 14781.8 914.970   4
 -11 -13   9 2042.32 438.450   4
 -11 -13  10 1604.10 415.373   4
 -11 -13  11 12603.2 856.167   4
 -11 -13  12 1361.37 369.710   4
 -11 -13  13 1315.77 378.999   4
 -11 -13  14 7475.20 708.749   4
 -11 -13  14 8581.31 790.234   6
 -11 -13  15 494.981 411.316   6
 -11 -13  16 6341.63 752.796   6
 -11 -14  -5 2948.64 511.356   4
 -11 -14  -4-319.639 303.077   4
 -11 -14  -3 68.3176 329.611   4
 -11 -14  -2-217.446 289.393   4
 -11 -14  -1 15619.7 948.599   4
 -11 -14   0 2231.13 449.015   4
 -11 -14   1 18133.3 996.527   4
 -11 -14   2 1301.29 391.866   4
 -11 -14   3 7601.40 671.228   4
 -11 -14   4 4166.63 529.281   4
 -11 -14   5 21093.4 1070.00   4
 -11 -14   6 208.601 299.785   4
 -11 -14   7 25340.3 1178.41   4
 -11 -14   8 856.369 375.978   4
 -11 -14   9 4203.85 556.657   4
 -11 -14  10 837.089 344.634   4
 -11 -14  11 1286.48 391.910   4
 -11 -14  12 1085.45 395.443   4
 -11 -14  13 6743.42 674.898   4
 -11 -14  14 511.849 361.094   4
 -11 -14  14 845.384 492.310   6
 -11 -14  15 7625.33 815.538   6
 -11 -14  16 888.338 508.114   6
 -11  15  -8-27.2931 269.969   5
 -11  15  -7-281.139 266.196   5
 -11 -15  -5 2729.95 465.392   4
 -11 -15  -4-161.079 284.760   4
 -11 -15  -3 7015.46 676.499   4
 -11 -15  -2 1279.04 419.320   4
 -11 -15  -1 565.685 342.498   4
 -11 -15   0 4339.73 549.537   4
 -11 -15   1 1158.62 416.456   4
 -11 -15   2 8882.58 728.803   4
 -11 -15   3 9619.71 729.712   4
 -11 -15   4 1055.57 348.958   4
 -11 -15   5 2213.04 449.845   4
 -11 -15   6 8063.64 690.906   4
 -11 -15   7 1171.99 402.977   4
 -11 -15   8 580.100 332.911   4
 -11 -15   9 3533.65 511.948   4
 -11 -15  10 692.893 334.458   4
 -11 -15  11 4782.32 577.729   4
 -11 -15  12 3082.84 490.883   4
 -11 -15  13 5180.11 603.405   4
 -11 -15  14 478.245 348.228   4
 -11 -15  15 901.693 579.470   6
 -11 -15  16-21.9131 456.682   6
 -11  16  -8 461.378 354.402   5
 -11  16  -7 287.607 308.881   5
 -11 -16  -5 707.555 341.107   4
 -11 -16  -4 5784.21 625.423   4
 -11 -16  -3 1449.56 402.731   4
 -11 -16  -2 7469.91 691.086   4
 -11 -16  -1 2565.81 457.214   4
 -11 -16   0 5385.47 598.455   4
 -11 -16   1 7510.03 672.190   4
 -11 -16   2 1740.73 451.612   4
 -11 -16   3 2050.26 441.730   4
 -11 -16   4 2939.43 476.325   4
 -11 -16   5 5774.78 598.591   4
 -11 -16   6 7773.58 707.409   4
 -11 -16   7 2321.97 455.053   4
 -11 -16   8 439.798 336.763   4
 -11 -16   9 8820.42 739.770   4
 -11 -16  10 2744.66 450.828   4
 -11 -16  11 613.690 388.323   4
 -11 -16  12 6416.09 658.720   4
 -11 -16  13 406.391 342.406   4
 -11 -16  14 196.623 293.188   4
 -11 -16  15 1944.53 514.783   6
 -11 -16  15 1186.84 373.802   4
 -11 -16  16 6070.86 743.572   6
 -11  17  -8 764.891 339.010   5
 -11  17  -7-65.5391 288.065   5
 -11 -17  -6 3095.10 522.906   4
 -11 -17  -5 374.085 296.697   4
 -11 -17  -4 338.503 299.943   4
 -11 -17  -3 362.168 314.166   4
 -11 -17  -2 3246.60 505.061   4
 -11 -17  -1 1158.19 381.385   4
 -11 -17   0 24406.9 1202.32   4
 -11 -17   1-81.3522 290.401   4
 -11 -17   2 24710.9 1184.16   4
 -11 -17   3 779.633 339.186   4
 -11 -17   4 10232.4 778.152   4
 -11 -17   5 888.586 360.293   4
 -11 -17   6 16597.9 979.108   4
 -11 -17   7 590.875 355.920   4
 -11 -17   8 15837.1 977.545   4
 -11 -17   9 995.918 363.337   4
 -11 -17  10 2157.48 459.428   4
 -11 -17  11 334.228 319.808   4
 -11 -17  12 1628.96 446.382   4
 -11 -17  13 548.592 331.071   4
 -11 -17  14 2275.00 486.386   4
 -11 -17  15 666.112 361.416   4
 -11 -17  16 4460.55 703.484   6
 -11  18  -8 737.194 346.978   5
 -11  18  -7 670.333 275.604   5
 -11 -18  -6 33.0143 298.535   4
 -11  18  -6 408.599 312.832   5
 -11 -18  -5 81.6149 313.129   4
 -11 -18  -4 4789.97 584.269   4
 -11 -18  -3 206.040 288.951   4
 -11 -18  -2 483.818 338.834   4
 -11 -18  -1 11210.5 834.237   4
 -11 -18   0 763.401 374.885   4
 -11 -18   1 5369.49 580.499   4
 -11 -18   2 2853.12 494.456   4
 -11 -18   3 761.515 381.822   4
 -11 -18   4 3526.45 491.851   4
 -11 -18   5 8506.97 705.647   4
 -11 -18   6 3423.06 517.109   4
 -11 -18   7 19095.3 1082.13   4
 -11 -18   8-166.184 325.086   4
 -11 -18   9 7526.93 696.815   4
 -11 -18  10 10523.9 812.703   4
 -11 -18  11-88.8892 332.377   4
 -11 -18  12 4578.66 576.083   4
 -11 -18  13 3824.81 563.674   4
 -11 -18  14 1915.45 438.838   4
 -11 -18  15 4059.59 616.118   4
 -11 -18  16 1503.49 543.797   6
 -11  19  -7 474.613 341.021   5
 -11 -19  -6-248.655 326.912   4
 -11  19  -6-3.87319 245.858   5
 -11 -19  -5 7071.32 701.443   4
 -11 -19  -4 1561.19 413.527   4
 -11 -19  -3 9433.46 770.383   4
 -11 -19  -2 700.902 364.977   4
 -11 -19  -1 525.871 338.693   4
 -11 -19   0-39.5951 297.900   4
 -11 -19   1 7818.04 686.689   4
 -11 -19   2 2459.91 468.305   4
 -11 -19   3 15396.1 955.455   4
 -11 -19   4 1340.87 416.745   4
 -11 -19   5 8286.93 731.367   4
 -11 -19   6 2108.22 466.259   4
 -11 -19   7 3264.77 525.069   4
 -11 -19   8-560.557 320.259   4
 -11 -19   9 1851.41 452.134   4
 -11 -19  10 3495.07 532.953   4
 -11 -19  11 12292.5 896.073   4
 -11 -19  12 539.896 368.325   4
 -11 -19  13 4539.50 621.072   4
 -11 -19  14 47.7067 331.080   4
 -11 -19  15 1022.46 439.479   4
 -11 -19  16-271.136 368.234   4
 -11 -19  16 183.184 448.145   6
 -11  20  -7 1063.46 372.279   5
 -11 -20  -6 864.982 402.937   4
 -11  20  -6 382.620 328.261   5
 -11  20  -5 1487.26 391.891   5
 -11 -20  -5 2264.57 471.810   4
 -11 -20  -4 2159.07 468.987   4
 -11 -20  -3 0.39054 310.147   4
 -11 -20  -2 9319.63 771.665   4
 -11 -20  -1 2044.12 413.121   4
 -11 -20   0-296.916 342.030   4
 -11 -20   1 22894.2 1168.58   4
 -11 -20   2 3055.85 507.881   4
 -11 -20   3 8242.72 707.883   4
 -11 -20   4 9231.21 755.240   4
 -11 -20   5 3042.57 520.861   4
 -11 -20   6 5011.10 588.990   4
 -11 -20   7 3228.88 509.595   4
 -11 -20   8 792.209 411.357   4
 -11 -20   9 3620.67 533.181   4
 -11 -20  10 771.647 354.177   4
 -11 -20  11 3140.38 561.576   4
 -11 -20  12 1879.38 478.384   4
 -11 -20  13 513.765 364.684   4
 -11 -20  14 404.465 384.696   4
 -11 -20  15 1553.29 467.534   4
 -11 -20  16-370.692 412.269   4
 -11  21  -7 448.207 302.551   5
 -11  21  -6 4635.04 605.342   5
 -11 -21  -6 3918.50 577.518   4
 -11  21  -5 1493.05 385.864   5
 -11 -21  -5 1112.38 399.537   4
 -11 -21  -4 879.105 385.169   4
 -11 -21  -3 1450.80 410.256   4
 -11 -21  -2 4097.81 567.771   4
 -11 -21  -1 1175.31 370.039   4
 -11 -21   0 11665.8 838.412   4
 -11 -21   1 1247.30 374.842   4
 -11 -21   2 4347.15 576.999   4
 -11 -21   3 193.703 298.670   4
 -11 -21   4 2539.18 476.084   4
 -11 -21   5-20.4899 303.860   4
 -11 -21   6 6790.91 675.372   4
 -11 -21   7 743.878 381.243   4
 -11 -21   8 12527.6 888.442   4
 -11 -21   9 1143.75 419.313   4
 -11 -21  10 2957.92 501.347   4
 -11 -21  11 2150.27 482.214   4
 -11 -21  12 3008.97 549.307   4
 -11 -21  13 4571.57 630.414   4
 -11 -21  14 4177.75 600.529   4
 -11 -21  15-138.512 362.922   4
 -11 -21  16 1889.38 473.628   4
 -11  22  -7 1542.25 415.702   5
 -11  22  -6 1273.91 406.143   5
 -11 -22  -6 2538.59 520.688   4
 -11 -22  -5-25.2872 293.449   4
 -11  22  -5-207.878 272.698   5
 -11  22  -4 12344.3 859.391   5
 -11 -22  -4 10673.0 857.267   4
 -11 -22  -3 564.061 340.891   4
 -11 -22  -2 7279.40 692.963   4
 -11 -22  -1 3324.48 519.547   4
 -11 -22   0 1021.07 369.220   4
 -11 -22   1 2990.77 510.823   4
 -11 -22   2 7509.75 699.594   4
 -11 -22   3 452.631 379.663   4
 -11 -22   4 12779.4 887.583   4
 -11 -22   5 164.317 339.251   4
 -11 -22   6 5376.12 624.198   4
 -11 -22   7 2392.46 453.971   4
 -11 -22   8 619.422 391.698   4
 -11 -22   9 1477.04 452.933   4
 -11 -22  10 10200.0 821.274   4
 -11 -22  11 904.738 388.963   4
 -11 -22  12 11341.1 896.143   4
 -11 -22  13 2162.96 491.329   4
 -11 -22  14-22.8472 347.666   4
 -11 -22  15 2191.79 533.469   4
 -11  23  -6 1527.77 468.817   5
 -11  23  -5 3148.21 511.878   5
 -11 -23  -5 3288.05 527.857   4
 -11  23  -4 1133.89 351.663   5
 -11 -23  -4 780.498 411.680   4
 -11 -23  -3 11865.4 880.722   4
 -11 -23  -2 271.709 338.593   4
 -11 -23  -1 8374.40 733.447   4
 -11 -23   0 3005.29 504.282   4
 -11 -23   1 959.341 370.144   4
 -11 -23   2 3777.89 541.415   4
 -11 -23   3 22506.2 1197.64   4
 -11 -23   4 458.346 316.176   4
 -11 -23   5 12490.9 892.780   4
 -11 -23   6 2246.16 438.971   4
 -11 -23   7-526.437 404.938   4
 -11 -23   8 5032.74 622.420   4
 -11 -23   9 6690.98 682.785   4
 -11 -23  10 235.545 345.137   4
 -11 -23  11 10057.2 838.609   4
 -11 -23  12 264.572 392.018   4
 -11 -23  13 152.425 351.812   4
 -11 -23  14 1379.29 433.437   4
 -11 -23  15 902.452 440.350   4
 -11  24  -6 569.881 355.141   5
 -11 -24  -5 2777.24 504.222   4
 -11  24  -5 2818.63 494.398   5
 -11 -24  -4 122.190 330.899   4
 -11  24  -4 145.988 260.279   5
 -11 -24  -3 1628.71 450.922   4
 -11 -24  -2 2617.80 473.877   4
 -11 -24  -1 2640.25 507.606   4
 -11 -24   0 176.081 293.833   4
 -11 -24   1 3253.52 531.917   4
 -11 -24   2-245.428 311.423   4
 -11 -24   3 1009.80 467.036   4
 -11 -24   4 2056.25 464.481   4
 -11 -24   5 4081.81 582.257   4
 -11 -24   6 910.416 424.761   4
 -11 -24   7 5177.79 616.059   4
 -11 -24   8 4878.93 601.876   4
 -11 -24   9 3785.13 581.840   4
 -11 -24  10 301.290 346.071   4
 -11 -24  11 644.798 370.283   4
 -11 -24  12-400.259 328.284   4
 -11 -24  13 5584.33 688.505   4
 -11 -24  14 772.588 414.729   4
 -11  25  -6 2934.03 517.831   5
 -11  25  -5 840.380 373.333   5
 -11  25  -4 207.365 272.946   5
 -11 -25  -4 189.113 356.458   4
 -11  25  -3 6944.44 654.309   5
 -11 -25  -3 5199.21 643.337   4
 -11 -25  -2 2654.20 514.734   4
 -11 -25  -1 32.7021 291.265   4
 -11 -25   0 1584.76 406.556   4
 -11 -25   1 1479.75 429.497   4
 -11 -25   2 703.662 376.549   4
 -11 -25   3 5039.50 618.130   4
 -11 -25   4-493.896 326.625   4
 -11 -25   5 3050.45 541.902   4
 -11 -25   6 141.628 377.005   4
 -11 -25   7 263.588 320.259   4
 -11 -25   8 1316.99 446.636   4
 -11 -25   9 5730.46 670.822   4
 -11 -25  10 2135.15 477.381   4
 -11 -25  11 2133.95 487.481   4
 -11 -25  12 1070.80 420.910   4
 -11 -25  13 2217.62 498.693   4
 -11 -25  14 3739.83 598.631   4
 -11  26  -6 1085.83 396.717   5
 -11  26  -5 545.118 342.796   5
 -11 -26  -4 6635.21 690.616   4
 -11  26  -4 5861.51 641.266   5
 -11  26  -3 1197.91 334.122   5
 -11 -26  -3 1388.78 409.537   4
 -11 -26  -2 8206.82 754.550   4
 -11 -26  -1 233.317 355.928   4
 -11 -26   0 1209.84 425.808   4
 -11 -26   1 2644.50 480.641   4
 -11 -26   2 7908.63 748.905   4
 -11 -26   3 471.518 346.499   4
 -11 -26   4 17999.5 1080.11   4
 -11 -26   5 5377.02 637.934   4
 -11 -26   6 1825.86 464.093   4
 -11 -26   7 836.943 393.720   4
 -11 -26   8 6981.65 716.918   4
 -11 -26   9 4045.08 596.389   4
 -11 -26  10 10282.8 882.700   4
 -11 -26  11 87.1702 380.550   4
 -11 -26  12 2943.73 562.039   4
 -11 -26  13 140.236 374.043   4
 -11 -26  14 201.659 337.933   4
 -11  27  -5 2478.75 470.637   5
 -11 -27  -4-550.751 350.194   4
 -11  27  -4 27.8592 278.177   5
 -11  27  -3 1553.18 397.883   5
 -11 -27  -3 1377.84 425.886   4
 -11 -27  -2 6649.84 697.270   4
 -11  27  -2 6471.24 644.083   5
 -11 -27  -1 2418.30 485.054   4
 -11 -27   0 3176.55 505.169   4
 -11 -27   1 961.502 410.343   4
 -11 -27   2 829.667 389.132   4
 -11 -27   3 6195.91 671.910   4
 -11 -27   4 1619.34 443.359   4
 -11 -27   5 3516.65 553.074   4
 -11 -27   6 4001.68 570.284   4
 -11 -27   7 3712.65 554.272   4
 -11 -27   8 11250.1 885.221   4
 -11 -27   9 2094.77 499.573   4
 -11 -27  10 3286.95 564.352   4
 -11 -27  11 5599.03 687.598   4
 -11 -27  12 282.394 352.629   4
 -11 -27  13-580.480 438.211   4
 -11  28  -5 830.283 328.442   5
 -11  28  -4 1155.87 381.612   5
 -11 -28  -3 2547.75 474.894   4
 -11  28  -3 2088.89 426.056   5
 -11  28  -2 222.916 287.830   5
 -11 -28  -2-773.182 391.495   4
 -11 -28  -1 9756.51 826.300   4
 -11 -28   0 948.047 384.764   4
 -11 -28   1 2789.16 521.616   4
 -11 -28   2 1804.17 443.857   4
 -11 -28   3 638.670 384.452   4
 -11 -28   4 828.445 379.197   4
 -11 -28   5 838.984 418.661   4
 -11 -28   6 747.279 384.495   4
 -11 -28   7 8123.84 763.090   4
 -11 -28   8 861.514 436.676   4
 -11 -28   9 3604.94 564.916   4
 -11 -28  10 1204.95 443.211   4
 -11 -28  11 640.139 399.646   4
 -11 -28  12 732.341 426.370   4
 -11 -28  13 5635.55 718.413   4
 -11  29  -4 12.6316 285.348   5
 -11  29  -3 2368.57 452.545   5
 -11 -29  -3 1311.04 409.922   4
 -11  29  -2 349.025 319.769   5
 -11 -29  -2 721.174 363.929   4
 -11 -29  -1 873.528 388.805   4
 -11 -29   0 2180.38 468.950   4
 -11 -29   1-6.38164 357.295   4
 -11 -29   2-100.190 321.473   4
 -11 -29   3 12842.2 937.229   4
 -11 -29   4-874.343 416.955   4
 -11 -29   5 7486.04 749.020   4
 -11 -29   6 861.516 411.217   4
 -11 -29   7 678.616 408.101   4
 -11 -29   8-77.7938 363.155   4
 -11 -29   9 8238.75 812.909   4
 -11 -29  10 178.992 342.496   4
 -11 -29  11 1846.17 480.765   4
 -11 -29  12 991.592 425.637   4
 -11  30  -4 1343.13 402.672   5
 -11  30  -3 3865.08 547.826   5
 -11 -30  -2 1624.74 475.242   4
 -11  30  -2 1587.44 401.694   5
 -11  30  -1 1894.39 413.359   5
 -11 -30  -1 1588.80 437.963   4
 -11 -30   0 715.004 424.995   4
 -11 -30   1 5041.68 631.716   4
 -11 -30   2 5104.82 642.188   4
 -11 -30   3 137.879 335.194   4
 -11 -30   4 7815.56 754.640   4
 -11 -30   5 747.757 419.033   4
 -11 -30   6 785.689 382.500   4
 -11 -30   7 1636.62 481.846   4
 -11 -30   8 1580.82 478.091   4
 -11 -30   9 6561.55 744.544   4
 -11 -30  10 4325.58 640.024   4
 -11 -30  11 1781.56 513.852   4
 -11  31  -4 42.6899 296.921   5
 -11  31  -3 461.265 280.562   5
 -11  31  -2 6579.38 704.887   5
 -11 -31  -2 6208.46 700.962   4
 -11  31  -1 1142.04 377.592   5
 -11 -31  -1 1205.32 430.155   4
 -11 -31   0 10444.9 864.503   4
 -11 -31   1 2045.76 486.944   4
 -11 -31   2 1972.53 465.863   4
 -11 -31   3 126.351 312.417   4
 -11 -31   4 343.410 352.258   4
 -11 -31   5 679.243 376.573   4
 -11 -31   6 9168.12 828.826   4
 -11 -31   7 678.426 398.563   4
 -11 -31   8 10094.6 881.348   4
 -11 -31   9 698.829 407.467   4
 -11 -31  10 2192.29 536.670   4
 -11 -31  11 1338.22 502.768   4
 -11  32  -3 489.687 342.068   5
 -11  32  -2 886.082 359.100   5
 -11  32  -1 6474.98 685.673   5
 -11 -32  -1 6517.27 729.225   4
 -11 -32   0 3193.47 553.642   4
 -11 -32   1 3290.10 529.634   4
 -11 -32   2 3806.92 554.149   4
 -11 -32   3 373.449 362.185   4
 -11 -32   4 5196.89 657.370   4
 -11 -32   5 995.247 405.774   4
 -11 -32   6 1358.11 431.766   4
 -11 -32   7 10768.1 914.712   4
 -11 -32   8 440.685 336.261   4
 -11 -32   9 158.264 372.438   4
 -11 -32  10 5194.63 712.006   4
 -11  33  -3 2389.74 481.230   5
 -11  33  -2 234.424 329.018   5
 -11 -33  -1 1063.56 436.661   4
 -11  33  -1 462.706 296.726   5
 -11  33   0-70.6793 290.723   5
 -11 -33   0 737.651 428.613   4
 -11 -33   1 2830.50 553.838   4
 -11 -33   2 635.913 409.580   4
 -11 -33   3 5184.89 657.438   4
 -11 -33   4 1145.77 439.416   4
 -11 -33   5 4061.56 609.571   4
 -11 -33   6 1869.48 481.447   4
 -11 -33   7 1080.61 442.414   4
 -11 -33   8-579.316 371.916   4
 -11 -33   9 1906.21 501.167   4
 -11 -33  10-255.689 397.913   4
 -11  34  -2 53.5964 254.585   5
 -11  34  -1 2248.02 462.844   5
 -11 -34  -1 2767.21 525.029   4
 -11  34   0 3653.85 545.716   5
 -11 -34   0 3004.56 545.977   4
 -11 -34   1 4975.38 648.128   4
 -11 -34   2 229.607 359.250   4
 -11 -34   3-319.874 373.614   4
 -11 -34   4 1014.35 475.119   4
 -11 -34   5 407.305 373.183   4
 -11 -34   6 335.691 411.255   4
 -11 -34   7 3548.24 581.606   4
 -11 -34   8 113.810 355.268   4
 -11 -34   9 3837.05 642.686   4
 -11  35  -2 179.735 277.291   5
 -11  35  -1 726.792 394.730   5
 -11  35   0 8461.03 824.837   5
 -11 -35   0 7903.79 780.054   4
 -11 -35   1 591.002 408.180   4
 -11 -35   2 2537.09 554.600   4
 -11 -35   3 5626.91 699.698   4
 -11 -35   4 69.0869 375.753   4
 -11 -35   5 1120.36 430.786   4
 -11 -35   6 9104.51 860.842   4
 -11 -35   7 540.193 370.411   4
 -11 -35   8 3105.51 570.182   4
 -11  36  -1 1391.45 458.442   5
 -11  36   0-438.941 314.115   5
 -11 -36   0 333.664 367.754   4
 -11 -36   1 356.010 401.562   4
 -11  36   1-173.927 282.411   5
 -11 -36   2 6575.61 739.708   4
 -11 -36   3 312.649 342.441   4
 -11 -36   4 3652.60 566.345   4
 -11 -36   5 1529.87 478.679   4
 -11 -36   6 2391.57 545.134   4
 -11 -36   7 781.471 386.202   4
 -11  37   0 2070.15 454.927   5
 -11  37   1 3135.93 535.986   5
 -11 -37   1 4398.46 688.638   4
 -11 -37   2 116.437 328.538   4
 -11 -37   3 567.576 394.066   4
 -11 -37   4 1417.13 467.010   4
 -11 -37   5 2339.86 558.139   4
 -11 -37   6 2332.76 553.951   4
 -11  38   1 5715.96 693.323   5
 -11 -38   1 5850.01 722.486   4
 -11 -38   2 1095.91 454.731   4
 -11 -38   3 1196.88 438.473   4
 -11 -38   4 470.128 355.656   4
 -11 -38   5 450.335 462.438   4
 -11 -39   2 230.541 378.428   4
 -11 -39   3 1332.47 412.919   4
 -10   0  -2 1926.51 398.509   4
 -10   0  -1-68.4416 266.865   4
 -10   0   0 18874.4 936.636   4
 -10   0   1-295.913 301.082   4
 -10   0   1-116.045 284.571   6
 -10   0   2 64575.7 1766.45   6
 -10   0   2 63991.1 1814.30   4
 -10   0   3 186.679 269.949   6
 -10   0   3 116.351 251.423   4
 -10   0   4-252.279 304.395   6
 -10   0   4 501.219 269.814   4
 -10   0   5-71.4400 239.910   4
 -10   0   5 65.6237 286.992   6
 -10   0   6 46853.3 1543.81   6
 -10   0   6 51559.7 1518.56   4
 -10   0   7 83.3652 254.649   4
 -10   0   7-253.047 329.057   6
 -10   0   8 41000.4 1449.69   6
 -10   0   8 42123.4 1357.95   4
 -10   0   9-332.411 232.021   4
 -10   0   9 391.656 338.272   6
 -10   0  10 22556.3 1083.49   6
 -10   0  11-118.825 365.844   6
 -10   0  12 1903.71 433.817   6
 -10   0  13 130.995 309.925   6
 -10   0  14 1819.35 448.830   6
 -10   0  15 193.705 330.396   6
 -10   0  16 12159.9 871.360   6
 -10   0  17-388.064 352.225   3
 -10   0  18 8338.14 816.892   3
 -10  -1  -3 2055.08 390.658   4
 -10   1  -2 16793.6 932.703   4
 -10  -1  -2 17912.0 956.035   4
 -10  -1  -1 6741.10 598.559   4
 -10   1  -1 6571.70 572.436   4
 -10  -1   0 3742.57 441.756   4
 -10   1   0 4170.84 485.579   4
 -10  -1   1 11502.0 723.289   4
 -10  -1   1 12699.7 708.340   6
 -10   1   1 13092.2 760.026   4
 -10   1   1 13006.7 701.512   6
 -10  -1   2 592.756 317.343   4
 -10   1   2 942.771 350.829   6
 -10   1   2 1104.94 336.008   4
 -10  -1   2 635.519 355.366   6
 -10   1   3 7488.14 564.510   4
 -10  -1   3 6550.81 527.384   4
 -10  -1   3 7205.00 584.466   6
 -10   1   3 6274.07 531.310   6
 -10  -1   4-198.968 256.948   4
 -10   1   4 160.991 273.116   6
 -10   1   4 175.104 239.790   4
 -10  -1   4-143.860 286.038   6
 -10   1   5 5839.11 502.960   4
 -10  -1   5 5398.60 519.317   6
 -10   1   5 5872.25 539.619   6
 -10  -1   5 6028.32 518.899   4
 -10  -1   6 19044.5 962.626   6
 -10   1   6 19608.0 953.067   6
 -10   1   6 21495.6 923.005   4
 -10  -1   6 21881.6 952.501   4
 -10   1   7 33380.5 1268.73   6
 -10   1   7 32742.6 1169.65   4
 -10  -1   7 30823.0 1235.05   6
 -10  -1   7 33779.6 1196.27   4
 -10   1   8 1377.75 394.688   6
 -10  -1   8 1722.69 415.471   6
 -10   1   8 1298.25 311.511   4
 -10  -1   8 1410.96 340.985   4
 -10  -1   9 7993.94 668.714   6
 -10  -1   9 8129.67 587.918   4
 -10   1   9 8207.53 661.853   6
 -10   1  10 416.961 320.412   6
 -10  -1  10 577.781 372.203   6
 -10  -1  11 2217.18 423.706   6
 -10   1  11 2139.04 444.099   6
 -10  -1  12 4225.68 519.058   6
 -10   1  12 4414.43 560.919   6
 -10  -1  13-170.133 340.382   6
 -10   1  13-109.231 285.464   6
 -10  -1  14 6641.94 641.550   6
 -10   1  14 7048.58 671.714   6
 -10   1  15 7898.70 711.097   6
 -10  -1  15 7110.15 699.069   6
 -10   1  16 1166.58 439.057   6
 -10  -1  16 204.226 386.500   6
 -10   1  16 675.071 343.311   3
 -10   1  17 1873.47 449.940   3
 -10  -1  17 1572.83 383.218   3
 -10  -1  18 1406.43 449.525   3
 -10   1  18 1883.81 447.395   3
 -10  -2  -3 7423.96 637.437   4
 -10  -2  -2 1575.06 364.138   4
 -10   2  -2 1709.19 372.132   4
 -10   2  -1 31527.2 1253.02   4
 -10  -2  -1 29411.8 1216.49   4
 -10   2   0-47.0059 284.034   4
 -10  -2   0-90.2666 293.304   4
 -10   2   1 5554.89 537.484   4
 -10   2   1 4348.54 433.521   6
 -10  -2   1 5730.36 527.777   4
 -10   2   2 6936.18 555.783   4
 -10  -2   2 5951.20 555.179   4
 -10   2   2 5728.18 504.968   6
 -10   2   3 237.781 268.456   6
 -10   2   3 653.225 284.785   4
 -10  -2   3 503.770 310.306   4
 -10  -2   4 2153.42 372.104   4
 -10   2   4 2960.37 426.223   6
 -10   2   4 2968.55 393.642   4
 -10  -2   5 1688.23 381.121   6
 -10   2   5 2635.99 401.120   6
 -10   2   5 2317.87 357.227   4
 -10  -2   5 1920.58 354.987   4
 -10   2   6 1352.46 309.058   4
 -10   2   6 854.029 349.073   6
 -10  -2   6 390.708 327.123   6
 -10  -2   6 1677.62 342.174   4
 -10   2   7 11165.7 744.676   6
 -10   2   7 10392.7 635.697   4
 -10  -2   7 9462.82 706.159   6
 -10  -2   7 10479.2 663.464   4
 -10  -2   8 756.999 357.608   6
 -10   2   8 1108.43 359.996   6
 -10  -2   8 1640.95 360.539   4
 -10   2   8 955.752 289.675   4
 -10  -2   9 91.5966 250.935   4
 -10   2   9 354.728 315.609   6
 -10  -2   9 930.545 388.018   6
 -10  -2  10 208.687 338.690   6
 -10  -2  10 326.796 237.020   4
 -10   2  10 700.316 355.959   6
 -10   2  11 8589.42 701.117   6
 -10  -2  11 7388.00 666.084   6
 -10  -2  12 16.2282 304.386   6
 -10   2  12 125.515 314.491   6
 -10   2  13 5324.64 570.558   6
 -10  -2  13 5036.72 570.229   6
 -10   2  14 464.606 292.249   6
 -10  -2  14 849.900 383.782   6
 -10   2  15 1386.45 427.422   6
 -10  -2  15 1603.17 444.427   6
 -10   2  16-627.756 428.906   6
 -10   2  16 242.778 329.200   3
 -10  -2  16-225.632 304.972   6
 -10   2  17 1198.70 388.449   3
 -10  -2  17 1061.59 378.326   3
 -10   2  18 177.140 337.599   3
 -10  -2  18 257.143 321.293   3
 -10  -3  -3 5937.90 594.924   4
 -10  -3  -2 4827.32 516.458   4
 -10   3  -1 2015.17 383.330   4
 -10  -3  -1 1527.83 365.841   4
 -10   3   0 3318.03 412.546   4
 -10  -3   0 3668.70 476.481   4
 -10   3   1 23152.5 944.047   6
 -10   3   1 21848.9 987.751   4
 -10  -3   1 23304.4 1032.38   4
 -10   3   2 16157.8 786.109   6
 -10   3   2 15280.9 801.663   4
 -10  -3   2 15436.0 819.425   4
 -10  -3   3 29115.0 1126.81   4
 -10   3   3 27277.4 1070.15   6
 -10   3   3 27561.2 1075.72   4
 -10  -3   4 730.522 314.479   4
 -10   3   4 780.688 310.379   6
 -10   3   4 148.322 230.842   4
 -10   3   5 323.064 323.975   6
 -10   3   5 132.927 244.044   4
 -10  -3   5 133.690 279.327   4
 -10  -3   6-430.298 310.164   4
 -10   3   6-98.8833 306.336   6
 -10   3   6-469.862 280.789   4
 -10  -3   7 61029.4 1850.45   6
 -10   3   7 68591.2 1768.00   4
 -10   3   7 62801.6 1864.48   6
 -10  -3   7 65516.0 1823.95   4
 -10  -3   8 4170.56 523.258   6
 -10   3   8 4633.71 525.721   6
 -10  -3   8 4045.48 463.078   4
 -10  -3   9 5640.52 503.974   4
 -10  -3   9 6350.12 601.486   6
 -10   3   9 6607.59 597.712   6
 -10  -3  10 82.8415 240.104   4
 -10  -3  10 608.240 363.670   6
 -10   3  10 487.714 346.419   6
 -10   3  11 628.528 292.993   6
 -10  -3  11 409.519 304.601   6
 -10   3  12 674.051 307.117   6
 -10  -3  12 479.127 311.281   6
 -10   3  13 175.911 336.058   6
 -10  -3  13 301.252 359.074   6
 -10   3  14 861.378 325.696   6
 -10  -3  14 332.521 348.799   6
 -10   3  15 5499.90 616.137   6
 -10  -3  15 6415.85 660.471   6
 -10   3  16 237.007 297.978   3
 -10  -3  16 188.685 340.237   6
 -10   3  16-223.818 349.157   6
 -10   3  17 1283.19 443.100   3
 -10   3  18-28.5595 296.270   3
 -10  -3  18 373.930 357.800   3
 -10  -4  -3 3534.15 474.183   4
 -10  -4  -2 493.943 303.037   4
 -10   4  -1 3444.91 457.224   4
 -10  -4  -1 3776.40 479.520   4
 -10  -4   0 6812.69 579.549   4
 -10   4   0 7403.90 593.375   4
 -10   4   1 3892.09 454.886   4
 -10   4   1 4682.63 439.016   6
 -10  -4   1 3843.15 467.680   4
 -10   4   2 38187.5 1267.42   6
 -10   4   2 36768.4 1287.43   4
 -10  -4   2 35505.7 1313.01   4
 -10  -4   3 19499.7 936.901   4
 -10   4   3 20701.5 917.349   4
 -10   4   3 17413.3 853.231   6
 -10  -4   4 3010.80 414.102   4
 -10   4   4 3048.14 430.603   6
 -10   4   4 2706.07 372.812   4
 -10   4   5 5304.15 477.988   4
 -10   4   5 6302.30 557.520   6
 -10  -4   5 5725.99 516.466   4
 -10   4   6 3650.71 423.131   4
 -10   4   6 4537.36 529.857   6
 -10  -4   6 3833.20 470.120   4
 -10  -4   7 28637.5 1108.47   4
 -10   4   7 27418.5 1027.67   4
 -10   4   7 24769.9 1109.01   6
 -10  -4   8 22233.0 972.451   4
 -10  -4   8 19903.4 1003.21   6
 -10   4   8 19109.1 984.305   6
 -10   4   9 418.640 307.392   6
 -10  -4   9 280.799 243.843   4
 -10  -4   9 156.172 319.505   6
 -10   4  10 10941.7 759.628   6
 -10  -4  10 12523.7 816.369   6
 -10  -4  10 12455.8 737.909   4
 -10   4  11 2780.55 437.060   6
 -10  -4  11 2325.95 452.436   6
 -10   4  12 760.661 332.248   6
 -10  -4  12 44.9897 344.971   6
 -10  -4  13 5787.09 613.454   6
 -10   4  13 5516.21 590.094   6
 -10   4  14 3678.59 533.169   6
 -10  -4  14 3480.80 546.650   6
 -10   4  15-390.481 377.631   6
 -10  -4  15 159.813 365.286   6
 -10  -4  16 4719.34 590.567   6
 -10   4  16 4609.88 585.305   3
 -10   4  17 857.433 358.696   3
 -10  -4  18 820.863 365.208   3
 -10   4  18 1044.58 362.863   3
 -10  -5  -4 7293.64 659.246   4
 -10  -5  -3 662.806 273.473   4
 -10  -5  -2 19915.6 1003.66   4
 -10  -5  -1 7844.17 621.663   4
 -10   5   0 2582.07 400.865   4
 -10  -5   0 3319.93 459.754   4
 -10  -5   1 372.974 309.771   4
 -10   5   1-216.174 263.951   6
 -10   5   1 268.931 257.023   4
 -10   5   2 8463.62 627.453   4
 -10   5   2 9317.25 615.537   6
 -10  -5   2 10091.4 698.859   4
 -10   5   3 2652.14 381.589   6
 -10  -5   3 1844.97 356.880   4
 -10   5   3 2068.34 363.803   4
 -10   5   4 46267.6 1445.79   6
 -10   5   4 44181.6 1387.20   4
 -10  -5   4 42779.8 1450.28   4
 -10   5   5 1725.29 285.022   4
 -10   5   5 1680.67 334.661   6
 -10  -5   5 2123.81 392.371   4
 -10   5   6 80595.3 2153.85   6
 -10  -5   6 81895.7 2135.26   4
 -10   5   6 86814.7 2071.39   4
 -10   5   7 744.345 331.828   6
 -10   5   7 112.954 228.769   4
 -10  -5   7-46.7388 273.320   4
 -10   5   8 588.146 316.518   6
 -10  -5   8 510.504 297.186   4
 -10  -5   9 1099.37 315.930   4
 -10   5   9 642.718 317.191   6
 -10  -5   9 1103.53 352.945   6
 -10   5  10 6596.04 620.355   6
 -10  -5  10 5898.71 610.406   6
 -10  -5  10 6845.08 565.355   4
 -10  -5  11 911.432 378.235   6
 -10  -5  11 1748.78 342.893   4
 -10   5  11 1428.03 394.434   6
 -10   5  12 12084.6 830.545   6
 -10  -5  12 13415.1 862.287   6
 -10  -5  13 1009.32 409.700   6
 -10   5  13 932.114 340.511   6
 -10   5  14 13196.8 888.149   6
 -10  -5  14 13359.0 905.981   6
 -10   5  15 814.799 349.030   6
 -10  -5  15 1444.16 394.931   6
 -10   5  16 155.423 268.489   3
 -10  -5  16 881.274 440.357   6
 -10   5  17 388.880 334.549   3
 -10   5  18 4702.35 645.698   3
 -10  -6  -4 215.018 280.482   4
 -10  -6  -3 774.367 308.054   4
 -10  -6  -2 1769.82 367.888   4
 -10  -6  -1 3885.08 473.297   4
 -10  -6   0 666.085 298.537   4
 -10   6   0 835.066 284.160   4
 -10   6   1 726.175 269.166   6
 -10  -6   1 1154.36 348.773   4
 -10   6   1 642.984 280.945   4
 -10  -6   2 19558.2 952.216   4
 -10   6   2 19084.7 864.845   6
 -10   6   2 18514.4 887.773   4
 -10   6   3 22472.9 944.448   4
 -10  -6   3 21620.2 996.868   4
 -10   6   3 21759.5 935.217   6
 -10  -6   4 1007.22 349.355   4
 -10   6   4 1313.29 316.249   4
 -10   6   4 1067.15 333.149   6
 -10   6   5 49148.0 1541.41   6
 -10   6   5 50613.4 1479.69   4
 -10  -6   5 49418.5 1564.50   4
 -10   6   6 562.446 312.423   6
 -10  -6   6 483.548 327.372   4
 -10   6   6 344.607 238.739   4
 -10  -6   7 2473.69 388.309   4
 -10   6   7 3330.22 461.428   6
 -10   6   8 4914.72 538.648   6
 -10  -6   8 6076.95 546.024   4
 -10  -6   9 2767.85 410.029   4
 -10   6   9 2451.00 435.654   6
 -10   6  10 941.888 344.227   6
 -10  -6  10 1211.94 352.521   4
 -10  -6  10 1513.00 452.445   6
 -10   6  11 7414.61 654.184   6
 -10  -6  11 7519.04 607.390   4
 -10  -6  11 7302.60 685.940   6
 -10   6  12 189.880 277.750   6
 -10  -6  12 419.783 357.631   6
 -10  -6  13 2574.26 476.923   6
 -10   6  13 3284.63 457.782   6
 -10  -6  14 1449.77 437.232   6
 -10   6  14 1622.78 423.863   6
 -10   6  15 1858.94 406.144   3
 -10  -6  15 2301.10 484.189   6
 -10   6  16 1205.36 360.076   3
 -10  -6  16 854.597 413.643   6
 -10   6  17-603.683 359.679   3
 -10   6  18 330.506 387.618   3
 -10  -7  -4 3842.83 485.073   4
 -10  -7  -3 1724.86 358.874   4
 -10  -7  -2 1412.83 401.639   4
 -10  -7  -1 10510.0 729.930   4
 -10  -7   0 3255.89 453.140   4
 -10   7   0 3380.81 436.749   4
 -10   7   1 9374.55 641.740   4
 -10  -7   1 11015.3 716.848   4
 -10  -7   2 1339.21 366.220   4
 -10   7   2 1121.03 321.351   4
 -10   7   2 1262.77 312.079   6
 -10  -7   3 20674.7 994.151   4
 -10   7   3 21979.4 957.096   6
 -10   7   3 22521.2 946.321   4
 -10   7   4 968.430 312.575   6
 -10  -7   4 421.976 272.437   4
 -10   7   4 1134.98 281.164   4
 -10   7   5 7721.75 556.992   4
 -10   7   5 6545.77 585.399   6
 -10  -7   5 7893.66 615.831   4
 -10   7   6 1584.42 375.943   6
 -10   7   6 885.013 256.590   4
 -10  -7   6 1267.11 344.851   4
 -10   7   7 9297.76 695.855   6
 -10  -7   7 10349.9 677.244   4
 -10  -7   8 1730.05 379.228   4
 -10   7   8 775.905 298.579   6
 -10   7   9 5571.51 557.032   6
 -10  -7   9 6850.97 578.078   4
 -10  -7  10 842.855 316.844   4
 -10   7  10 476.923 309.859   6
 -10   7  11 2705.51 473.459   6
 -10  -7  11 3178.19 508.608   6
 -10  -7  11 3428.33 461.883   4
 -10  -7  12 325.882 365.105   6
 -10   7  12 247.691 309.450   6
 -10  -7  12 715.326 328.542   4
 -10  -7  13 1774.12 426.426   6
 -10   7  13 772.874 365.043   6
 -10  -7  14-81.8496 328.827   6
 -10  -7  15 10182.9 828.352   6
 -10   7  15 9616.91 791.879   3
 -10  -7  16 665.337 345.641   6
 -10   7  16 186.273 275.433   3
 -10   7  17 483.853 286.331   3
 -10   7  18 492.196 321.573   3
 -10  -8  -4-70.7174 309.425   4
 -10  -8  -3 4844.10 558.863   4
 -10  -8  -2 2115.01 406.992   4
 -10  -8  -1 24868.0 1108.98   4
 -10  -8   0 7051.14 619.443   4
 -10  -8   1 45.2571 296.277   4
 -10   8   1 326.263 271.727   4
 -10   8   2 4449.55 445.169   6
 -10   8   2 3825.14 430.836   4
 -10  -8   2 4350.12 496.165   4
 -10  -8   3 28642.0 1175.66   4
 -10   8   3 31634.5 1138.26   4
 -10   8   3 32606.9 1165.25   6
 -10   8   4 12535.7 685.619   4
 -10  -8   4 11306.4 754.034   4
 -10   8   4 12119.0 720.130   6
 -10   8   5 18389.7 897.388   6
 -10   8   5 17827.2 811.941   4
 -10  -8   5 18513.9 929.600   4
 -10   8   6 3563.12 479.999   6
 -10  -8   6 1767.81 357.715   4
 -10  -8   7 1568.73 371.321   4
 -10   8   7 536.425 306.691   6
 -10  -8   8 544.108 305.686   4
 -10   8   8 44.4047 282.260   6
 -10  -8   9 3854.90 476.639   4
 -10   8   9 4173.16 522.682   6
 -10  -8  10 4003.28 469.752   4
 -10   8  10 2550.20 439.382   6
 -10   8  11 3195.39 509.537   6
 -10  -8  11 4535.59 487.149   4
 -10  -8  12 477.198 325.670   4
 -10   8  12 87.0790 326.824   6
 -10  -8  12 1055.10 436.817   6
 -10  -8  13 10641.5 814.860   6
 -10  -8  14 1336.38 421.414   6
 -10  -8  15 1068.90 416.937   6
 -10   8  15 2252.34 466.091   3
 -10  -8  16 1015.49 424.054   6
 -10   8  16 571.210 322.709   3
 -10   8  17 991.959 356.509   3
 -10  -9  -5 1254.86 367.061   4
 -10  -9  -4 2050.14 413.969   4
 -10  -9  -3 297.307 311.464   4
 -10  -9  -2 19730.6 1024.36   4
 -10  -9  -1 1857.30 405.301   4
 -10  -9   0 5306.51 537.397   4
 -10  -9   1 1938.86 390.686   4
 -10   9   1 1648.82 340.030   4
 -10  -9   2 7793.75 632.865   4
 -10   9   2 7388.46 558.363   4
 -10   9   2 8351.44 584.760   6
 -10  -9   3 218.766 297.273   4
 -10   9   3 144.121 254.656   4
 -10   9   3-32.2382 245.754   6
 -10  -9   4 62886.9 1854.41   4
 -10   9   4 66548.3 1758.26   4
 -10   9   4 66867.1 1832.11   6
 -10   9   5 8041.58 545.148   4
 -10   9   5 7451.41 592.975   6
 -10  -9   5 8073.84 642.383   4
 -10  -9   6 40207.7 1398.70   4
 -10   9   6 38840.7 1392.07   6
 -10  -9   7 12224.4 758.274   4
 -10   9   7 12933.3 782.203   6
 -10  -9   8 5211.47 541.060   4
 -10   9   8 5820.25 548.437   6
 -10  -9   9 5986.70 545.649   4
 -10   9   9 6885.51 627.733   6
 -10  -9  10 5991.10 556.365   4
 -10   9  10 4718.22 538.453   6
 -10   9  11 1350.31 347.032   6
 -10  -9  11 1900.25 435.492   4
 -10  -9  12 13046.7 803.210   4
 -10  -9  12 11257.4 822.914   6
 -10  -9  13 3166.20 544.540   6
 -10  -9  14 10346.0 827.123   6
 -10   9  15 2319.60 460.376   3
 -10  -9  15 1567.59 397.276   6
 -10   9  16-209.197 307.403   3
 -10  -9  16 579.492 470.008   6
 -10   9  17-57.0938 271.544   3
 -10 -10  -5 28.9749 277.601   4
 -10 -10  -4 180.540 303.767   4
 -10 -10  -3 1155.47 324.658   4
 -10 -10  -2 1377.65 388.003   4
 -10 -10  -1 925.681 358.230   4
 -10 -10   0 8190.06 666.400   4
 -10 -10   1 118.417 295.092   4
 -10  10   2 5937.42 493.139   6
 -10 -10   2 5997.21 555.150   4
 -10  10   2 5481.90 494.917   4
 -10 -10   3 15891.4 861.101   4
 -10  10   3 14417.6 759.485   4
 -10  10   3 15674.0 788.969   6
 -10  10   4 3434.27 410.508   4
 -10 -10   4 3509.65 473.169   4
 -10  10   4 2218.93 394.169   6
 -10  10   5 17175.6 797.033   4
 -10 -10   5 15684.1 873.812   4
 -10  10   5 18655.2 892.171   6
 -10 -10   6 1881.03 395.490   4
 -10  10   6 2509.21 423.526   6
 -10 -10   7 182.497 274.871   4
 -10  10   7-77.9114 293.075   6
 -10  10   8 9754.30 704.662   6
 -10 -10   8 8254.85 640.661   4
 -10  10   9 21.9564 278.385   6
 -10 -10   9 429.369 295.892   4
 -10 -10  10 10758.1 729.566   4
 -10  10  10 10312.5 757.311   6
 -10 -10  11 17323.0 932.245   4
 -10 -10  12 218.704 282.490   4
 -10 -10  13 804.423 416.616   6
 -10 -10  13 933.401 361.808   4
 -10 -10  14 10598.9 841.106   6
 -10 -10  15-19.8921 380.659   6
 -10  10  15 590.078 317.855   3
 -10  10  16 11113.5 863.578   3
 -10 -10  16 10106.1 832.265   6
 -10  10  17-60.7173 287.693   3
 -10 -11  -5 5413.95 595.884   4
 -10 -11  -4 143.754 305.665   4
 -10 -11  -3 556.168 307.598   4
 -10 -11  -2 1478.46 375.669   4
 -10 -11  -1 12457.6 823.328   4
 -10 -11   0 21242.6 1045.50   4
 -10 -11   1 1955.97 410.114   4
 -10 -11   2 213.787 296.937   4
 -10  11   2 214.813 227.800   4
 -10 -11   3 4127.03 517.619   4
 -10  11   3 4774.39 444.004   4
 -10  11   3 4775.55 463.690   6
 -10 -11   4 5938.53 559.132   4
 -10  11   4 5407.77 455.349   4
 -10  11   4 6570.10 550.878   6
 -10  11   5 4757.04 502.456   6
 -10 -11   5 4933.91 531.921   4
 -10 -11   6 2463.22 425.270   4
 -10  11   6 3081.20 419.751   6
 -10 -11   7 10664.3 729.216   4
 -10  11   7 10245.1 720.150   6
 -10 -11   8 5549.27 532.593   4
 -10  11   8 4592.91 515.785   6
 -10 -11   9 6318.74 574.288   4
 -10 -11  10 1939.09 382.108   4
 -10 -11  11 4130.10 533.010   4
 -10 -11  12 160.554 301.043   4
 -10 -11  13-3.90144 383.107   6
 -10 -11  13-356.738 285.622   4
 -10 -11  14 1324.39 415.153   6
 -10 -11  15 7360.37 723.635   6
 -10  11  15 7228.40 688.606   3
 -10  11  16 63.6349 254.806   3
 -10 -11  16 659.596 466.221   6
 -10  11  17 3032.83 527.875   3
 -10 -12  -5 582.273 325.058   4
 -10  12  -4 1453.09 316.979   5
 -10 -12  -4 572.285 312.602   4
 -10 -12  -3 5761.78 595.819   4
 -10 -12  -2 980.063 308.240   4
 -10 -12  -1 29471.1 1251.26   4
 -10 -12   0 616.525 286.146   4
 -10 -12   1 9597.81 714.235   4
 -10 -12   2-231.430 291.201   4
 -10  12   3 10460.1 630.537   4
 -10 -12   3 9945.76 713.148   4
 -10 -12   4 2053.77 400.537   4
 -10  12   4 2195.24 331.325   4
 -10 -12   5 22565.2 1051.88   4
 -10 -12   6 1958.91 407.561   4
 -10 -12   7 1299.87 356.730   4
 -10 -12   8 606.953 316.112   4
 -10 -12   9 6149.95 584.290   4
 -10 -12  10 563.147 327.357   4
 -10 -12  11 10438.1 733.425   4
 -10 -12  12-25.4072 302.666   4
 -10 -12  13 5775.68 582.685   4
 -10 -12  14 1685.06 475.415   6
 -10 -12  14 1863.64 400.139   4
 -10 -12  15 2922.85 575.456   6
 -10  12  15 3126.25 507.996   3
 -10  12  16 55.0319 252.020   3
 -10  12  17 1706.32 445.278   3
 -10 -13  -5 3786.86 486.985   4
 -10 -13  -4 3539.67 497.178   4
 -10  13  -4 3018.41 412.551   5
 -10 -13  -3 1277.16 364.826   4
 -10 -13  -2 18577.1 998.037   4
 -10 -13  -1 3093.04 488.120   4
 -10 -13   0 2348.32 441.647   4
 -10 -13   1 16560.3 925.108   4
 -10 -13   2 3036.48 459.774   4
 -10 -13   3 2283.91 402.462   4
 -10 -13   4 1946.42 378.653   4
 -10 -13   5 744.220 360.966   4
 -10 -13   6 23565.2 1080.46   4
 -10 -13   7 19627.7 985.713   4
 -10 -13   8-13.9142 309.910   4
 -10 -13   9 19931.6 1022.53   4
 -10 -13  10 10140.3 728.698   4
 -10 -13  11 2532.20 443.827   4
 -10 -13  12 12682.5 823.460   4
 -10 -13  13 2932.82 446.699   4
 -10 -13  14 659.692 295.873   4
 -10 -13  14 2176.74 517.871   6
 -10 -13  15 10317.2 829.484   6
 -10  13  15 12248.6 886.311   3
 -10  13  16 2089.03 434.697   3
 -10  13  17 3627.77 570.062   3
 -10 -14  -5 743.898 330.369   4
 -10  14  -5 1341.55 334.939   5
 -10  14  -4 1639.27 335.481   5
 -10 -14  -4 931.386 316.769   4
 -10  14  -3 167.157 196.470   5
 -10 -14  -3 158.411 277.140   4
 -10 -14  -2 1401.68 389.618   4
 -10 -14  -1 4680.03 551.735   4
 -10 -14   0 17990.0 976.806   4
 -10 -14   1-11.7252 285.327   4
 -10 -14   2 13479.8 837.415   4
 -10 -14   3 2444.80 414.405   4
 -10 -14   4 2073.83 395.112   4
 -10 -14   5 3519.51 466.527   4
 -10 -14   6 6340.42 599.249   4
 -10 -14   7 1851.73 393.175   4
 -10 -14   8 34598.0 1350.73   4
 -10 -14   9 63.4897 282.036   4
 -10 -14  10 6343.26 611.226   4
 -10 -14  11 15653.1 913.824   4
 -10 -14  12 399.129 326.226   4
 -10 -14  13 929.548 350.165   4
 -10 -14  14 5745.28 612.521   4
 -10  14  15 1814.18 431.679   3
 -10 -14  15 1065.31 502.377   6
 -10  14  16 15957.9 1034.31   3
 -10  14  17-14.1335 329.063   3
 -10  15  -6 1164.21 355.722   5
 -10 -15  -6 1531.01 428.220   4
 -10 -15  -5 3852.45 521.474   4
 -10  15  -5 2988.87 443.493   5
 -10  15  -4 1488.19 333.627   5
 -10 -15  -4 974.664 312.458   4
 -10  15  -3 5163.28 504.148   5
 -10 -15  -3 4965.00 558.376   4
 -10 -15  -2 6838.21 632.925   4
 -10 -15  -1 3795.42 505.518   4
 -10 -15   0 32316.4 1325.48   4
 -10 -15   1 3334.50 466.784   4
 -10 -15   2 1120.59 364.380   4
 -10 -15   3 2141.56 423.988   4
 -10 -15   4 21768.6 1046.50   4
 -10 -15   5 4025.69 550.090   4
 -10 -15   6 51348.7 1696.86   4
 -10 -15   7 10333.9 753.802   4
 -10 -15   8 489.739 372.777   4
 -10 -15   9 6720.62 626.003   4
 -10 -15  10 876.152 360.060   4
 -10 -15  11 803.775 382.707   4
 -10 -15  12 4985.36 572.716   4
 -10 -15  13 315.189 333.513   4
 -10 -15  14 5584.25 616.248   4
 -10 -15  15 2956.09 498.160   4
 -10 -15  15 4113.94 643.607   6
 -10  15  15 2555.47 443.433   3
 -10  15  16 422.084 334.246   3
 -10  15  17 2498.34 508.011   3
 -10  16  -7 396.136 263.064   5
 -10 -16  -6 5645.27 609.035   4
 -10  16  -6 5972.35 598.354   5
 -10  16  -5 3361.46 470.236   5
 -10 -16  -5 3985.76 535.797   4
 -10  16  -4-58.3218 231.753   5
 -10 -16  -4-541.777 341.481   4
 -10  16  -3 7303.63 585.400   5
 -10 -16  -3 6617.73 622.276   4
 -10 -16  -2 3918.58 482.769   4
 -10 -16  -1 5690.05 566.476   4
 -10 -16   0 7741.38 657.210   4
 -10 -16   1 2805.47 441.562   4
 -10 -16   2 4828.36 532.738   4
 -10 -16   3 4219.43 503.310   4
 -10 -16   4-104.566 280.556   4
 -10 -16   5 9443.98 724.091   4
 -10 -16   6 3022.92 488.051   4
 -10 -16   7 15357.7 906.096   4
 -10 -16   8 1987.32 394.015   4
 -10 -16   9 134.512 317.569   4
 -10 -16  10 185.999 278.525   4
 -10 -16  11 11136.6 797.736   4
 -10 -16  12 2986.30 481.484   4
 -10 -16  13 3352.10 523.644   4
 -10 -16  14 737.630 376.830   4
 -10  16  15 462.224 282.265   3
 -10 -16  15 297.151 332.720   4
 -10 -16  15 332.866 433.544   6
 -10  16  16 2355.77 474.814   3
 -10  16  17 819.400 386.190   3
 -10  17  -8 515.069 291.634   5
 -10  17  -7 3628.42 512.815   5
 -10  17  -6 317.137 258.634   5
 -10 -17  -6 530.578 335.479   4
 -10 -17  -5 10283.3 793.528   4
 -10  17  -5 10536.4 754.617   5
 -10  17  -4 544.596 261.182   5
 -10 -17  -4 600.738 293.365   4
 -10  17  -3 1993.18 371.217   5
 -10 -17  -3 2393.14 437.041   4
 -10 -17  -2 2252.59 428.370   4
 -10  17  -2 1608.27 303.695   5
 -10 -17  -1 5179.69 557.882   4
 -10 -17   0 7040.46 628.770   4
 -10 -17   1 46098.7 1608.92   4
 -10 -17   2 682.230 324.152   4
 -10 -17   3 8416.31 681.474   4
 -10 -17   4 1031.38 379.777   4
 -10 -17   5 2029.90 423.791   4
 -10 -17   6 389.215 327.192   4
 -10 -17   7 22601.5 1090.52   4
 -10 -17   8 3516.76 505.241   4
 -10 -17   9 12538.1 836.054   4
 -10 -17  10 349.137 338.309   4
 -10 -17  11 3719.17 518.331   4
 -10 -17  12 493.491 308.480   4
 -10 -17  13 840.095 366.492   4
 -10 -17  14-255.139 349.033   4
 -10 -17  15 9452.04 797.106   4
 -10  17  15 8587.52 750.084   3
 -10 -17  16 1791.24 502.282   4
 -10  17  16 1885.43 426.926   3
 -10  17  17 2886.03 509.658   3
 -10  18  -9 762.990 355.250   5
 -10  18  -8 282.625 295.390   5
 -10  18  -7 52.3629 256.637   5
 -10 -18  -6 4047.31 520.640   4
 -10  18  -6 3736.91 493.170   5
 -10 -18  -5 3488.30 510.570   4
 -10  18  -5 3536.98 474.656   5
 -10  18  -4 2270.66 418.164   5
 -10 -18  -4 2892.90 442.452   4
 -10  18  -3 2834.03 400.442   5
 -10 -18  -3 2227.69 436.423   4
 -10  18  -2 306.622 262.857   5
 -10 -18  -2 363.975 312.162   4
 -10 -18  -1 6359.06 620.453   4
 -10 -18   0 16268.4 936.998   4
 -10 -18   1 1440.62 390.555   4
 -10 -18   2 22844.1 1092.37   4
 -10 -18   3 4366.27 528.050   4
 -10 -18   4-101.401 306.825   4
 -10 -18   5 15227.0 899.209   4
 -10 -18   6 10979.6 786.281   4
 -10 -18   7 12685.7 838.199   4
 -10 -18   8 10209.2 758.097   4
 -10 -18   9 1213.88 406.309   4
 -10 -18  10 6174.33 612.507   4
 -10 -18  11 1890.04 407.513   4
 -10 -18  12 1164.51 410.198   4
 -10 -18  13 3720.52 556.362   4
 -10 -18  14 1109.88 412.487   4
 -10  18  15 416.905 302.858   3
 -10 -18  15 542.094 394.845   4
 -10 -18  16 3832.04 595.157   4
 -10  18  16 3380.64 516.191   3
 -10  18  17 1055.06 400.341   3
 -10  19  -9 296.490 271.471   5
 -10  19  -8 1982.25 426.637   5
 -10  19  -7-248.214 284.374   5
 -10  19  -6 1178.52 351.434   5
 -10 -19  -6 1811.35 434.201   4
 -10  19  -5 227.777 249.318   5
 -10 -19  -5 501.323 314.554   4
 -10 -19  -4 9199.71 753.060   4
 -10  19  -4 9636.63 721.129   5
 -10 -19  -3 371.580 315.750   4
 -10  19  -3 218.472 265.767   5
 -10  19  -2 4513.61 487.551   5
 -10 -19  -2 4825.41 548.010   4
 -10  19  -1 1286.19 294.223   5
 -10 -19  -1 1699.68 392.218   4
 -10 -19   0 2456.80 457.589   4
 -10 -19   1 80.9882 293.139   4
 -10 -19   2 1121.89 400.662   4
 -10 -19   3 1985.41 398.796   4
 -10 -19   4 13928.9 871.493   4
 -10 -19   5 591.420 324.397   4
 -10 -19   6 30573.6 1305.07   4
 -10 -19   7 295.116 334.967   4
 -10 -19   8 3423.09 492.219   4
 -10 -19   9 604.285 337.582   4
 -10 -19  10 1587.83 396.455   4
 -10 -19  11-515.184 334.275   4
 -10 -19  12 7982.82 722.219   4
 -10 -19  13 2334.25 464.421   4
 -10 -19  14 2470.79 482.873   4
 -10 -19  15 837.300 408.081   4
 -10 -19  16 1882.97 502.669   4
 -10  20  -8 398.971 302.666   5
 -10  20  -7-42.7599 243.108   5
 -10 -20  -6 8114.49 735.537   4
 -10  20  -6 8343.48 720.450   5
 -10  20  -5 1704.41 378.372   5
 -10 -20  -5 1701.38 405.369   4
 -10 -20  -4 3270.72 495.900   4
 -10  20  -4 3480.75 462.496   5
 -10 -20  -3 10322.1 781.155   4
 -10  20  -3 12622.6 799.386   5
 -10 -20  -2 1435.14 407.501   4
 -10  20  -2 1783.94 360.321   5
 -10  20  -1 318.773 233.001   5
 -10 -20  -1 47.1748 270.398   4
 -10 -20   0 12018.9 829.735   4
 -10 -20   1 108.596 290.351   4
 -10 -20   2 9181.21 725.203   4
 -10 -20   3 3858.25 507.940   4
 -10 -20   4 477.268 309.977   4
 -10 -20   5 5050.02 564.959   4
 -10 -20   6 2097.27 450.094   4
 -10 -20   7 4491.29 553.210   4
 -10 -20   8 7908.10 690.392   4
 -10 -20   9 4937.75 568.193   4
 -10 -20  10 41.1138 290.702   4
 -10 -20  11 1343.80 391.222   4
 -10 -20  12 2242.61 441.626   4
 -10 -20  13 2616.34 492.579   4
 -10 -20  14 1142.40 430.293   4
 -10 -20  15 87.1936 376.687   4
 -10 -20  16 3761.79 569.946   4
 -10 -20  17 102.170 346.333   4
 -10  21  -8 377.075 290.930   5
 -10  21  -7 2881.42 489.684   5
 -10  21  -6 97.8173 268.372   5
 -10 -21  -6 22.5718 273.937   4
 -10 -21  -5 7056.87 658.317   4
 -10  21  -5 7058.99 660.633   5
 -10 -21  -4 78.3203 274.472   4
 -10  21  -4 114.622 248.801   5
 -10  21  -3 3359.55 452.506   5
 -10 -21  -3 4111.97 554.961   4
 -10 -21  -2 545.975 338.576   4
 -10  21  -2 895.423 319.698   5
 -10  21  -1 1347.39 299.197   5
 -10 -21  -1 1315.06 414.010   4
 -10 -21   0 6725.60 644.662   4
 -10 -21   1 16128.7 932.624   4
 -10 -21   2 744.812 351.609   4
 -10 -21   3 14890.2 905.797   4
 -10 -21   4 67.5203 317.944   4
 -10 -21   5-28.0910 315.075   4
 -10 -21   6 1036.77 376.068   4
 -10 -21   7 18195.8 1008.98   4
 -10 -21   8 754.667 371.435   4
 -10 -21   9 8472.35 716.180   4
 -10 -21  10 4408.22 588.013   4
 -10 -21  11 743.421 395.464   4
 -10 -21  12 3280.56 503.891   4
 -10 -21  13 544.244 381.721   4
 -10 -21  14 893.240 416.154   4
 -10 -21  15 4630.37 626.232   4
 -10 -21  16 259.594 352.447   4
 -10 -21  17 822.743 404.814   4
 -10  22  -8 946.808 388.035   5
 -10  22  -7 1031.11 386.338   5
 -10 -22  -6 828.754 362.942   4
 -10  22  -6-180.155 256.196   5
 -10 -22  -5 6306.10 659.572   4
 -10  22  -5 5393.69 597.312   5
 -10  22  -4 2032.87 412.001   5
 -10 -22  -4 2656.82 476.588   4
 -10 -22  -3 11839.7 843.358   4
 -10  22  -3 13104.0 835.501   5
 -10 -22  -2 1915.59 427.129   4
 -10  22  -2 1338.77 329.094   5
 -10  22  -1 10457.4 725.525   5
 -10 -22  -1 8778.20 733.628   4
 -10  22   0 599.693 222.512   5
 -10 -22   0 1413.17 405.465   4
 -10 -22   1 2509.09 482.053   4
 -10 -22   2 6427.75 653.966   4
 -10 -22   3 3540.73 499.504   4
 -10 -22   4 7334.51 655.998   4
 -10 -22   5 7617.15 664.450   4
 -10 -22   6 1236.15 392.476   4
 -10 -22   7 8379.49 726.269   4
 -10 -22   8 2463.39 436.544   4
 -10 -22   9 495.675 335.785   4
 -10 -22  10 5220.84 609.653   4
 -10 -22  11 14083.1 934.186   4
 -10 -22  12 1565.26 432.760   4
 -10 -22  13 18773.5 1123.39   4
 -10 -22  14 714.161 413.131   4
 -10 -22  15 712.615 373.653   4
 -10 -22  16-488.411 341.092   4
 -10  23  -8 2464.62 497.229   5
 -10  23  -7 722.589 350.219   5
 -10  23  -6 581.376 311.175   5
 -10 -23  -5 2043.78 433.292   4
 -10  23  -5 1144.54 361.530   5
 -10  23  -4 10440.1 790.637   5
 -10 -23  -4 10064.8 797.033   4
 -10 -23  -3 1831.02 428.514   4
 -10  23  -3 2227.61 415.837   5
 -10 -23  -2 15057.5 931.345   4
 -10  23  -2 16412.7 931.218   5
 -10 -23  -1 281.793 314.044   4
 -10  23  -1 592.319 270.599   5
 -10  23   0 786.777 270.923   5
 -10 -23   0 938.549 381.688   4
 -10 -23   1 13218.3 864.285   4
 -10 -23   2 944.967 392.157   4
 -10 -23   3-396.913 339.783   4
 -10 -23   4 8848.77 732.656   4
 -10 -23   5 1213.61 423.256   4
 -10 -23   6 7935.36 721.678   4
 -10 -23   7 3037.76 481.105   4
 -10 -23   8-172.578 363.256   4
 -10 -23   9 453.495 360.658   4
 -10 -23  10 2680.14 510.605   4
 -10 -23  11 257.003 304.528   4
 -10 -23  12 9047.07 796.168   4
 -10 -23  13-77.1105 320.045   4
 -10 -23  14 6896.22 709.966   4
 -10 -23  15 316.216 341.477   4
 -10 -23  16 233.707 375.149   4
 -10  24  -7 429.729 305.409   5
 -10  24  -6 4739.22 580.333   5
 -10  24  -5 140.115 263.958   5
 -10 -24  -5 135.157 292.400   4
 -10  24  -4 7117.08 665.437   5
 -10 -24  -4 7358.93 682.044   4
 -10 -24  -3 2715.92 491.384   4
 -10  24  -3 3297.59 478.244   5
 -10 -24  -2 2278.11 454.702   4
 -10  24  -2 1965.00 399.095   5
 -10  24  -1 897.735 293.047   5
 -10 -24  -1-122.232 333.186   4
 -10  24   0 6226.69 575.372   5
 -10 -24   0 5327.51 592.658   4
 -10 -24   1-27.2145 298.280   4
 -10 -24   2 16607.1 969.739   4
 -10 -24   3 789.405 344.423   4
 -10 -24   4 3093.08 484.179   4
 -10 -24   5 725.768 350.745   4
 -10 -24   6 1150.60 375.650   4
 -10 -24   7 723.098 384.166   4
 -10 -24   8 15548.6 968.439   4
 -10 -24   9 63.6359 328.229   4
 -10 -24  10 2958.17 510.262   4
 -10 -24  11-116.646 313.616   4
 -10 -24  12-5.35934 322.147   4
 -10 -24  13-319.357 341.684   4
 -10 -24  14 3921.98 581.385   4
 -10 -24  15 76.4302 378.189   4
 -10 -24  16 3286.54 599.661   4
 -10  25  -7 1330.63 393.237   5
 -10  25  -6 283.034 262.133   5
 -10  25  -5 4801.99 573.722   5
 -10  25  -4 4220.59 513.915   5
 -10 -25  -4 4497.07 557.724   4
 -10 -25  -3 2720.17 495.078   4
 -10  25  -3 2166.30 424.187   5
 -10 -25  -2 3704.61 535.027   4
 -10  25  -2 3697.96 477.495   5
 -10 -25  -1-80.8771 284.954   4
 -10  25  -1-83.6071 225.151   5
 -10  25   0 4117.56 483.093   5
 -10 -25   0 4236.94 544.143   4
 -10 -25   1 333.568 315.998   4
 -10  25   1 671.365 277.217   5
 -10 -25   2 5173.56 610.161   4
 -10 -25   3 8364.19 708.814   4
 -10 -25   4 3365.03 516.575   4
 -10 -25   5 936.176 378.857   4
 -10 -25   6 7256.58 686.797   4
 -10 -25   7 6248.09 666.680   4
 -10 -25   8 813.069 387.843   4
 -10 -25   9 7657.82 717.241   4
 -10 -25  10 1649.87 419.675   4
 -10 -25  11 1277.13 456.596   4
 -10 -25  12 6532.03 692.488   4
 -10 -25  13 2107.02 513.834   4
 -10 -25  14 2451.45 502.425   4
 -10 -25  15 4947.81 701.481   4
 -10  26  -7 1542.90 424.915   5
 -10  26  -6 19.8082 274.889   5
 -10  26  -5 2293.48 430.812   5
 -10  26  -4 164.661 241.453   5
 -10 -26  -4-150.845 293.335   4
 -10  26  -3 13160.9 871.016   5
 -10 -26  -3 12245.2 854.482   4
 -10  26  -2 387.142 301.970   5
 -10 -26  -2 945.964 346.282   4
 -10  26  -1 7038.05 626.600   5
 -10 -26  -1 6705.59 650.173   4
 -10 -26   0 2749.90 482.476   4
 -10  26   0 4463.01 516.797   5
 -10 -26   1 1717.90 408.922   4
 -10  26   1 1121.61 332.726   5
 -10 -26   2 1536.41 355.720   4
 -10 -26   3 13520.1 896.358   4
 -10 -26   4 22.3359 309.043   4
 -10 -26   5 9515.82 788.831   4
 -10 -26   6 552.709 342.621   4
 -10 -26   7 965.958 375.604   4
 -10 -26   8 1451.63 423.189   4
 -10 -26   9 1488.51 416.508   4
 -10 -26  10 483.633 331.455   4
 -10 -26  11 7285.42 741.535   4
 -10 -26  12 2034.99 511.516   4
 -10 -26  13 8940.32 823.303   4
 -10 -26  14 242.414 363.454   4
 -10 -26  15 1974.12 541.492   4
 -10  27  -7 2359.27 512.984   5
 -10  27  -6-27.6973 262.005   5
 -10  27  -5 1749.54 407.004   5
 -10  27  -4 1617.03 397.397   5
 -10 -27  -4 1892.43 432.281   4
 -10  27  -3 215.193 291.729   5
 -10 -27  -3 265.677 334.136   4
 -10 -27  -2 4830.34 582.431   4
 -10  27  -2 7106.74 661.496   5
 -10 -27  -1 1227.20 391.888   4
 -10  27  -1 892.375 323.446   5
 -10  27   0 434.408 248.885   5
 -10 -27   0 344.129 276.533   4
 -10  27   1 18076.0 971.844   5
 -10 -27   1 17838.3 1032.25   4
 -10  27   2 366.592 226.497   5
 -10 -27   2 406.031 348.147   4
 -10 -27   3 11559.7 837.450   4
 -10 -27   4 6653.61 656.220   4
 -10 -27   5 210.907 349.749   4
 -10 -27   6 371.284 332.970   4
 -10 -27   7 8912.38 782.063   4
 -10 -27   8 512.036 368.994   4
 -10 -27   9 14169.3 967.743   4
 -10 -27  10 3535.92 545.953   4
 -10 -27  11 2637.75 522.715   4
 -10 -27  12 2635.71 534.999   4
 -10 -27  13 904.579 413.410   4
 -10 -27  14 1459.51 434.312   4
 -10  28  -6 3019.86 523.146   5
 -10  28  -5-126.305 290.098   5
 -10  28  -4 891.135 328.362   5
 -10  28  -3 571.816 307.217   5
 -10 -28  -3 1001.94 359.097   4
 -10 -28  -2 1668.05 410.868   4
 -10  28  -2 1641.78 392.487   5
 -10  28  -1 654.183 307.757   5
 -10 -28  -1 493.161 357.977   4
 -10 -28   0 7429.21 693.714   4
 -10  28   0 7485.82 651.966   5
 -10 -28   1 1411.38 426.373   4
 -10  28   1 763.687 309.990   5
 -10 -28   2 10225.3 791.847   4
 -10  28   2 11045.1 759.035   5
 -10 -28   3-461.756 353.243   4
 -10 -28   4 4651.54 594.930   4
 -10 -28   5 3489.51 561.663   4
 -10 -28   6 2789.40 496.216   4
 -10 -28   7 617.714 384.865   4
 -10 -28   8 11128.9 864.449   4
 -10 -28   9 2.85213 342.553   4
 -10 -28  10 9519.57 822.557   4
 -10 -28  11 1035.89 398.076   4
 -10 -28  12 438.797 423.902   4
 -10 -28  13 656.962 383.135   4
 -10 -28  14 2630.75 582.310   4
 -10  29  -6 660.260 334.485   5
 -10  29  -5 590.489 253.663   5
 -10  29  -4 5111.62 602.097   5
 -10 -29  -3 103.007 295.932   4
 -10  29  -3 385.381 299.548   5
 -10 -29  -2 7520.88 689.895   4
 -10  29  -2 8197.11 710.223   5
 -10  29  -1 1640.64 351.307   5
 -10 -29  -1 2040.19 417.152   4
 -10  29   0 1610.34 392.327   5
 -10 -29   0 956.881 398.433   4
 -10  29   1 371.786 279.089   5
 -10 -29   1 741.446 403.421   4
 -10  29   2 2686.46 443.458   5
 -10 -29   2 3350.26 516.431   4
 -10 -29   3 1263.09 430.715   4
 -10 -29   4 15527.0 996.610   4
 -10 -29   5 319.126 337.946   4
 -10 -29   6 4334.47 586.752   4
 -10 -29   7 599.019 356.928   4
 -10 -29   8 1719.34 480.836   4
 -10 -29   9 1044.11 438.896   4
 -10 -29  10 14.2904 319.179   4
 -10 -29  11 1350.52 492.098   4
 -10 -29  12 3641.55 581.001   4
 -10 -29  13-172.017 362.719   4
 -10  30  -6 752.181 339.728   5
 -10  30  -5 131.577 285.239   5
 -10  30  -4-36.6887 267.784   5
 -10  30  -3 5113.60 595.551   5
 -10  30  -2 360.985 240.134   5
 -10 -30  -2 192.045 292.706   4
 -10 -30  -1 2721.76 466.260   4
 -10  30  -1 3045.26 471.192   5
 -10 -30   0 4670.81 581.425   4
 -10  30   0 4569.27 552.262   5
 -10  30   1 139.384 243.550   5
 -10 -30   1 199.579 299.016   4
 -10 -30   2 1785.12 409.096   4
 -10  30   2 2856.39 447.905   5
 -10  30   3 11630.4 791.862   5
 -10 -30   3 10767.1 838.616   4
 -10 -30   4 2687.16 488.270   4
 -10 -30   5 4188.80 596.337   4
 -10 -30   6 3924.24 581.342   4
 -10 -30   7 4937.03 612.980   4
 -10 -30   8 8489.47 772.992   4
 -10 -30   9 923.160 397.939   4
 -10 -30  10 268.681 339.385   4
 -10 -30  11 4488.30 627.154   4
 -10 -30  12 457.393 376.299   4
 -10 -30  13 1197.31 462.568   4
 -10  31  -5 4097.60 579.176   5
 -10  31  -4 6.06524 277.842   5
 -10  31  -3-89.2560 293.116   5
 -10 -31  -2 81.3877 333.503   4
 -10  31  -2 421.401 327.307   5
 -10 -31  -1 2481.71 498.041   4
 -10  31  -1 3092.05 500.338   5
 -10  31   0 638.360 316.230   5
 -10 -31   0 714.176 355.826   4
 -10 -31   1 12178.9 889.822   4
 -10  31   1 13675.3 891.195   5
 -10  31   2-13.4603 255.228   5
 -10 -31   2 546.494 326.306   4
 -10 -31   3 13135.2 917.849   4
 -10  31   3 12608.8 833.145   5
 -10 -31   4 207.353 365.070   4
 -10 -31   5 531.235 368.601   4
 -10 -31   6 810.912 387.260   4
 -10 -31   7 5834.17 654.076   4
 -10 -31   8-92.5319 326.172   4
 -10 -31   9 12497.2 934.290   4
 -10 -31  10 916.725 454.301   4
 -10 -31  11 4705.30 636.096   4
 -10 -31  12 201.816 361.154   4
 -10  32  -5 543.135 355.653   5
 -10  32  -4-4.64713 284.766   5
 -10  32  -3 4564.13 593.973   5
 -10  32  -2 4474.98 566.911   5
 -10  32  -1 7587.91 709.196   5
 -10 -32  -1 6664.27 689.830   4
 -10 -32   0 3327.31 532.916   4
 -10  32   0 3435.35 505.267   5
 -10 -32   1 466.360 390.429   4
 -10  32   1 316.289 290.426   5
 -10 -32   2 11418.2 856.016   4
 -10  32   2 11036.2 803.688   5
 -10 -32   3 1716.64 457.636   4
 -10  32   3 1939.96 376.209   5
 -10 -32   4-307.086 346.023   4
 -10 -32   5 3483.38 532.755   4
 -10 -32   6 1084.17 429.178   4
 -10 -32   7 892.797 428.778   4
 -10 -32   8 2453.42 493.427   4
 -10 -32   9-50.9643 343.032   4
 -10 -32  10 4932.52 656.463   4
 -10 -32  11 1556.42 491.142   4
 -10 -32  12 703.908 437.681   4
 -10  33  -4 2618.93 501.611   5
 -10  33  -3-34.8690 286.202   5
 -10  33  -2 8865.38 791.004   5
 -10 -33  -1 1495.21 411.542   4
 -10  33  -1 1757.77 425.514   5
 -10 -33   0 4951.18 629.859   4
 -10  33   0 3891.08 511.937   5
 -10 -33   1-203.863 354.865   4
 -10  33   1-79.5077 264.551   5
 -10  33   2 889.933 336.464   5
 -10 -33   2 799.803 361.145   4
 -10 -33   3 1529.48 417.198   4
 -10  33   3 951.289 271.759   5
 -10 -33   4 6125.62 690.225   4
 -10  33   4 5699.89 592.130   5
 -10 -33   5 401.335 378.407   4
 -10 -33   6 3076.69 552.824   4
 -10 -33   7 1044.38 435.011   4
 -10 -33   8 1711.57 455.833   4
 -10 -33   9 237.945 386.248   4
 -10 -33  10 3248.68 573.641   4
 -10 -33  11-38.8443 383.550   4
 -10  34  -4 4106.75 605.420   5
 -10  34  -3-288.486 283.191   5
 -10  34  -2-149.950 280.949   5
 -10  34  -1 485.802 353.920   5
 -10 -34   0 1915.65 454.439   4
 -10  34   0 1863.42 441.668   5
 -10  34   1-261.752 316.392   5
 -10 -34   1 758.175 378.725   4
 -10 -34   2 8320.78 755.459   4
 -10  34   2 8212.25 722.984   5
 -10 -34   3 632.789 359.116   4
 -10  34   3 1079.66 348.586   5
 -10 -34   4 1791.93 460.317   4
 -10  34   4 1962.33 398.285   5
 -10 -34   5 1053.29 397.396   4
 -10 -34   6 1518.61 454.485   4
 -10 -34   7 281.421 335.101   4
 -10 -34   8 2504.89 474.611   4
 -10 -34   9 117.689 351.217   4
 -10 -34  10 2833.92 512.251   4
 -10 -34  11 6102.67 774.942   4
 -10  35  -3 618.916 328.901   5
 -10  35  -2 1623.41 411.600   5
 -10  35  -1 2699.42 471.066   5
 -10 -35   0 3446.57 569.938   4
 -10  35   0 2488.67 458.547   5
 -10 -35   1 9407.87 828.291   4
 -10  35   1 8550.56 754.860   5
 -10  35   2 812.811 376.019   5
 -10 -35   2 915.663 387.399   4
 -10  35   3 2517.45 434.567   5
 -10 -35   3 2506.84 490.227   4
 -10 -35   4 2326.94 448.534   4
 -10  35   4 2286.81 427.230   5
 -10 -35   5 339.029 341.874   4
 -10 -35   6 494.137 353.888   4
 -10 -35   7 899.000 440.001   4
 -10 -35   8 75.4555 338.859   4
 -10 -35   9 5132.59 663.357   4
 -10 -35  10 179.375 331.081   4
 -10  36  -3 4060.04 576.082   5
 -10  36  -2 543.244 355.371   5
 -10  36  -1 4686.10 579.333   5
 -10 -36   0 117.646 335.990   4
 -10  36   0 425.355 310.008   5
 -10  36   1 796.560 390.073   5
 -10 -36   1 291.632 319.487   4
 -10  36   2 197.384 317.480   5
 -10 -36   2-8.87256 328.770   4
 -10  36   3 4134.56 540.341   5
 -10 -36   3 3297.99 539.510   4
 -10  36   4 241.105 279.310   5
 -10 -36   4 457.409 332.906   4
 -10  36   5 6877.42 660.213   5
 -10 -36   5 6949.21 715.889   4
 -10 -36   6 400.175 385.976   4
 -10 -36   7 2204.86 501.348   4
 -10 -36   8 1071.29 432.499   4
 -10 -36   9-37.8795 366.882   4
 -10 -36  10-45.0177 360.391   4
 -10  37  -2 2810.99 510.556   5
 -10  37  -1-326.635 293.162   5
 -10  37   0 1264.01 398.549   5
 -10 -37   1 6881.83 733.253   4
 -10  37   1 6879.04 714.176   5
 -10  37   2 652.841 327.822   5
 -10 -37   2 628.605 344.264   4
 -10 -37   3 3654.78 583.639   4
 -10  37   3 3778.24 555.426   5
 -10  37   4 3431.90 501.884   5
 -10 -37   4 3749.69 582.129   4
 -10  37   5-220.433 301.060   5
 -10 -37   5 152.554 324.361   4
 -10 -37   6 2599.05 533.964   4
 -10 -37   7 1406.68 471.380   4
 -10 -37   8 649.432 432.795   4
 -10 -37   9 1642.99 507.806   4
 -10  38  -2-36.8847 305.835   5
 -10  38  -1 392.811 341.834   5
 -10  38   0 11744.9 918.216   5
 -10  38   1 398.487 315.099   5
 -10 -38   1 442.673 380.727   4
 -10  38   2 4703.97 589.097   5
 -10 -38   2 4844.98 630.046   4
 -10  38   3 744.537 358.517   5
 -10 -38   3 180.757 330.360   4
 -10  38   4 1486.11 411.740   5
 -10 -38   4 1673.96 449.184   4
 -10  38   5-70.6252 274.158   5
 -10 -38   5 80.1339 359.333   4
 -10 -38   6 1692.44 465.272   4
 -10 -38   7 390.719 416.462   4
 -10 -38   8 1423.54 457.190   4
 -10  39  -1 2405.23 504.184   5
 -10  39   0 3054.60 546.150   5
 -10  39   1 716.033 350.259   5
 -10 -39   2 439.200 375.185   4
 -10  39   2 885.334 382.830   5
 -10  39   3 575.949 344.570   5
 -10 -39   3 733.840 420.357   4
 -10 -39   4 6223.36 724.575   4
 -10  39   4 6754.49 700.887   5
 -10  39   5 107.710 301.484   5
 -10 -39   5 444.289 430.550   4
 -10 -39   6 5406.23 658.654   4
 -10 -39   7 205.977 429.323   4
 -10 -39   8 2230.73 548.764   4
 -10  40   0 1177.99 398.393   5
 -10  40   1 182.186 365.706   5
 -10  40   2 965.803 398.376   5
 -10 -40   2 684.180 395.325   4
 -10 -40   3 3010.53 549.626   4
 -10  40   3 3438.37 550.150   5
 -10 -40   4 193.181 351.579   4
 -10  40   4 190.712 296.490   5
 -10  40   5 12897.6 958.732   5
 -10 -40   5 13753.9 1025.75   4
 -10  40   6 1119.86 379.495   5
 -10 -40   6 341.532 417.101   4
 -10 -40   7 4241.84 650.450   4
 -10  41   1 7684.70 783.920   5
 -10  41   2 242.411 314.911   5
 -10 -41   3 3080.63 554.870   4
 -10  41   3 3285.64 548.086   5
 -10  41   4 3254.07 540.402   5
 -10 -41   4 3578.36 604.887   4
 -10 -41   5 1173.06 497.508   4
 -10  41   5 29.0556 280.051   5
 -10  41   6-169.166 301.724   5
 -10 -41   6-186.590 336.262   4
 -10  42   3-29.4868 292.972   5
 -10 -42   3-274.015 388.162   4
 -10 -42   4 1713.18 544.472   4
 -10  42   4 1744.75 470.235   5
 -10  42   5 2020.63 447.930   5
 -10 -42   5 2218.49 553.956   4
 -10  42   6 145.261 293.311   5
 -10 -43   4 10189.9 951.883   4
  -9   0  -3 81580.4 2176.21   4
  -9   0  -2 156.919 262.851   4
  -9   0  -1 21425.8 987.560   4
  -9   0   0 104.455 240.227   4
  -9   0   0 99.1473 251.300   6
  -9   0   1 8257.91 593.498   4
  -9   0   1 8997.32 576.214   6
  -9   0   2 18.5123 252.676   4
  -9   0   2 353.474 269.813   6
  -9   0   3 6033.22 514.437   6
  -9   0   3 4981.32 452.936   4
  -9   0   4-336.216 306.604   6
  -9   0   4 171.149 219.831   4
  -9   0   5 645.726 297.353   6
  -9   0   5 305.350 264.355   4
  -9   0   6-168.015 305.030   6
  -9   0   6-6.64597 244.064   4
  -9   0   7 24044.9 932.140   4
  -9   0   7 21418.1 982.191   6
  -9   0   8 178.821 223.681   4
  -9   0   8-549.747 360.211   6
  -9   0   9 737.975 331.769   6
  -9   0   9 710.044 272.328   4
  -9   0  10-269.692 318.155   6
  -9   0  11 44440.0 1542.89   6
  -9   0  12-121.709 321.292   6
  -9   0  13-133.198 327.638   6
  -9   0  14-211.435 337.240   6
  -9   0  14-325.829 282.257   3
  -9   0  15 9448.07 776.129   3
  -9   0  15 8853.97 708.410   6
  -9   0  16 332.736 277.052   3
  -9   0  16-315.289 328.971   6
  -9   0  17 18414.4 1148.15   3
  -9   0  18 553.424 372.607   3
  -9  -1  -3 1625.49 452.323   4
  -9   1  -2 1766.32 342.822   4
  -9  -1  -2 1957.95 369.840   4
  -9   1  -1 13141.8 743.614   4
  -9  -1  -1 13455.8 767.236   4
  -9   1   0 5280.99 442.183   6
  -9   1   0 5233.60 477.424   4
  -9  -1   0 5088.23 462.620   4
  -9   1   1 14487.4 758.748   4
  -9   1   1 14841.6 700.582   6
  -9  -1   1 13714.1 743.849   4
  -9   1   2 6509.12 513.116   4
  -9  -1   2 5900.80 501.622   4
  -9   1   2 6617.80 507.982   6
  -9  -1   3-300.712 264.619   4
  -9   1   3 97.0530 260.165   6
  -9   1   3 12.3935 233.946   4
  -9  -1   4 179.778 234.657   4
  -9   1   4 79.1005 221.522   4
  -9   1   4-270.165 273.905   6
  -9   1   5 32564.2 1151.43   6
  -9  -1   5 32923.3 1136.14   4
  -9  -1   5 31224.3 1142.64   6
  -9   1   5 31720.4 1097.50   4
  -9  -1   6 2667.34 418.071   6
  -9   1   6 2287.87 347.192   4
  -9   1   6 2224.27 392.366   6
  -9  -1   6 2064.46 333.929   4
  -9  -1   7 27881.9 1023.02   4
  -9   1   7 25156.2 1061.88   6
  -9   1   7 28495.6 1006.16   4
  -9  -1   7 25037.7 1059.44   6
  -9  -1   8 1180.56 285.035   4
  -9   1   8 994.515 282.901   4
  -9  -1   8 679.218 331.350   6
  -9   1   8 1295.98 355.939   6
  -9   1   9 10814.4 614.799   4
  -9  -1   9 9909.55 699.858   6
  -9   1   9 9082.80 684.306   6
  -9  -1   9 10541.9 625.446   4
  -9  -1  10 15345.3 851.812   6
  -9   1  10 14308.9 851.201   6
  -9  -1  10 17290.6 800.311   4
  -9  -1  11 14987.9 884.148   6
  -9   1  11 14993.5 876.273   6
  -9  -1  12 2803.34 444.184   6
  -9   1  12 3381.60 465.851   6
  -9   1  13 2969.88 474.353   6
  -9   1  13 3291.30 439.664   3
  -9  -1  13 3918.77 529.842   6
  -9  -1  14-69.7797 344.605   6
  -9  -1  14-179.301 268.095   3
  -9   1  14-153.448 294.692   6
  -9   1  14 343.384 301.611   3
  -9  -1  15 557.258 320.219   3
  -9   1  15 330.097 299.132   3
  -9   1  15 423.992 317.811   6
  -9  -1  15 398.801 321.618   6
  -9   1  16 3310.99 481.556   6
  -9   1  16 3932.27 552.227   3
  -9  -1  16 5265.25 623.343   3
  -9   1  17 948.453 404.368   3
  -9  -1  17 590.047 337.667   3
  -9   1  18 4822.95 634.754   3
  -9  -1  18 5519.26 668.153   3
  -9  -2  -3 12501.9 756.686   4
  -9  -2  -2 19777.8 938.082   4
  -9   2  -2 18394.2 916.536   4
  -9  -2  -1 4795.82 484.356   4
  -9   2  -1 4852.56 483.489   4
  -9   2   0 14510.4 759.524   4
  -9  -2   0 14055.3 760.421   4
  -9   2   0 13960.2 675.871   6
  -9  -2   1 3230.12 412.753   4
  -9   2   1 3028.98 367.279   6
  -9   2   1 2821.33 373.644   4
  -9   2   2 14583.8 729.080   4
  -9  -2   2 12812.6 713.822   4
  -9   2   2 13071.6 689.053   6
  -9   2   3 1289.16 281.900   4
  -9  -2   3 739.149 274.202   4
  -9   2   3 924.453 266.774   6
  -9   2   4 6829.15 491.488   4
  -9   2   4 5551.72 500.342   6
  -9  -2   4 6645.86 514.294   4
  -9  -2   5 1122.61 290.441   4
  -9   2   5 842.144 317.450   6
  -9   2   5 1169.65 288.586   4
  -9  -2   6 63759.6 1720.14   4
  -9   2   6 64073.4 1793.54   6
  -9   2   6 69142.1 1722.39   4
  -9  -2   7 290.728 326.213   6
  -9   2   7-312.997 295.371   6
  -9  -2   7 49.7066 233.565   4
  -9   2   7 137.459 211.083   4
  -9   2   8 5666.53 548.091   6
  -9  -2   8 6277.53 493.734   4
  -9   2   8 5373.00 450.707   4
  -9  -2   8 5433.43 547.026   6
  -9  -2   9 3996.25 505.589   6
  -9  -2   9 3418.15 397.614   4
  -9   2   9 3168.51 460.792   6
  -9  -2  10 6762.04 618.085   6
  -9   2  10 5159.68 537.214   6
  -9  -2  10 6597.42 518.642   4
  -9  -2  11 923.340 363.560   6
  -9   2  11 1328.28 353.667   6
  -9  -2  12 15072.2 877.495   6
  -9   2  12 14520.3 869.688   6
  -9   2  13 426.922 337.054   6
  -9  -2  13 294.124 330.021   6
  -9   2  13 60.6204 252.397   3
  -9   2  14 8683.08 704.471   6
  -9   2  14 9876.79 758.462   3
  -9  -2  14 8626.37 707.923   3
  -9  -2  14 9403.66 719.281   6
  -9  -2  15 169.120 314.510   6
  -9  -2  15-127.973 275.170   3
  -9   2  15-122.435 312.613   6
  -9   2  15 362.287 278.070   3
  -9   2  16 1859.82 398.152   3
  -9  -2  16 1586.80 401.255   3
  -9   2  16 1156.15 382.042   6
  -9   2  17 1752.33 479.586   3
  -9  -2  17 723.118 335.490   3
  -9  -2  18 1345.39 472.547   3
  -9   2  18 692.315 369.273   3
  -9  -3  -3 844.241 307.169   4
  -9  -3  -2 1128.40 318.809   4
  -9   3  -2 803.349 309.880   4
  -9  -3  -1 8978.29 623.611   4
  -9   3  -1 9557.85 648.622   4
  -9   3   0 23330.5 874.648   6
  -9   3   0 22952.6 966.728   4
  -9  -3   0 21418.2 961.152   4
  -9   3   1 3919.04 414.018   6
  -9   3   1 3946.63 424.443   4
  -9  -3   1 2585.94 388.306   4
  -9  -3   2 23802.0 974.628   4
  -9   3   2 22494.3 922.260   4
  -9   3   2 22697.5 898.713   6
  -9   3   3-117.321 252.660   6
  -9   3   3-133.423 223.351   4
  -9  -3   3 26.4415 235.480   4
  -9  -3   4 12453.5 683.286   4
  -9   3   4 13942.9 688.870   4
  -9   3   4 12646.6 692.656   6
  -9  -3   5 153.407 241.801   4
  -9   3   5 142.152 237.047   4
  -9   3   5-291.619 282.998   6
  -9   3   6 535.723 254.168   4
  -9   3   6 995.552 343.271   6
  -9  -3   6 1738.92 345.072   4
  -9  -3   7 1307.16 293.068   4
  -9   3   7 997.852 297.552   6
  -9   3   7 1453.18 290.750   4
  -9   3   8 7304.97 509.184   4
  -9   3   8 6250.76 559.682   6
  -9  -3   8 6917.66 543.318   4
  -9  -3   8 6907.34 612.107   6
  -9  -3   9 2262.73 456.715   6
  -9   3   9 2083.37 385.846   6
  -9  -3   9 2426.13 367.757   4
  -9   3  10 21599.9 1032.19   6
  -9  -3  10 23029.7 1054.28   6
  -9  -3  10 24728.8 986.872   4
  -9  -3  11 932.956 365.305   6
  -9   3  11 1379.13 399.693   6
  -9   3  12 10301.6 739.283   6
  -9  -3  12 10307.6 751.604   6
  -9   3  13 2457.52 444.467   6
  -9   3  13 1945.27 403.374   3
  -9  -3  13 1795.96 368.781   6
  -9  -3  14 405.936 284.775   3
  -9   3  14 170.998 259.048   3
  -9  -3  14-472.744 354.356   6
  -9   3  14-77.4310 287.410   6
  -9  -3  15 1018.38 373.019   3
  -9   3  15 801.152 352.152   6
  -9   3  15 1207.71 340.384   3
  -9  -3  15 1360.06 386.718   6
  -9   3  16 4417.12 567.261   3
  -9  -3  16 5668.58 638.729   3
  -9   3  17 991.930 390.804   3
  -9  -3  17 1017.94 391.276   3
  -9  -3  18 7142.33 757.461   3
  -9   3  18 7944.94 776.978   3
  -9  -4  -4 535.635 341.545   4
  -9  -4  -3 21408.8 1022.06   4
  -9  -4  -2 229.071 269.455   4
  -9   4  -1 4878.68 494.138   4
  -9  -4  -1 4079.92 459.957   4
  -9  -4   0 7930.17 596.705   4
  -9   4   0 9277.73 619.696   4
  -9   4   1 4812.20 450.556   4
  -9   4   1 4799.23 443.133   6
  -9  -4   1 3955.25 452.550   4
  -9   4   2 2908.22 358.972   6
  -9   4   2 3962.36 411.750   4
  -9  -4   2 2974.21 415.825   4
  -9   4   3 25728.9 968.769   4
  -9  -4   3 25477.5 1008.30   4
  -9   4   3 26310.7 988.328   6
  -9  -4   4 10086.4 629.555   4
  -9   4   4 10800.6 656.567   6
  -9   4   4 10241.3 595.460   4
  -9   4   5 27218.7 973.199   4
  -9   4   5 25976.4 1030.87   6
  -9  -4   5 25046.7 1008.49   4
  -9  -4   6 35106.0 1193.93   4
  -9   4   6 33260.9 1208.94   6
  -9   4   6 34040.8 1106.89   4
  -9   4   7 6226.95 466.812   4
  -9  -4   7 6558.19 521.636   4
  -9   4   7 6906.92 587.718   6
  -9   4   8 14473.3 810.164   6
  -9  -4   8 16556.6 794.533   4
  -9  -4   9 20227.5 899.180   4
  -9  -4   9 19953.2 974.075   6
  -9   4   9 19160.9 951.032   6
  -9   4  10 11477.8 741.757   6
  -9  -4  10 11645.7 776.860   6
  -9  -4  10 13401.1 728.906   4
  -9  -4  11 21665.1 930.263   4
  -9   4  11 20807.6 1010.35   6
  -9  -4  11 18681.1 980.989   6
  -9   4  12 8463.22 707.962   6
  -9  -4  12 9214.05 685.378   6
  -9   4  13 517.730 283.240   3
  -9  -4  13 739.617 354.148   6
  -9   4  13 564.080 324.094   6
  -9  -4  14 108.619 290.633   3
  -9  -4  14 514.159 329.115   6
  -9   4  14-198.615 234.745   3
  -9   4  14-480.183 350.646   6
  -9   4  15 5243.92 587.727   3
  -9  -4  15 3883.16 526.574   3
  -9   4  15 4850.53 554.918   6
  -9  -4  15 5221.29 571.125   6
  -9   4  16-87.6534 254.174   3
  -9  -4  16 143.582 273.278   3
  -9   4  17 3446.46 536.876   3
  -9  -4  17 3703.10 553.326   3
  -9   4  18 398.489 303.378   3
  -9  -4  18 354.058 347.918   3
  -9  -5  -4 3321.30 447.279   4
  -9  -5  -3 3691.47 491.707   4
  -9  -5  -2 459.032 303.736   4
  -9   5  -1 34293.5 1223.90   4
  -9  -5  -1 32069.5 1206.42   4
  -9   5   0 3158.01 410.347   4
  -9  -5   0 3715.38 454.820   4
  -9   5   1 15261.4 716.395   6
  -9  -5   1 15451.7 785.303   4
  -9   5   1 15557.2 762.904   4
  -9  -5   2 4733.12 466.849   4
  -9   5   2 4987.77 450.158   6
  -9   5   2 5318.45 459.962   4
  -9   5   3 273.773 270.919   6
  -9  -5   3 875.261 332.655   4
  -9   5   3 810.071 284.408   4
  -9  -5   4 5823.93 513.899   4
  -9   5   4 6436.12 510.403   6
  -9   5   4 7109.02 506.456   4
  -9  -5   5 58829.9 1642.93   4
  -9   5   5 56791.3 1643.60   6
  -9   5   5 59661.7 1558.88   4
  -9   5   6 823.073 304.698   6
  -9  -5   6 1218.12 313.352   4
  -9   5   6 886.239 245.761   4
  -9   5   7 27873.0 1097.80   6
  -9  -5   7 28320.0 1071.08   4
  -9   5   7 29481.2 995.153   4
  -9   5   8 12619.2 751.996   6
  -9  -5   8 12831.6 725.992   4
  -9   5   9 21579.5 997.649   6
  -9  -5   9 22055.9 948.991   4
  -9  -5  10 3731.69 512.787   6
  -9   5  10 5004.37 548.327   6
  -9  -5  10 4637.68 470.727   4
  -9   5  11 13453.9 834.228   6
  -9  -5  11 14625.7 871.779   6
  -9  -5  11 15369.2 800.764   4
  -9  -5  12 897.739 348.461   6
  -9   5  12 488.198 327.557   6
  -9   5  13 9441.95 698.824   3
  -9   5  13 8804.59 691.076   6
  -9  -5  13 8619.91 705.458   6
  -9   5  14 617.983 322.978   3
  -9   5  14 830.389 376.556   6
  -9  -5  14 1011.44 371.235   6
  -9   5  15 2486.94 438.979   3
  -9  -5  15 2306.06 462.346   3
  -9  -5  15 2719.12 475.102   6
  -9   5  16 647.543 330.091   3
  -9  -5  16 315.120 291.829   3
  -9   5  17 291.913 284.671   3
  -9  -5  17 459.860 306.460   3
  -9   5  18 153.569 293.169   3
  -9  -5  18-13.2935 275.324   3
  -9  -6  -4-306.502 279.555   4
  -9  -6  -3 47513.8 1561.94   4
  -9  -6  -2 43529.1 1464.11   4
  -9  -6  -1 6380.59 562.163   4
  -9  -6   0 12019.1 714.380   4
  -9   6   0 11864.1 698.824   4
  -9  -6   1 6527.72 523.861   4
  -9   6   1 7045.93 528.172   4
  -9   6   1 6094.72 465.057   6
  -9   6   2 698.006 266.986   6
  -9   6   2 348.679 226.551   4
  -9  -6   2 624.351 287.808   4
  -9  -6   3 1388.59 307.463   4
  -9   6   3 2152.13 349.714   6
  -9   6   3 1713.56 287.975   4
  -9   6   4 2126.80 319.962   4
  -9  -6   4 2291.86 372.793   4
  -9   6   4 2420.03 360.469   6
  -9   6   5 2692.55 408.939   6
  -9   6   5 2147.89 300.961   4
  -9  -6   5 3277.66 429.875   4
  -9  -6   6 12383.5 717.134   4
  -9   6   6 11244.2 609.442   4
  -9   6   6 12029.4 705.473   6
  -9   6   7 147.648 273.358   6
  -9   6   7 130.673 221.002   4
  -9  -6   7 35.7626 259.261   4
  -9   6   8 2247.34 406.471   6
  -9  -6   8 2267.54 365.746   4
  -9   6   9 2542.76 404.638   6
  -9  -6   9 3110.38 423.029   4
  -9  -6  10 566.620 282.471   4
  -9   6  10 3.49777 293.961   6
  -9  -6  11 15314.4 888.100   6
  -9  -6  11 16856.6 842.948   4
  -9   6  11 14774.3 874.665   6
  -9  -6  12 6380.42 555.012   4
  -9   6  12 5949.67 590.045   6
  -9  -6  12 5857.20 603.973   6
  -9  -6  13 637.375 389.752   6
  -9   6  13 497.890 310.599   6
  -9   6  13 595.242 281.257   3
  -9   6  14 16209.2 959.833   3
  -9  -6  14 15432.4 930.382   6
  -9  -6  15 338.846 318.758   6
  -9  -6  15 589.046 317.759   3
  -9   6  15 844.682 345.449   3
  -9   6  16 1186.58 353.041   3
  -9  -6  16 1151.60 343.318   3
  -9  -6  17 1113.90 350.557   3
  -9   6  17 1720.16 420.427   3
  -9   6  18 2249.33 496.216   3
  -9  -6  18 1280.86 396.696   3
  -9  -7  -4 8267.78 649.124   4
  -9  -7  -3 4168.02 505.899   4
  -9  -7  -2 2896.28 472.904   4
  -9  -7  -1-136.608 299.384   4
  -9  -7   0 4834.72 480.407   4
  -9   7   0 4807.97 483.262   4
  -9   7   1 462.390 240.266   4
  -9  -7   1-57.4308 286.281   4
  -9   7   1 221.953 228.690   6
  -9   7   2 26873.4 977.306   6
  -9  -7   2 23868.6 1006.99   4
  -9   7   2 26382.6 1032.21   4
  -9   7   3 1992.09 307.184   4
  -9   7   3 1870.25 322.392   6
  -9  -7   3 2277.43 384.752   4
  -9   7   4 59062.4 1550.00   4
  -9   7   4 54372.3 1574.78   6
  -9  -7   4 57231.3 1639.72   4
  -9  -7   5 21536.1 936.488   4
  -9   7   5 20443.5 900.848   6
  -9   7   5 22025.3 847.278   4
  -9   7   6 1828.68 371.607   6
  -9   7   6 1805.10 273.359   4
  -9  -7   6 2264.67 388.178   4
  -9   7   7 13676.2 777.052   6
  -9  -7   7 15841.5 792.418   4
  -9  -7   8 859.491 309.719   4
  -9   7   8 140.711 271.638   6
  -9   7   9-319.132 343.726   6
  -9  -7   9 169.183 250.631   4
  -9  -7  10 36816.9 1270.48   4
  -9   7  10 31473.1 1284.00   6
  -9  -7  11 956.637 311.867   4
  -9  -7  11 1417.65 405.408   6
  -9   7  11 1383.32 353.571   6
  -9   7  12 6218.93 595.515   6
  -9  -7  12 4956.76 499.276   4
  -9  -7  12 4556.21 558.101   6
  -9   7  13 454.057 253.363   3
  -9  -7  13 45.2279 382.105   6
  -9   7  13 581.663 360.445   6
  -9   7  14 827.710 345.510   3
  -9  -7  14-16.3529 361.175   6
  -9  -7  15 573.395 338.819   3
  -9   7  15 469.310 297.782   3
  -9  -7  15-5.22897 323.247   6
  -9  -7  16 387.103 302.585   3
  -9   7  16 401.876 317.083   3
  -9  -7  17-263.399 301.138   3
  -9   7  17-27.7165 254.970   3
  -9  -7  18 4810.26 648.590   3
  -9   7  18 5465.04 663.288   3
  -9  -8  -5 343.870 301.962   4
  -9  -8  -4 170.131 275.682   4
  -9  -8  -3 577.288 338.167   4
  -9  -8  -2 35164.1 1304.23   4
  -9  -8  -1 986.203 332.490   4
  -9  -8   0 24238.2 1033.70   4
  -9  -8   1 8768.41 634.452   4
  -9   8   1 9288.31 566.101   6
  -9   8   1 9017.43 587.306   4
  -9   8   2 1078.64 293.328   4
  -9  -8   2 1302.61 291.382   4
  -9   8   2 770.115 274.578   6
  -9   8   3 34644.7 1176.34   6
  -9   8   3 36445.3 1165.98   4
  -9  -8   3 36262.3 1252.75   4
  -9   8   4 22027.6 930.264   6
  -9  -8   4 21172.0 943.251   4
  -9   8   4 20274.4 839.054   4
  -9  -8   5 50373.2 1537.19   4
  -9   8   5 53286.1 1431.08   4
  -9   8   5 49291.5 1518.04   6
  -9  -8   6 50772.3 1549.50   4
  -9   8   6 52750.1 1564.07   6
  -9   8   6 53442.2 1422.32   4
  -9  -8   7 721.583 271.325   4
  -9   8   7 659.638 288.788   6
  -9  -8   8 2114.57 348.726   4
  -9   8   8 3390.19 435.678   6
  -9  -8   9 26900.3 1084.31   4
  -9   8   9 26852.7 1117.27   6
  -9  -8  10 368.430 288.497   4
  -9   8  10 321.672 330.785   6
  -9  -8  11 860.343 292.233   4
  -9   8  11 782.800 333.145   6
  -9  -8  12 13600.0 796.276   4
  -9  -8  12 11714.8 808.973   6
  -9   8  12 13221.0 812.938   3
  -9   8  12 11867.0 796.735   6
  -9   8  13 174.478 247.947   3
  -9  -8  13 928.705 373.099   6
  -9  -8  14 12528.1 839.267   6
  -9   8  14 12614.6 852.126   3
  -9   8  15 1021.18 349.723   3
  -9  -8  15 390.646 390.775   6
  -9   8  16 1122.09 340.172   3
  -9  -8  16 1830.06 419.870   3
  -9   8  17-54.1062 296.815   3
  -9  -8  17 115.664 276.483   3
  -9   8  18 721.036 355.180   3
  -9  -8  18 1391.25 427.827   3
  -9  -9  -5 382.802 285.959   4
  -9  -9  -4 6255.30 586.245   4
  -9  -9  -3 28493.2 1188.77   4
  -9   9  -2 616.939 230.598   5
  -9  -9  -2 1273.33 373.374   4
  -9  -9  -1 38774.8 1379.61   4
  -9  -9   0 2141.52 376.032   4
  -9   9   1-215.476 237.434   4
  -9  -9   1 255.270 286.585   4
  -9   9   1-71.5507 211.448   6
  -9   9   2 2976.30 358.616   6
  -9   9   2 3236.41 368.328   4
  -9  -9   2 2289.51 361.547   4
  -9   9   3 20136.6 865.628   6
  -9  -9   3 20890.3 947.828   4
  -9   9   3 20583.5 847.848   4
  -9  -9   4 1409.99 337.017   4
  -9   9   4 1423.92 262.260   4
  -9   9   4 865.206 289.340   6
  -9  -9   5 23200.4 1009.51   4
  -9   9   5 23327.2 974.357   6
  -9   9   5 24664.4 896.251   4
  -9   9   6 5009.55 533.320   6
  -9  -9   6 4721.28 482.231   4
  -9  -9   7 771.319 307.473   4
  -9   9   7 980.533 335.460   6
  -9  -9   8 5634.14 520.144   4
  -9   9   8 5726.79 540.255   6
  -9   9   9 12400.1 768.088   6
  -9  -9   9 11845.6 737.867   4
  -9  -9  10 5969.68 530.715   4
  -9   9  10 4029.16 474.502   6
  -9  -9  11 2775.67 431.455   4
  -9   9  11 3504.57 480.658   6
  -9   9  12 6884.47 606.972   3
  -9  -9  12 7767.49 611.837   4
  -9   9  13 22812.3 1115.40   3
  -9  -9  13 24637.3 1153.33   6
  -9  -9  13 24020.6 1099.58   4
  -9  -9  14 892.823 401.894   6
  -9   9  14 923.526 326.890   3
  -9  -9  15 10622.6 798.382   6
  -9   9  15 9141.83 763.853   3
  -9  -9  16 1614.00 385.481   3
  -9   9  16 586.298 308.025   3
  -9   9  17 168.473 277.804   3
  -9  -9  17 139.817 286.882   3
  -9   9  18 3761.80 567.124   3
  -9  -9  18 3245.82 567.348   3
  -9 -10  -5 4215.49 504.134   4
  -9 -10  -4 1243.35 345.380   4
  -9 -10  -3 31557.7 1248.46   4
  -9  10  -2 22847.3 930.226   5
  -9 -10  -2 22433.0 1023.84   4
  -9 -10  -1 331.517 310.854   4
  -9  10  -1 320.181 202.527   5
  -9 -10   0-203.885 277.067   4
  -9 -10   1 3568.45 435.323   4
  -9  10   1 3481.89 369.150   6
  -9  10   2 10134.2 593.498   4
  -9 -10   2 9600.78 660.280   4
  -9  10   2 9734.04 591.453   6
  -9 -10   3 18670.5 911.757   4
  -9  10   3 20738.4 845.728   4
  -9  10   3 21515.1 895.154   6
  -9  10   4-372.133 279.607   6
  -9 -10   4 117.659 299.031   4
  -9  10   4-81.3665 214.373   4
  -9  10   5 39818.1 1317.41   6
  -9 -10   5 40746.3 1359.03   4
  -9  10   5 41741.1 1217.13   4
  -9 -10   6 847.537 310.361   4
  -9  10   6 676.977 271.709   6
  -9 -10   7 65652.6 1833.96   4
  -9  10   7 65549.9 1843.79   6
  -9 -10   8 169.611 260.648   4
  -9  10   8-183.616 280.226   6
  -9  10   9 23292.5 1049.90   6
  -9 -10   9 21511.5 977.909   4
  -9 -10  10 1074.56 321.202   4
  -9 -10  11 20154.2 966.733   4
  -9 -10  12 3519.06 439.462   4
  -9  10  12 3200.50 452.405   3
  -9  10  13 829.894 310.987   3
  -9 -10  13 888.459 336.161   4
  -9 -10  13 935.594 462.928   6
  -9 -10  14 4899.59 607.664   6
  -9  10  14 6675.13 625.992   3
  -9 -10  15 3328.90 536.429   6
  -9  10  15 3089.67 454.072   3
  -9 -10  16 18.0154 258.257   3
  -9  10  16 303.489 273.635   3
  -9  10  17 2318.18 462.160   3
  -9 -10  17 3230.54 516.048   3
  -9 -10  18 666.724 364.335   3
  -9  10  18 1059.17 399.632   3
  -9 -11  -5 542.184 312.691   4
  -9 -11  -4 1509.64 368.372   4
  -9 -11  -3 975.039 367.727   4
  -9  11  -2 8040.54 574.391   5
  -9 -11  -2 7211.43 650.167   4
  -9  11  -1 19214.9 822.706   5
  -9 -11  -1 18721.8 927.680   4
  -9 -11   0 561.709 315.380   4
  -9 -11   1 550.932 328.358   4
  -9 -11   2 19373.9 921.618   4
  -9  11   2 19577.5 847.292   4
  -9 -11   3-36.2526 298.820   4
  -9  11   3 456.319 213.319   4
  -9  11   3-201.625 282.056   6
  -9  11   4 21864.2 839.758   4
  -9  11   4 19599.6 878.494   6
  -9 -11   4 19107.3 911.302   4
  -9  11   5 2679.28 374.424   6
  -9 -11   5 3247.34 444.660   4
  -9 -11   6 638.082 310.166   4
  -9  11   6-220.388 343.409   6
  -9 -11   7 2612.11 415.315   4
  -9  11   7 2659.64 427.919   6
  -9  11   8 22848.5 1008.00   6
  -9 -11   8 21659.2 986.053   4
  -9 -11   9 1990.02 377.759   4
  -9 -11  10 8772.16 654.319   4
  -9 -11  11 145.991 261.799   4
  -9  11  12 1064.07 323.508   3
  -9 -11  12 727.620 317.389   4
  -9  11  13 6458.64 598.083   3
  -9 -11  13 7467.32 636.416   4
  -9 -11  14 1574.63 429.911   4
  -9 -11  14 1417.96 479.318   6
  -9  11  14 1604.08 396.192   3
  -9  11  15 2720.84 467.409   3
  -9 -11  15 2981.56 506.840   6
  -9  11  16 1203.38 380.168   3
  -9 -11  17 126.739 258.629   3
  -9  11  17 701.831 318.870   3
  -9  11  18 4346.96 606.782   3
  -9 -11  18 3867.79 574.622   3
  -9 -12  -5 620.700 298.455   4
  -9 -12  -4 454.451 287.844   4
  -9 -12  -3 202.465 274.902   4
  -9  12  -3 120.980 215.091   5
  -9 -12  -2 63733.7 1897.56   4
  -9  12  -2 67997.4 1798.38   5
  -9 -12  -1 1082.53 359.301   4
  -9  12  -1 1210.90 253.972   5
  -9 -12   0 8860.79 650.780   4
  -9 -12   1 1158.05 323.783   4
  -9 -12   2 1195.15 331.851   4
  -9 -12   3 315.833 287.193   4
  -9  12   3 474.284 213.094   4
  -9 -12   4 173.243 305.700   4
  -9  12   4 204.173 186.777   4
  -9 -12   5 393.654 300.563   4
  -9 -12   6 38233.8 1343.32   4
  -9 -12   7 9113.78 643.372   4
  -9 -12   8 874.341 333.081   4
  -9 -12   9 607.195 311.070   4
  -9 -12  10 2113.27 399.867   4
  -9 -12  11 2953.70 450.485   4
  -9 -12  12 12929.5 801.464   4
  -9  12  12 11012.8 765.898   3
  -9  12  13 2444.02 413.624   3
  -9 -12  13 2714.00 444.702   4
  -9 -12  14 26299.3 1245.38   6
  -9  12  14 23980.2 1183.91   3
  -9 -12  14 25721.4 1195.00   4
  -9  12  15 716.266 335.775   3
  -9 -12  15 500.614 340.746   6
  -9  12  16 3440.25 499.035   3
  -9  12  17-323.950 295.477   3
  -9 -12  17-60.2382 284.622   3
  -9 -12  18 995.379 439.224   3
  -9  12  18 423.858 335.648   3
  -9 -13  -6 5480.47 585.829   4
  -9 -13  -5 181.999 297.985   4
  -9 -13  -4 71.8785 272.776   4
  -9  13  -3 9169.74 620.630   5
  -9 -13  -3 8603.12 672.404   4
  -9  13  -2 2899.04 378.764   5
  -9 -13  -2 2630.41 444.391   4
  -9  13  -1 1329.25 264.520   5
  -9 -13  -1 1359.40 347.775   4
  -9 -13   0 1019.37 336.033   4
  -9  13   0 1107.57 257.563   5
  -9 -13   1 1476.03 349.427   4
  -9 -13   2 6828.90 578.009   4
  -9  13   3 2966.44 352.078   4
  -9 -13   3 2727.22 423.096   4
  -9 -13   4 31853.2 1213.92   4
  -9  13   4 32982.0 1069.71   4
  -9 -13   5 2404.19 406.891   4
  -9 -13   6 1995.44 378.294   4
  -9 -13   7 18330.1 915.688   4
  -9 -13   8 26485.0 1109.26   4
  -9 -13   9 1060.79 357.337   4
  -9 -13  10 20251.2 985.943   4
  -9 -13  11 9672.20 710.679   4
  -9 -13  12 718.169 314.912   4
  -9  13  12 1111.20 323.931   3
  -9 -13  13 7698.78 650.529   4
  -9  13  13 6691.15 608.683   3
  -9  13  14 2448.71 464.971   3
  -9 -13  14 2123.01 536.925   6
  -9 -13  14 2077.99 444.274   4
  -9 -13  15 5179.62 630.241   6
  -9  13  15 6653.46 671.669   3
  -9  13  16 2111.06 443.965   3
  -9  13  17 420.850 332.818   3
  -9 -13  18 3907.04 588.083   3
  -9  13  18 3546.79 556.934   3
  -9 -14  -6 1462.94 373.426   4
  -9 -14  -5 6377.22 608.400   4
  -9  14  -4 335.496 232.076   5
  -9 -14  -4 601.918 308.620   4
  -9  14  -3 12819.2 743.607   5
  -9 -14  -3 11902.1 768.374   4
  -9  14  -2 4034.70 420.249   5
  -9 -14  -2 3974.65 476.489   4
  -9  14  -1 499.366 260.476   5
  -9 -14  -1 1092.27 349.920   4
  -9  14   0 10416.2 603.859   5
  -9 -14   0 10797.8 706.652   4
  -9 -14   1 20242.3 964.713   4
  -9 -14   2 132.067 286.602   4
  -9 -14   3 18477.1 916.650   4
  -9 -14   4 974.108 313.325   4
  -9 -14   5 13844.8 794.187   4
  -9 -14   6 126.624 288.846   4
  -9 -14   7 8847.12 667.342   4
  -9 -14   8 4797.36 505.328   4
  -9 -14   9 32034.9 1275.08   4
  -9 -14  10 7427.30 624.682   4
  -9 -14  11 8427.25 665.410   4
  -9  14  12 1.41159 220.545   3
  -9 -14  12 309.467 299.985   4
  -9  14  13 196.578 270.893   3
  -9 -14  13 630.716 447.383   4
  -9  14  14 525.822 264.169   3
  -9 -14  14 776.466 346.213   4
  -9 -14  15 4833.45 583.007   4
  -9 -14  15 5604.42 663.273   6
  -9  14  15 4793.71 555.093   3
  -9  14  16-157.104 268.718   3
  -9  14  17 5227.72 623.351   3
  -9  14  18 222.494 281.559   3
  -9 -15  -6 5648.25 566.382   4
  -9  15  -5 649.343 265.854   5
  -9 -15  -5-127.290 249.351   4
  -9  15  -4 3544.81 429.944   5
  -9 -15  -4 3090.73 425.753   4
  -9  15  -3 11697.2 712.186   5
  -9 -15  -3 12061.5 784.252   4
  -9 -15  -2 2434.02 408.283   4
  -9  15  -2 1984.88 348.294   5
  -9  15  -1 50165.2 1496.94   5
  -9 -15  -1 46667.3 1560.99   4
  -9 -15   0 1898.27 382.507   4
  -9  15   0 2426.08 328.124   5
  -9 -15   1 2581.45 422.826   4
  -9  15   1 1987.79 317.805   5
  -9 -15   2 17589.2 917.306   4
  -9 -15   3 408.345 322.256   4
  -9 -15   4 3979.97 479.106   4
  -9 -15   5 3757.41 466.738   4
  -9 -15   6 95.7314 293.163   4
  -9 -15   7 10375.4 721.064   4
  -9 -15   8 4628.05 510.366   4
  -9 -15   9 4764.33 519.324   4
  -9 -15  10 15289.9 870.321   4
  -9 -15  11 1140.85 356.178   4
  -9 -15  12 265.910 295.794   4
  -9  15  12 327.055 215.423   3
  -9 -15  13 9374.42 712.822   4
  -9  15  13 10429.8 751.449   3
  -9 -15  14 315.286 565.340   4
  -9  15  14 615.867 305.431   3
  -9  15  15 3519.13 508.817   3
  -9 -15  15 4702.13 573.873   4
  -9  15  16 5733.59 634.519   3
  -9  15  17 963.473 384.534   3
  -9  15  18 3761.89 567.516   3
  -9 -16  -6 7009.02 645.211   4
  -9  16  -5-138.326 204.032   5
  -9 -16  -5 146.803 273.452   4
  -9 -16  -4 164.905 259.858   4
  -9  16  -4 44.7135 217.302   5
  -9  16  -3 569.511 251.914   5
  -9 -16  -3 322.313 279.015   4
  -9 -16  -2 22614.8 1060.35   4
  -9  16  -2 23404.6 1000.06   5
  -9 -16  -1 5834.46 596.735   4
  -9  16  -1 5140.91 461.747   5
  -9  16   0 8071.83 561.494   5
  -9 -16   0 7493.45 621.344   4
  -9 -16   1 2458.95 432.644   4
  -9  16   1 1842.10 288.824   5
  -9 -16   2 4665.86 526.613   4
  -9 -16   3 13213.3 798.206   4
  -9 -16   4 666.165 302.999   4
  -9 -16   5 17342.5 911.900   4
  -9 -16   6 44103.6 1496.99   4
  -9 -16   7 2004.36 383.676   4
  -9 -16   8 10686.6 729.813   4
  -9 -16   9 424.569 324.741   4
  -9 -16  10 1200.29 387.356   4
  -9 -16  11 911.555 317.287   4
  -9 -16  12 3993.47 503.450   4
  -9  16  12 4508.54 517.505   3
  -9 -16  13 378.109 298.930   4
  -9  16  13 416.306 234.558   3
  -9  16  14 4414.43 494.158   3
  -9 -16  14 4009.04 549.107   4
  -9  16  15-139.263 242.707   3
  -9 -16  15 74.0503 287.126   4
  -9 -16  16 773.392 383.150   4
  -9  16  16-35.3873 295.473   3
  -9  16  17-229.306 280.578   3
  -9  16  18-50.9140 287.708   3
  -9 -17  -6 14478.6 901.584   4
  -9  17  -6 15820.4 916.953   5
  -9  17  -5 495.279 259.652   5
  -9 -17  -5-327.531 288.376   4
  -9  17  -4 4534.97 468.414   5
  -9 -17  -4 4791.18 522.923   4
  -9  17  -3 1233.00 312.310   5
  -9 -17  -3 1004.06 342.305   4
  -9  17  -2 15888.5 827.463   5
  -9 -17  -2 15093.9 872.525   4
  -9  17  -1 2256.94 359.138   5
  -9 -17  -1 1478.60 363.303   4
  -9  17   0 15838.5 782.429   5
  -9 -17   0 13543.7 829.118   4
  -9 -17   1 10167.1 711.790   4
  -9  17   1 9570.37 594.351   5
  -9 -17   2 49694.0 1607.91   4
  -9 -17   3 153.648 302.231   4
  -9 -17   4 15519.0 866.253   4
  -9 -17   5-7.96443 290.895   4
  -9 -17   6 7671.76 645.785   4
  -9 -17   7 5313.50 541.586   4
  -9 -17   8 5095.38 538.053   4
  -9 -17   9 3579.64 463.123   4
  -9 -17  10 13036.1 842.263   4
  -9 -17  11 5037.51 546.921   4
  -9  17  12 7378.96 616.995   3
  -9 -17  12 7023.86 638.894   4
  -9 -17  13 803.266 318.638   4
  -9  17  13 924.298 291.326   3
  -9  17  14 1294.81 317.734   3
  -9 -17  14 1839.68 426.584   4
  -9 -17  15-182.744 328.173   4
  -9  17  15 95.4720 229.196   3
  -9 -17  16 5796.88 668.622   4
  -9  17  16 5047.56 602.545   3
  -9  17  17-169.035 292.321   3
  -9  17  18 4369.95 602.639   3
  -9  18  -7 1990.32 404.542   5
  -9 -18  -6 857.073 338.952   4
  -9  18  -6 793.120 319.974   5
  -9  18  -5 15014.1 874.567   5
  -9 -18  -5 15747.7 904.754   4
  -9 -18  -4 278.998 281.765   4
  -9  18  -4 941.830 293.501   5
  -9 -18  -3 7800.73 641.244   4
  -9  18  -3 7383.10 582.894   5
  -9 -18  -2 3655.55 470.269   4
  -9  18  -2 4097.16 456.521   5
  -9 -18  -1 2127.88 406.954   4
  -9  18  -1 1818.72 317.691   5
  -9 -18   0 9227.38 697.105   4
  -9  18   0 10248.8 641.967   5
  -9 -18   1 45756.5 1539.72   4
  -9  18   1 45118.8 1407.40   5
  -9  18   2 977.854 263.997   5
  -9 -18   2 1170.75 372.102   4
  -9 -18   3 15769.3 879.932   4
  -9 -18   4 4738.37 510.470   4
  -9 -18   5 36.4826 322.068   4
  -9 -18   6 28543.2 1210.17   4
  -9 -18   7 1165.43 414.253   4
  -9 -18   8 227.415 284.189   4
  -9 -18   9 13337.8 837.301   4
  -9 -18  10 694.315 337.826   4
  -9 -18  11 7496.21 666.065   4
  -9 -18  12 4893.51 569.668   4
  -9  18  12 4583.18 517.630   3
  -9 -18  13 1846.05 462.118   4
  -9  18  13 1889.52 363.147   3
  -9 -18  14 1248.66 384.689   4
  -9  18  14 1218.27 334.339   3
  -9  18  15 4665.19 565.565   3
  -9 -18  15 4026.44 565.063   4
  -9  18  16 1838.44 416.486   3
  -9 -18  16 2228.38 435.344   4
  -9  18  17 5070.53 620.491   3
  -9  18  18 368.163 344.503   3
  -9  19  -8 663.357 320.981   5
  -9  19  -7 6031.10 605.422   5
  -9 -19  -7 4574.42 549.336   4
  -9  19  -6 320.820 269.655   5
  -9 -19  -6 652.910 320.838   4
  -9  19  -5 857.532 321.748   5
  -9 -19  -5 561.828 347.997   4
  -9 -19  -4-128.727 296.585   4
  -9  19  -4 501.208 257.165   5
  -9  19  -3 4751.88 504.073   5
  -9 -19  -3 4252.38 514.601   4
  -9 -19  -2 5200.57 553.571   4
  -9  19  -2 5604.06 512.898   5
  -9 -19  -1 23320.6 1078.34   4
  -9  19  -1 21649.7 986.034   5
  -9 -19   0 776.193 333.914   4
  -9  19   0 1038.99 263.186   5
  -9  19   1 7942.41 561.420   5
  -9 -19   1 7193.52 627.321   4
  -9 -19   2 3139.17 472.282   4
  -9  19   2 2507.38 326.705   5
  -9 -19   3 289.105 296.507   4
  -9 -19   4 6523.86 595.248   4
  -9 -19   5 22404.5 1055.65   4
  -9 -19   6 4188.30 531.610   4
  -9 -19   7 34932.0 1338.15   4
  -9 -19   8 19.1953 302.333   4
  -9 -19   9 10282.2 738.913   4
  -9 -19  10 2788.02 469.824   4
  -9 -19  11 1329.41 406.005   4
  -9 -19  12 2579.41 489.745   4
  -9 -19  13 5197.36 578.875   4
  -9 -19  14 396.234 343.573   4
  -9 -19  15 769.853 359.456   4
  -9  19  15 1383.28 379.631   3
  -9  19  16 720.993 329.401   3
  -9 -19  16-2.72274 312.349   4
  -9  19  17 130.820 286.758   3
  -9 -19  17 324.614 353.979   4
  -9  19  18-55.9664 298.561   3
  -9  20  -9 3595.21 556.143   5
  -9  20  -8 600.643 307.881   5
  -9  20  -7 2219.11 437.723   5
  -9 -20  -6 331.122 298.149   4
  -9  20  -6 440.801 296.366   5
  -9 -20  -5 5658.16 572.749   4
  -9  20  -5 4470.68 515.453   5
  -9  20  -4 593.647 278.548   5
  -9 -20  -4 859.633 337.688   4
  -9  20  -3 12017.4 760.893   5
  -9 -20  -3 10365.9 749.670   4
  -9  20  -2 12980.7 776.394   5
  -9 -20  -2 11630.3 780.735   4
  -9  20  -1 18069.5 885.045   5
  -9 -20  -1 16584.5 921.460   4
  -9  20   0 9703.16 642.928   5
  -9 -20   0 10893.2 739.861   4
  -9  20   1 14061.2 751.437   5
  -9 -20   1 12928.9 831.290   4
  -9 -20   2 7225.08 618.518   4
  -9  20   2 6226.19 508.447   5
  -9 -20   3 7667.04 629.501   4
  -9  20   3 8464.79 556.825   5
  -9 -20   4 759.381 354.698   4
  -9 -20   5 4303.95 506.329   4
  -9 -20   6 13675.4 848.821   4
  -9 -20   7 743.045 331.309   4
  -9 -20   8 8607.72 691.174   4
  -9 -20   9 5901.84 601.080   4
  -9 -20  10 1319.06 400.705   4
  -9 -20  11 6485.21 655.501   4
  -9 -20  12 115.064 284.660   4
  -9 -20  13 636.695 354.275   4
  -9 -20  14 965.443 384.576   4
  -9 -20  15 1285.26 405.350   4
  -9 -20  16 747.619 394.282   4
  -9 -20  17 3897.26 591.704   4
  -9  21  -9 2076.93 460.235   5
  -9  21  -8 226.545 284.795   5
  -9  21  -7 304.290 258.897   5
  -9 -21  -6 10472.3 768.045   4
  -9  21  -6 12836.4 851.700   5
  -9  21  -5 198.214 253.316   5
  -9 -21  -5 293.911 287.887   4
  -9  21  -4 9406.17 707.220   5
  -9 -21  -4 7966.70 668.592   4
  -9  21  -3 616.776 261.662   5
  -9 -21  -3 1171.34 367.010   4
  -9  21  -2 10545.2 710.113   5
  -9 -21  -2 9071.21 712.000   4
  -9  21  -1 814.405 316.743   5
  -9 -21  -1 1559.00 414.316   4
  -9 -21   0 1791.30 387.061   4
  -9  21   0 2279.64 369.410   5
  -9 -21   1 5645.56 570.867   4
  -9  21   1 6042.90 510.557   5
  -9  21   2 12719.8 727.856   5
  -9 -21   2 12441.9 805.883   4
  -9 -21   3-142.776 294.883   4
  -9  21   3 141.282 209.503   5
  -9 -21   4 2727.85 456.421   4
  -9 -21   5 10331.8 753.273   4
  -9 -21   6 1067.28 377.765   4
  -9 -21   7 2072.96 406.788   4
  -9 -21   8 2078.96 421.187   4
  -9 -21   9 1994.77 413.896   4
  -9 -21  10 13156.9 861.692   4
  -9 -21  11 1056.19 360.476   4
  -9 -21  12 2288.41 471.652   4
  -9 -21  13 5261.65 604.047   4
  -9 -21  14 610.898 339.510   4
  -9 -21  15 2406.47 514.968   4
  -9 -21  16 3993.16 590.712   4
  -9 -21  17 511.906 382.494   4
  -9  22  -9 104.257 313.179   5
  -9  22  -8 5691.50 636.416   5
  -9  22  -7-116.068 258.184   5
  -9 -22  -6 456.335 320.970   4
  -9  22  -6 577.004 304.007   5
  -9 -22  -5 5045.06 563.371   4
  -9  22  -5 4501.86 518.199   5
  -9  22  -4 1871.82 370.226   5
  -9 -22  -4 1035.12 348.045   4
  -9 -22  -3 1899.47 370.635   4
  -9  22  -3 1015.93 301.879   5
  -9 -22  -2 9149.77 714.131   4
  -9  22  -2 11038.9 733.152   5
  -9  22  -1 2793.08 399.771   5
  -9 -22  -1 2648.96 438.809   4
  -9  22   0 13939.0 781.924   5
  -9 -22   0 14493.2 869.765   4
  -9  22   1 76.5264 206.664   5
  -9 -22   1 637.861 337.888   4
  -9  22   2 546.426 264.350   5
  -9 -22   2 1137.90 380.004   4
  -9 -22   3 870.360 361.717   4
  -9  22   3 1064.36 280.434   5
  -9 -22   4 10100.0 724.586   4
  -9 -22   5 579.013 326.384   4
  -9 -22   6 39534.6 1487.72   4
  -9 -22   7 1656.79 377.194   4
  -9 -22   8 4794.11 569.459   4
  -9 -22   9 1662.95 417.790   4
  -9 -22  10 362.356 335.186   4
  -9 -22  11-101.688 303.746   4
  -9 -22  12 23017.6 1188.14   4
  -9 -22  13 273.531 360.595   4
  -9 -22  14 8552.94 772.868   4
  -9 -22  15 1772.99 461.887   4
  -9 -22  16 1439.11 460.339   4
  -9 -22  17 251.098 363.332   4
  -9  23  -9 2727.47 509.847   5
  -9  23  -8-130.964 241.461   5
  -9  23  -7 3371.51 493.115   5
  -9  23  -6 1729.87 375.509   5
  -9  23  -5 468.507 287.625   5
  -9 -23  -5 432.429 332.172   4
  -9 -23  -4 1202.56 372.712   4
  -9  23  -4 1079.46 315.599   5
  -9 -23  -3 4984.58 553.903   4
  -9  23  -3 7072.58 623.713   5
  -9  23  -2 4739.81 484.713   5
  -9 -23  -2 5230.19 559.731   4
  -9 -23  -1 12149.3 797.043   4
  -9  23  -1 13647.3 808.779   5
  -9  23   0 2057.91 350.724   5
  -9 -23   0 2916.74 444.563   4
  -9  23   1 13259.1 771.861   5
  -9 -23   1 14125.9 851.581   4
  -9 -23   2 3110.76 475.287   4
  -9  23   2 3779.90 426.619   5
  -9 -23   3 2374.49 454.825   4
  -9  23   3 2153.35 338.529   5
  -9  23   4 1048.69 269.684   5
  -9 -23   4 1679.89 428.278   4
  -9 -23   5 7636.42 636.065   4
  -9 -23   6 565.949 360.781   4
  -9 -23   7 16149.1 939.989   4
  -9 -23   8 2435.28 450.396   4
  -9 -23   9 3423.98 511.144   4
  -9 -23  10-226.994 296.823   4
  -9 -23  11 6803.03 675.806   4
  -9 -23  12 5002.83 608.643   4
  -9 -23  13 12852.5 924.047   4
  -9 -23  14-73.0154 328.019   4
  -9 -23  15 2424.12 500.363   4
  -9 -23  16 682.767 434.084   4
  -9 -23  17 322.286 405.998   4
  -9  24  -9 1337.77 396.247   5
  -9  24  -8 429.664 315.748   5
  -9  24  -7 2307.62 470.669   5
  -9  24  -6 252.961 275.649   5
  -9  24  -5 12074.5 837.747   5
  -9 -24  -5 13811.8 869.178   4
  -9 -24  -4 31.2289 284.839   4
  -9  24  -4 466.548 289.907   5
  -9  24  -3 8310.31 672.544   5
  -9 -24  -3 7776.69 665.531   4
  -9  24  -2 323.061 268.267   5
  -9 -24  -2-73.5646 264.592   4
  -9 -24  -1 2801.40 472.754   4
  -9  24  -1 2046.19 367.296   5
  -9  24   0 203.643 253.467   5
  -9 -24   0 155.269 274.600   4
  -9  24   1 7021.18 577.535   5
  -9 -24   1 6512.85 631.252   4
  -9  24   2-65.8163 230.124   5
  -9 -24   2 287.877 299.330   4
  -9  24   3 12304.5 737.516   5
  -9 -24   3 10355.4 753.844   4
  -9 -24   4 1747.32 424.746   4
  -9  24   4 1456.07 299.226   5
  -9 -24   5 2620.05 462.966   4
  -9 -24   6 94.0667 305.859   4
  -9 -24   7 5158.88 572.669   4
  -9 -24   8 1572.32 391.841   4
  -9 -24   9 11632.2 822.876   4
  -9 -24  10 83.3464 333.838   4
  -9 -24  11 5443.98 594.900   4
  -9 -24  12 1130.39 382.188   4
  -9 -24  13 4202.64 568.474   4
  -9 -24  14 910.993 406.423   4
  -9 -24  15 1503.07 463.617   4
  -9 -24  16 413.115 360.580   4
  -9  25  -8 15.8017 263.925   5
  -9  25  -7 1499.13 382.253   5
  -9  25  -6 3461.79 500.233   5
  -9  25  -5-140.401 258.160   5
  -9  25  -4 12834.4 860.321   5
  -9 -25  -4 13055.5 848.888   4
  -9 -25  -3 3432.81 482.009   4
  -9  25  -3 4030.06 489.890   5
  -9 -25  -2 824.627 296.742   4
  -9  25  -2 857.532 307.600   5
  -9  25  -1 10618.0 723.551   5
  -9 -25  -1 10119.1 739.581   4
  -9 -25   0 1646.58 390.248   4
  -9  25   0 1413.60 330.639   5
  -9 -25   1 3181.82 485.994   4
  -9  25   1 2927.37 408.124   5
  -9  25   2 3850.11 442.654   5
  -9 -25   2 5393.75 574.028   4
  -9 -25   3 689.024 344.987   4
  -9  25   3 305.990 217.336   5
  -9  25   4 2471.15 360.207   5
  -9 -25   4 3397.06 504.503   4
  -9 -25   5 4611.07 555.361   4
  -9 -25   6 176.650 303.810   4
  -9 -25   7 7579.55 687.445   4
  -9 -25   8 4938.94 597.522   4
  -9 -25   9 355.097 349.566   4
  -9 -25  10 9547.29 765.813   4
  -9 -25  11 993.041 385.115   4
  -9 -25  12 2540.82 505.597   4
  -9 -25  13 6039.53 692.412   4
  -9 -25  14 38.3115 332.889   4
  -9 -25  15 2610.96 542.753   4
  -9 -25  16 1546.37 481.824   4
  -9  26  -8 4970.86 631.419   5
  -9  26  -7 741.977 368.059   5
  -9  26  -6 2608.01 492.559   5
  -9  26  -5-639.183 320.063   5
  -9 -26  -4 422.289 318.578   4
  -9  26  -4 672.836 335.581   5
  -9  26  -3 136.366 244.856   5
  -9 -26  -3 230.531 264.802   4
  -9 -26  -2 6977.20 634.928   4
  -9  26  -2 7179.30 625.411   5
  -9 -26  -1 239.463 308.286   4
  -9  26  -1 73.8959 254.889   5
  -9  26   0 11609.3 762.283   5
  -9 -26   0 11853.4 796.524   4
  -9  26   1 6388.86 565.643   5
  -9 -26   1 6030.91 614.575   4
  -9  26   2 1481.29 335.113   5
  -9 -26   2 2081.62 459.601   4
  -9 -26   3 1199.03 361.252   4
  -9  26   3 1182.00 310.874   5
  -9 -26   4 6962.44 644.968   4
  -9  26   4 7798.65 627.482   5
  -9 -26   5 923.371 331.712   4
  -9  26   5 557.364 237.367   5
  -9 -26   6 15147.7 918.774   4
  -9 -26   7 670.794 335.010   4
  -9 -26   8 3745.62 526.538   4
  -9 -26   9 252.087 315.753   4
  -9 -26  10 1182.70 400.838   4
  -9 -26  11 792.264 392.711   4
  -9 -26  12 6446.57 704.142   4
  -9 -26  13 178.507 329.350   4
  -9 -26  14 9309.10 834.101   4
  -9 -26  15 211.728 352.246   4
  -9 -26  16 1134.02 477.500   4
  -9  27  -8 603.723 363.515   5
  -9  27  -7 3787.25 551.052   5
  -9  27  -6 3860.57 536.720   5
  -9  27  -5 602.099 318.215   5
  -9  27  -4 6978.34 651.655   5
  -9 -27  -3 1231.47 369.800   4
  -9  27  -3 763.992 302.683   5
  -9  27  -2 366.106 268.163   5
  -9 -27  -2 650.363 299.972   4
  -9 -27  -1 963.959 351.030   4
  -9  27  -1 1484.52 347.231   5
  -9  27   0 9192.01 688.101   5
  -9 -27   0 10394.2 771.012   4
  -9  27   1 2994.89 412.280   5
  -9 -27   1 3457.26 512.233   4
  -9  27   2 13306.6 800.581   5
  -9 -27   2 12973.0 858.096   4
  -9  27   3 5676.32 531.963   5
  -9 -27   3 5312.06 596.623   4
  -9  27   4 22213.4 1025.49   5
  -9 -27   4 21296.7 1091.02   4
  -9 -27   5 2750.53 461.741   4
  -9  27   5 1609.33 339.119   5
  -9 -27   6-70.9162 324.307   4
  -9 -27   7 1324.66 386.441   4
  -9 -27   8 11165.5 829.889   4
  -9 -27   9 461.871 348.064   4
  -9 -27  10 6431.77 665.226   4
  -9 -27  11 3858.58 575.749   4
  -9 -27  12 4244.50 602.247   4
  -9 -27  13 3455.24 581.588   4
  -9 -27  14 658.500 435.960   4
  -9 -27  15 2921.90 561.115   4
  -9  28  -8 187.165 280.586   5
  -9  28  -7 2532.58 481.128   5
  -9  28  -6-70.5714 247.271   5
  -9  28  -5 12579.5 881.360   5
  -9  28  -4 141.954 335.167   5
  -9  28  -3 2551.83 419.587   5
  -9 -28  -3 2210.29 421.416   4
  -9  28  -2 2838.78 429.480   5
  -9 -28  -2 1777.49 401.619   4
  -9 -28  -1 3084.93 471.517   4
  -9  28  -1 3215.49 453.320   5
  -9  28   0 950.159 340.755   5
  -9 -28   0 1187.53 337.477   4
  -9 -28   1 11734.8 814.535   4
  -9  28   1 12178.3 785.960   5
  -9 -28   2 3106.85 473.726   4
  -9  28   2 2078.68 373.157   5
  -9  28   3 28028.2 1172.89   5
  -9 -28   3 24919.9 1205.56   4
  -9 -28   4 744.460 382.189   4
  -9  28   4 582.677 252.905   5
  -9 -28   5 8173.21 702.404   4
  -9  28   5 7726.95 622.273   5
  -9  28   6 6702.76 567.208   5
  -9 -28   6 7965.06 702.035   4
  -9 -28   7 3853.53 535.352   4
  -9 -28   8 882.242 387.210   4
  -9 -28   9 14311.2 963.962   4
  -9 -28  10 2806.46 514.000   4
  -9 -28  11 6956.38 714.804   4
  -9 -28  12 159.991 307.906   4
  -9 -28  13-70.5797 382.642   4
  -9 -28  14-192.604 354.036   4
  -9 -28  15 2486.40 568.969   4
  -9  29  -7 3029.84 513.377   5
  -9  29  -6 1412.10 425.557   5
  -9  29  -5 1496.14 408.337   5
  -9  29  -4 391.371 296.384   5
  -9  29  -3 4075.97 513.278   5
  -9 -29  -3 3759.55 514.876   4
  -9  29  -2 206.942 274.838   5
  -9 -29  -2 439.063 331.201   4
  -9  29  -1 14704.5 897.601   5
  -9 -29  -1 13569.1 868.437   4
  -9  29   0 16.1347 249.117   5
  -9 -29   0 960.186 361.654   4
  -9 -29   1 4975.38 583.150   4
  -9  29   1 5618.65 565.911   5
  -9 -29   2 5714.13 613.279   4
  -9  29   2 5655.08 541.473   5
  -9 -29   3 1336.52 447.632   4
  -9  29   3 1307.89 326.647   5
  -9  29   4 1729.76 327.186   5
  -9 -29   4 1442.12 401.918   4
  -9  29   5 20683.2 1019.23   5
  -9 -29   5 18626.6 1054.42   4
  -9  29   6 418.502 266.183   5
  -9 -29   6 839.242 343.806   4
  -9 -29   7 11569.9 838.131   4
  -9 -29   8 574.884 367.336   4
  -9 -29   9 2339.35 474.194   4
  -9 -29  10 2416.20 476.549   4
  -9 -29  11 910.606 407.321   4
  -9 -29  12-58.0066 312.776   4
  -9 -29  13 2713.22 492.608   4
  -9 -29  14 174.143 353.854   4
  -9  30  -7 725.203 337.216   5
  -9  30  -6 4313.30 588.164   5
  -9  30  -5 3625.44 534.670   5
  -9  30  -4 2188.43 439.050   5
  -9  30  -3 1765.70 427.915   5
  -9  30  -2 5455.44 574.060   5
  -9 -30  -2 4924.50 558.748   4
  -9 -30  -1 965.957 368.187   4
  -9  30  -1 185.966 241.574   5
  -9 -30   0 9243.56 749.607   4
  -9  30   0 9509.69 742.240   5
  -9 -30   1 3014.06 503.053   4
  -9  30   1 3493.30 487.177   5
  -9 -30   2 2689.88 464.912   4
  -9  30   2 2938.86 422.449   5
  -9 -30   3 5407.59 580.359   4
  -9  30   3 5082.88 536.402   5
  -9  30   4 6418.36 581.529   5
  -9 -30   4 5918.64 649.984   4
  -9 -30   5 1024.15 384.813   4
  -9  30   5 420.613 271.640   5
  -9  30   6 5134.74 521.370   5
  -9 -30   6 4054.95 529.835   4
  -9 -30   7 2917.26 500.091   4
  -9 -30   8 9917.55 804.279   4
  -9 -30   9 5277.66 619.155   4
  -9 -30  10 504.625 393.494   4
  -9 -30  11 1571.17 467.246   4
  -9 -30  12 727.415 403.480   4
  -9 -30  13 227.090 350.756   4
  -9 -30  14 3208.60 569.969   4
  -9  31  -7 432.860 344.835   5
  -9  31  -6 3838.66 567.608   5
  -9  31  -5 668.132 307.193   5
  -9  31  -4 7369.29 699.672   5
  -9  31  -3 426.057 273.919   5
  -9 -31  -2 209.435 292.740   4
  -9  31  -2-141.556 244.683   5
  -9 -31  -1 75.1627 274.580   4
  -9  31  -1-125.401 261.935   5
  -9  31   0 6518.81 633.196   5
  -9 -31   0 7751.04 701.460   4
  -9 -31   1 1530.82 432.950   4
  -9  31   1 1594.14 349.355   5
  -9 -31   2 14470.3 920.688   4
  -9  31   2 13870.1 859.769   5
  -9 -31   3 1707.15 398.331   4
  -9  31   3 2402.21 419.084   5
  -9 -31   4 18692.0 1062.91   4
  -9  31   4 20367.6 1032.75   5
  -9 -31   5 4073.56 555.380   4
  -9  31   5 2893.76 438.294   5
  -9  31   6 818.627 300.845   5
  -9 -31   6 239.759 334.595   4
  -9  31   7 123.277 255.219   5
  -9 -31   7-43.5419 308.892   4
  -9 -31   8 8397.03 760.743   4
  -9 -31   9 142.682 310.563   4
  -9 -31  10 8582.52 795.885   4
  -9 -31  11-93.0611 321.025   4
  -9 -31  12 1962.87 482.492   4
  -9 -31  13 1002.00 446.425   4
  -9 -31  14 964.273 455.074   4
  -9  32  -6 2189.67 447.287   5
  -9  32  -5 4277.03 561.507   5
  -9  32  -4 843.299 355.317   5
  -9  32  -3-575.555 322.903   5
  -9  32  -2 1782.66 387.593   5
  -9 -32  -1 1847.68 434.696   4
  -9  32  -1 1957.33 396.766   5
  -9  32   0 7603.40 674.991   5
  -9 -32   0 8288.79 721.726   4
  -9 -32   1 8705.01 750.523   4
  -9  32   1 7258.03 647.653   5
  -9  32   2 2797.52 441.574   5
  -9 -32   2 4096.95 552.003   4
  -9 -32   3 14376.2 931.957   4
  -9  32   3 14892.6 902.393   5
  -9  32   4 7558.03 661.702   5
  -9 -32   4 7156.57 699.817   4
  -9  32   5 984.149 313.856   5
  -9 -32   5 908.755 390.821   4
  -9 -32   6 2155.53 429.519   4
  -9  32   6 3848.29 481.285   5
  -9 -32   7 699.580 371.576   4
  -9  32   7 346.829 251.556   5
  -9 -32   8 6055.56 660.952   4
  -9 -32   9 6888.75 705.900   4
  -9 -32  10-257.503 360.266   4
  -9 -32  11 4756.75 638.434   4
  -9 -32  12 3372.70 597.314   4
  -9 -32  13 855.944 417.916   4
  -9  33  -6 173.195 260.130   5
  -9  33  -5 1131.28 430.626   5
  -9  33  -4 2607.14 460.741   5
  -9  33  -3 1759.09 388.347   5
  -9  33  -2 2618.95 437.356   5
  -9  33  -1 6454.46 650.721   5
  -9 -33  -1 6709.61 659.783   4
  -9  33   0 347.733 302.622   5
  -9 -33   0 610.376 383.269   4
  -9  33   1 11136.2 823.749   5
  -9 -33   1 12372.9 865.387   4
  -9 -33   2 3284.04 499.933   4
  -9  33   2 3839.16 514.611   5
  -9  33   3 606.857 278.085   5
  -9 -33   3 2136.64 469.310   4
  -9 -33   4 3549.74 542.448   4
  -9  33   4 4563.50 531.176   5
  -9  33   5 3041.41 435.641   5
  -9 -33   5 3381.16 545.296   4
  -9 -33   6 246.934 317.702   4
  -9  33   6 139.311 257.491   5
  -9 -33   7 12991.7 931.836   4
  -9  33   7 11172.4 783.233   5
  -9 -33   8-216.141 323.172   4
  -9 -33   9 841.431 407.629   4
  -9 -33  10 388.197 345.465   4
  -9 -33  11 2480.13 537.222   4
  -9 -33  12 612.015 393.051   4
  -9 -33  13 5394.65 708.014   4
  -9  34  -5 8737.14 809.342   5
  -9  34  -4 191.205 327.710   5
  -9  34  -3 3539.22 519.958   5
  -9  34  -2 308.140 277.719   5
  -9  34  -1 720.832 315.332   5
  -9 -34   0 3228.79 530.104   4
  -9  34   0 3406.19 493.340   5
  -9  34   1 800.160 324.688   5
  -9 -34   1 1679.36 423.571   4
  -9 -34   2 1185.83 427.409   4
  -9  34   2 457.601 321.627   5
  -9 -34   3 17654.3 1035.78   4
  -9  34   3 18150.1 1023.15   5
  -9  34   4-108.050 249.664   5
  -9 -34   4 663.418 370.904   4
  -9 -34   5 1171.36 428.475   4
  -9  34   5 415.657 290.493   5
  -9  34   6 669.317 266.858   5
  -9 -34   6 626.947 364.536   4
  -9  34   7 449.434 288.631   5
  -9 -34   7 803.904 431.621   4
  -9 -34   8 3531.32 549.826   4
  -9  34   8 3046.21 478.204   5
  -9 -34   9 5751.79 690.141   4
  -9 -34  10 631.120 380.370   4
  -9 -34  11 5234.07 702.122   4
  -9 -34  12 388.291 404.884   4
  -9  35  -5 351.419 302.560   5
  -9  35  -4 6536.76 699.072   5
  -9  35  -3 1087.61 361.281   5
  -9  35  -2 134.600 309.611   5
  -9  35  -1 2287.14 432.727   5
  -9 -35   0-236.706 301.490   4
  -9  35   0-24.7525 254.523   5
  -9 -35   1 103.417 318.514   4
  -9  35   1 238.879 248.746   5
  -9  35   2 17965.9 1045.02   5
  -9 -35   2 16420.0 1011.47   4
  -9 -35   3 599.846 345.741   4
  -9  35   3 293.113 297.250   5
  -9 -35   4 22.1642 329.975   4
  -9  35   4 28.3494 282.475   5
  -9  35   5 3333.62 487.090   5
  -9 -35   5 3505.69 554.934   4
  -9  35   6-259.395 284.974   5
  -9 -35   6 720.645 362.255   4
  -9  35   7 654.982 283.014   5
  -9 -35   7 1508.42 451.776   4
  -9  35   8 7177.10 672.906   5
  -9 -35   8 7867.30 789.657   4
  -9 -35   9 1189.62 449.775   4
  -9 -35  10 7984.90 779.008   4
  -9 -35  11 1813.99 495.481   4
  -9 -35  12 1168.13 440.284   4
  -9  36  -4 3038.22 519.933   5
  -9  36  -3 273.704 270.958   5
  -9  36  -2 2630.17 477.337   5
  -9  36  -1 273.024 255.243   5
  -9  36   0 8400.29 752.482   5
  -9 -36   1 1561.47 422.713   4
  -9  36   1 1427.89 369.818   5
  -9 -36   2 1420.89 395.756   4
  -9  36   2 945.765 326.058   5
  -9 -36   3 1072.07 391.243   4
  -9  36   3-1.72054 243.221   5
  -9  36   4 9190.17 755.206   5
  -9 -36   4 8138.44 758.952   4
  -9 -36   5 619.456 386.062   4
  -9  36   5-105.611 237.941   5
  -9  36   6 5905.40 628.801   5
  -9 -36   6 4729.10 597.805   4
  -9 -36   7 1351.71 435.547   4
  -9  36   7 869.664 347.280   5
  -9 -36   8 9123.17 812.636   4
  -9  36   8 8848.44 750.956   5
  -9 -36   9 2668.19 557.398   4
  -9 -36  10 2404.96 558.655   4
  -9 -36  11 57.8796 353.156   4
  -9  37  -4 5239.73 651.918   5
  -9  37  -3 1428.80 377.465   5
  -9  37  -2 547.016 262.773   5
  -9  37  -1 1715.86 442.559   5
  -9  37   0 574.403 351.439   5
  -9 -37   1 3941.65 546.440   4
  -9  37   1 4545.58 578.015   5
  -9 -37   2 3389.28 531.934   4
  -9  37   2 3521.59 507.117   5
  -9  37   3 3023.55 470.803   5
  -9 -37   3 3733.73 577.944   4
  -9 -37   4 4756.74 623.373   4
  -9  37   4 5626.04 590.789   5
  -9 -37   5 2662.66 519.652   4
  -9  37   5 2869.81 466.946   5
  -9  37   6 443.696 268.969   5
  -9 -37   6 893.604 398.588   4
  -9 -37   7 7594.06 764.734   4
  -9  37   7 6244.27 658.495   5
  -9 -37   8 971.436 416.181   4
  -9  37   8 74.8888 255.900   5
  -9 -37   9 922.414 377.731   4
  -9 -37  10 1114.69 432.540   4
  -9 -37  11 2141.80 570.397   4
  -9  38  -3 3909.93 556.632   5
  -9  38  -2-157.781 285.090   5
  -9  38  -1 83.0464 283.193   5
  -9  38   0-320.173 270.387   5
  -9 -38   1 5808.85 670.088   4
  -9  38   1 5262.10 622.081   5
  -9  38   2 1685.74 410.546   5
  -9 -38   2 1502.58 449.732   4
  -9 -38   3 9811.18 832.104   4
  -9  38   3 10397.6 826.176   5
  -9 -38   4 1007.03 434.905   4
  -9  38   4 319.939 286.952   5
  -9 -38   5 3028.53 505.776   4
  -9  38   5 1702.52 383.075   5
  -9  38   6 196.124 288.903   5
  -9 -38   6 457.587 355.797   4
  -9 -38   7 637.245 400.809   4
  -9  38   7 305.985 305.782   5
  -9 -38   8 53.3188 347.996   4
  -9  38   8 471.773 289.666   5
  -9 -38   9 7424.32 765.458   4
  -9  38   9 6428.47 674.617   5
  -9 -38  10 822.471 464.689   4
  -9  39  -3 1773.64 442.668   5
  -9  39  -2 92.3968 316.761   5
  -9  39  -1 5058.87 615.983   5
  -9  39   0 29.1426 308.871   5
  -9  39   1 4024.45 582.434   5
  -9 -39   2 2123.71 439.075   4
  -9  39   2 2075.14 419.234   5
  -9  39   3 299.872 277.942   5
  -9 -39   3 439.677 372.577   4
  -9  39   4 524.579 335.073   5
  -9 -39   4 585.952 403.861   4
  -9 -39   5 4431.53 607.168   4
  -9  39   5 5770.22 640.544   5
  -9 -39   6 439.921 357.276   4
  -9  39   6 499.157 277.477   5
  -9 -39   7 7248.20 758.771   4
  -9  39   7 8610.48 754.453   5
  -9  39   8 2421.30 478.177   5
  -9 -39   8 3442.94 572.681   4
  -9  39   9 216.423 302.217   5
  -9 -39   9 354.598 392.262   4
  -9 -39  10 2109.74 487.173   4
  -9  40  -2 4016.76 584.167   5
  -9  40  -1 507.574 346.366   5
  -9  40   0 10371.6 861.217   5
  -9  40   1 1570.12 405.715   5
  -9  40   2 422.266 314.927   5
  -9 -40   2 458.105 367.331   4
  -9  40   3 3567.61 517.045   5
  -9 -40   3 3969.41 566.609   4
  -9  40   4 4660.28 599.964   5
  -9 -40   4 3931.53 601.457   4
  -9 -40   5-42.8892 324.057   4
  -9  40   5-237.475 321.929   5
  -9  40   6 3722.17 520.208   5
  -9 -40   6 5422.20 676.839   4
  -9 -40   7 419.182 379.107   4
  -9  40   7-204.169 289.749   5
  -9 -40   8 8098.02 892.943   4
  -9  40   8 6645.57 704.820   5
  -9  40   9 609.649 328.916   5
  -9 -40   9 880.204 477.220   4
  -9  41  -1 983.020 366.102   5
  -9  41   0 3235.19 548.907   5
  -9  41   1 458.643 296.163   5
  -9  41   2 9311.59 819.670   5
  -9  41   3 1067.21 332.425   5
  -9 -41   3 1534.18 455.462   4
  -9  41   4 10084.2 846.144   5
  -9 -41   4 10164.7 865.764   4
  -9  41   5 706.965 366.384   5
  -9 -41   5 1042.41 416.217   4
  -9  41   6 194.891 339.080   5
  -9 -41   6-116.999 364.254   4
  -9 -41   7 1420.71 464.743   4
  -9  41   7 1282.72 423.021   5
  -9 -41   8 2957.28 577.291   4
  -9  41   8 2717.59 514.111   5
  -9  41   9-218.757 335.486   5
  -9  42   0 3425.76 571.303   5
  -9  42   1 2734.67 500.323   5
  -9  42   2 816.258 361.993   5
  -9 -42   3 9593.99 848.720   4
  -9  42   3 10926.2 869.528   5
  -9  42   4 143.005 300.123   5
  -9 -42   4 573.355 373.861   4
  -9 -42   5 2555.82 525.777   4
  -9  42   5 2796.22 503.026   5
  -9 -42   6 685.117 402.378   4
  -9  42   6 394.407 327.657   5
  -9 -42   7 607.353 466.634   4
  -9  42   7 860.405 386.464   5
  -9 -42   8 2266.97 555.320   4
  -9  42   8 2229.14 527.386   5
  -9  42   9 5054.12 660.054   5
  -9  43   1 3377.06 552.299   5
  -9  43   2 1361.72 410.390   5
  -9  43   3 598.573 357.650   5
  -9  43   4 447.009 313.536   5
  -9 -43   4-197.086 383.955   4
  -9  43   5 1370.21 368.722   5
  -9 -43   5 1261.18 430.439   4
  -9 -43   6 58.7323 338.081   4
  -9  43   6 1905.07 472.203   5
  -9 -43   7 6120.67 742.171   4
  -9  43   7 7311.16 739.709   5
  -9  43   8 472.243 356.186   5
  -9  44   3 3974.55 591.920   5
  -9 -44   4 1526.13 478.922   4
  -9  44   4 2185.12 516.502   5
  -9  44   5-184.679 312.267   5
  -9 -44   5-207.177 388.707   4
  -9 -44   6 775.769 471.167   4
  -9  44   6 998.437 371.210   5
  -9 -45   5 261.089 353.196   4
  -8   0  -3 128.669 247.412   4
  -8   0  -2 291.913 251.830   4
  -8   0  -1 97.2895 261.110   4
  -8   0   0 771.059 266.471   4
  -8   0   1 22.3574 211.804   4
  -8   0   2 28123.1 1001.48   4
  -8   0   3 35.9702 231.837   4
  -8   0   4 13098.2 650.419   4
  -8   0   4 13890.9 697.156   6
  -8   0   5-61.3825 203.629   4
  -8   0   5 5.44395 271.190   6
  -8   0   6 3988.84 450.271   6
  -8   0   6 4121.08 373.689   4
  -8   0   7-157.981 259.642   6
  -8   0   7 496.686 229.914   4
  -8   0   8 9016.10 626.982   6
  -8   0   8 9704.58 548.715   4
  -8   0   9 191.608 320.909   6
  -8   0   9 56.4124 215.618   4
  -8   0  10 121782. 2772.56   6
  -8   0  11 793.398 331.285   3
  -8   0  11-152.945 322.129   6
  -8   0  12 70149.0 2040.75   3
  -8   0  12 70745.8 1999.82   6
  -8   0  13 116.684 248.283   3
  -8   0  13 344.026 294.028   6
  -8   0  14 2818.49 446.854   6
  -8   0  14 1626.36 372.841   3
  -8   0  15-196.809 269.548   6
  -8   0  15 233.391 257.867   3
  -8   0  16 3487.56 516.517   3
  -8   0  17 603.579 381.361   3
  -8   0  18 8335.57 784.600   3
  -8   0  19-369.685 358.148   3
  -8  -1  -3 15170.9 806.263   4
  -8   1  -2 4104.85 434.516   4
  -8  -1  -2 4024.45 427.753   4
  -8  -1  -1-23.7151 234.692   4
  -8   1  -1 463.070 259.267   4
  -8   1   0 35959.8 1182.62   4
  -8   1   0 38845.2 1123.91   6
  -8  -1   0 36691.9 1199.73   4
  -8   1   1 7164.69 491.898   6
  -8   1   1 7538.30 512.818   4
  -8  -1   1 7616.60 524.315   4
  -8   1   2 15407.4 716.369   4
  -8  -1   2 15418.0 716.586   4
  -8   1   2 14731.6 699.311   6
  -8  -1   3 13750.0 683.266   4
  -8   1   3 15936.6 731.227   6
  -8   1   3 14253.6 674.673   4
  -8   1   4 66.4640 196.324   4
  -8  -1   4-212.445 234.904   4
  -8   1   4-84.2488 244.997   6
  -8  -1   5 3599.21 382.707   4
  -8   1   5 3760.56 357.922   4
  -8   1   5 4303.35 431.095   6
  -8  -1   6 21364.4 831.562   4
  -8   1   6 21467.8 904.922   6
  -8   1   6 22405.3 830.126   4
  -8  -1   6 19535.6 869.136   6
  -8   1   7 4392.06 478.102   6
  -8   1   7 4123.73 373.557   4
  -8  -1   7 3868.84 451.169   6
  -8  -1   7 4630.50 399.448   4
  -8   1   8 12220.1 610.737   4
  -8   1   8 12364.8 707.244   6
  -8  -1   8 12717.7 643.620   4
  -8  -1   8 12491.9 713.829   6
  -8  -1   9 10250.1 581.098   4
  -8   1   9 8839.13 600.155   6
  -8   1   9 9657.96 555.571   4
  -8  -1   9 8176.49 609.362   6
  -8  -1  10 1474.69 306.640   4
  -8   1  10 616.469 316.597   6
  -8  -1  10 974.627 334.079   6
  -8   1  11 29734.2 1156.73   6
  -8  -1  11 28928.4 1148.45   6
  -8  -1  11 28092.0 1165.89   3
  -8   1  11 27075.8 1152.21   3
  -8  -1  12 1620.74 405.963   3
  -8   1  12 1064.93 375.751   6
  -8  -1  12 1361.84 412.625   6
  -8   1  12 1774.17 384.780   3
  -8   1  13 2681.81 416.215   6
  -8  -1  13 2269.02 387.298   3
  -8   1  13 2088.32 376.524   3
  -8  -1  13 2841.03 419.427   6
  -8   1  14 3488.97 463.463   6
  -8  -1  14 2960.55 429.663   3
  -8   1  14 3412.94 482.708   3
  -8  -1  14 3254.13 455.870   6
  -8   1  15 427.446 320.611   3
  -8  -1  15 57.8999 263.357   6
  -8  -1  15 528.271 299.714   3
  -8   1  15 241.422 318.208   6
  -8   1  16 4424.99 569.567   3
  -8  -1  16 5532.77 611.880   3
  -8   1  17 2450.70 458.789   3
  -8  -1  17 2689.49 484.622   3
  -8  -1  18 740.015 406.789   3
  -8   1  18 799.465 369.116   3
  -8  -1  19 197.198 287.491   3
  -8   1  19 631.525 308.133   3
  -8  -2  -3 954.254 302.213   4
  -8   2  -2 553.320 275.468   4
  -8  -2  -2 509.488 301.939   4
  -8   2  -1 11998.4 669.246   4
  -8  -2  -1 14035.7 719.127   4
  -8   2   0 2400.57 309.663   6
  -8   2   0 2431.29 334.523   4
  -8  -2   0 1833.48 321.555   4
  -8   2   1 39761.9 1228.28   4
  -8  -2   1 38469.7 1233.93   4
  -8   2   1 40782.6 1181.51   6
  -8  -2   2 1910.61 309.912   4
  -8   2   2 2122.06 321.073   4
  -8   2   2 1737.44 291.638   6
  -8  -2   3 2188.79 318.896   4
  -8   2   3 2363.34 316.643   4
  -8   2   3 2524.36 360.457   6
  -8   2   4 4381.50 419.063   6
  -8  -2   4 4290.78 391.979   4
  -8   2   4 3967.95 366.161   4
  -8  -2   5 4684.60 611.207   7
  -8  -2   5 4758.13 420.031   4
  -8   2   5 4513.01 394.892   4
  -8   2   5 4385.39 441.052   6
  -8   2   6 9991.86 618.203   6
  -8  -2   6 10622.2 589.766   4
  -8   2   6 11248.3 579.296   4
  -8   2   7 3088.51 343.264   4
  -8  -2   7 3202.21 366.254   4
  -8   2   7 3049.70 388.686   6
  -8  -2   7 2350.65 378.182   6
  -8   2   8 7339.21 466.636   4
  -8   2   8 5718.98 514.429   6
  -8  -2   8 6855.76 489.122   4
  -8  -2   8 6167.25 560.562   6
  -8   2   9 37462.8 1319.09   6
  -8   2   9 40869.6 1193.71   4
  -8  -2   9 41424.7 1249.77   4
  -8  -2   9 39786.1 1339.44   6
  -8  -2  10 11564.2 734.395   6
  -8   2  10 9940.61 685.734   6
  -8  -2  10 12063.3 648.419   4
  -8   2  11 332.522 333.261   6
  -8   2  11 1082.13 321.503   3
  -8  -2  11 994.928 366.495   3
  -8  -2  11 1245.13 393.712   6
  -8   2  12 6428.15 577.511   3
  -8   2  12 6907.54 605.083   6
  -8  -2  12 5672.39 538.767   6
  -8  -2  12 5937.76 562.439   3
  -8   2  13 2480.64 414.557   3
  -8  -2  13 2074.39 371.748   6
  -8  -2  13 2221.88 395.028   3
  -8   2  13 2328.73 393.155   6
  -8   2  14-213.832 305.983   6
  -8  -2  14-214.079 293.021   6
  -8   2  14-214.152 262.647   3
  -8   2  15 8872.47 705.940   6
  -8  -2  15 8405.85 718.335   3
  -8  -2  15 8928.62 695.197   6
  -8   2  15 9530.17 766.220   3
  -8  -2  16 397.986 283.476   3
  -8   2  16 524.032 346.430   3
  -8   2  17 6590.88 690.532   3
  -8  -2  17 6663.35 689.511   3
  -8   2  18-175.078 298.555   3
  -8  -2  18 524.175 342.619   3
  -8  -2  19-53.1052 327.544   3
  -8   2  19 624.974 368.685   3
  -8  -3  -4 5938.50 533.686   4
  -8  -3  -3 56521.2 1662.46   4
  -8  -3  -2-18.9880 232.563   4
  -8   3  -2-225.778 261.383   4
  -8   3  -1 655.399 272.849   4
  -8  -3  -1 700.951 248.748   4
  -8  -3   0 135.679 237.511   4
  -8   3   0 97.0753 208.773   6
  -8   3   0-100.918 216.679   4
  -8   3   1 56.0611 229.273   6
  -8  -3   1 541.409 259.695   4
  -8   3   1 676.090 269.778   4
  -8  -3   2 6476.31 482.818   4
  -8   3   2 6772.72 475.550   6
  -8   3   2 6854.62 475.245   4
  -8   3   3 28929.8 967.965   4
  -8  -3   3 26175.6 970.262   4
  -8   3   3 27122.7 975.681   6
  -8   3   4 4903.83 438.782   6
  -8  -3   4 5421.70 450.640   4
  -8   3   4 5469.89 412.062   4
  -8   3   5 34227.3 1139.69   6
  -8  -3   5 35194.4 1583.33   7
  -8   3   5 35965.7 1082.80   4
  -8  -3   5 33262.6 1099.39   4
  -8  -3   6 1673.70 296.959   4
  -8   3   6 1561.00 328.368   6
  -8   3   6 1451.50 262.526   4
  -8   3   7 7233.62 541.898   6
  -8  -3   7 7637.72 522.144   4
  -8   3   7 7471.97 465.439   4
  -8  -3   8 1622.29 316.463   4
  -8   3   8 1348.63 338.577   6
  -8   3   8 1473.13 261.609   4
  -8  -3   9 7371.37 521.400   4
  -8   3   9 7112.29 588.896   6
  -8  -3   9 6862.61 585.016   6
  -8  -3  10 104.749 246.902   4
  -8   3  10-285.694 324.479   6
  -8  -3  10 151.933 334.898   6
  -8  -3  11 51369.1 1464.55   4
  -8   3  11 47374.2 1534.25   6
  -8   3  11 46282.5 1554.91   3
  -8  -3  11 46154.5 1528.05   6
  -8  -3  12 505.527 269.451   3
  -8  -3  12 245.021 323.463   6
  -8   3  12-40.7275 258.561   3
  -8   3  12 268.740 322.154   6
  -8   3  13 1793.37 384.884   3
  -8  -3  13 2282.26 416.148   6
  -8   3  13 2184.19 406.879   6
  -8  -3  13 2360.65 400.411   3
  -8  -3  14 4355.28 512.779   6
  -8   3  14 5425.72 526.293   6
  -8   3  14 4835.06 526.731   3
  -8  -3  14 4145.50 499.461   3
  -8   3  15 1578.01 349.302   6
  -8  -3  15 1247.29 387.569   3
  -8   3  15 1787.78 426.931   3
  -8  -3  15 2052.77 418.805   6
  -8   3  16 1458.40 374.171   3
  -8  -3  16 1203.74 395.620   3
  -8  -3  17 6113.23 659.144   3
  -8   3  17 5259.93 638.016   3
  -8  -3  18 108.421 313.975   3
  -8   3  18 680.922 360.702   3
  -8  -3  19 1157.95 385.086   3
  -8  -4  -4 23905.5 1028.38   4
  -8  -4  -3 4591.10 483.573   4
  -8  -4  -2 3677.91 434.457   4
  -8  -4  -1 18459.4 837.980   4
  -8   4  -1 19109.8 839.642   4
  -8   4   0-176.459 234.827   6
  -8   4   0 241.022 253.848   4
  -8  -4   0-90.1760 239.623   4
  -8   4   1 27467.0 929.564   6
  -8  -4   1 26124.5 989.882   4
  -8   4   1 28539.6 993.179   4
  -8   4   2 36604.0 1140.79   4
  -8   4   2 37166.9 1134.50   6
  -8  -4   2 36569.0 1178.45   4
  -8   4   3 127.228 202.629   4
  -8  -4   3 138.032 225.591   4
  -8   4   3-132.343 255.709   6
  -8  -4   4 26393.9 969.353   4
  -8   4   4 27062.1 988.469   6
  -8   4   4 29670.6 958.691   4
  -8   4   5 19489.4 827.117   6
  -8   4   5 19221.6 757.031   4
  -8  -4   5 19644.5 1194.77   7
  -8  -4   5 19203.2 815.318   4
  -8  -4   6 9870.94 579.827   4
  -8   4   6 10115.0 540.120   4
  -8   4   6 10482.5 636.644   6
  -8   4   7 10483.5 654.893   6
  -8  -4   7 10586.0 608.186   4
  -8   4   7 11816.5 583.609   4
  -8   4   8 9146.19 618.857   6
  -8  -4   8 9609.89 574.290   4
  -8   4   8 8840.90 502.541   4
  -8   4   9 6152.69 548.215   6
  -8  -4   9 7047.55 518.772   4
  -8  -4   9 6497.36 561.489   6
  -8  -4  10 33745.3 1132.03   4
  -8   4  10 31057.1 1193.26   6
  -8  -4  10 31068.8 1201.10   6
  -8  -4  11 2636.01 455.713   6
  -8   4  11 3633.09 461.383   6
  -8  -4  11 3189.10 389.230   4
  -8   4  11 3008.33 417.515   3
  -8   4  12 9788.38 698.522   3
  -8  -4  12 9777.01 696.396   3
  -8  -4  12 10812.2 724.811   6
  -8   4  12 9411.29 674.156   6
  -8  -4  13 534.532 331.650   6
  -8   4  13 661.940 313.982   6
  -8  -4  13-117.337 263.860   3
  -8   4  13-234.208 259.360   3
  -8   4  14 537.108 287.718   3
  -8   4  14 178.798 255.858   6
  -8  -4  14 150.592 299.390   6
  -8  -4  14 710.314 348.652   3
  -8   4  15 2198.94 393.798   3
  -8  -4  15 1741.29 396.840   3
  -8  -4  16 1626.55 401.117   3
  -8   4  16 1020.34 340.168   3
  -8   4  17 1726.39 417.531   3
  -8  -4  17 1423.87 409.227   3
  -8  -4  18 5641.32 669.261   3
  -8   4  18 5327.40 645.639   3
  -8  -4  19 970.676 417.102   3
  -8  -5  -4 7179.20 594.981   4
  -8  -5  -3 884.173 314.268   4
  -8  -5  -2 41683.1 1347.73   4
  -8   5  -1 2253.79 350.777   4
  -8  -5  -1 1297.51 326.747   4
  -8   5   0 44906.1 1335.05   4
  -8   5   0 46175.0 1186.50   5
  -8   5   0 44958.8 1231.57   6
  -8  -5   0 42742.3 1341.69   4
  -8   5   1 4824.74 413.180   4
  -8  -5   1 5200.98 455.394   4
  -8   5   1 4473.42 394.025   6
  -8   5   2 38600.1 1151.36   6
  -8   5   2 36848.8 1157.04   4
  -8  -5   2 37928.6 1210.81   4
  -8   5   3 9644.26 538.049   4
  -8   5   3 10003.2 582.472   6
  -8  -5   3 9791.94 580.683   4
  -8  -5   4 664.168 334.339   7
  -8   5   4 1010.43 230.658   4
  -8   5   4 999.917 275.852   6
  -8  -5   4 1041.14 278.368   4
  -8   5   5 701.329 263.554   6
  -8  -5   5 836.972 275.263   4
  -8   5   5 543.683 194.918   4
  -8  -5   6 13544.7 687.208   4
  -8   5   6 14195.6 629.790   4
  -8   5   6 13085.6 693.430   6
  -8  -5   7 10282.8 603.921   4
  -8   5   7 9785.50 630.182   6
  -8   5   7 11970.7 570.194   4
  -8  -5   8 32628.3 1110.52   4
  -8   5   8 29939.3 1140.72   6
  -8   5   9 6803.38 575.012   6
  -8  -5   9 8179.07 558.892   4
  -8  -5  10 480.841 351.342   6
  -8  -5  10 684.051 283.006   4
  -8   5  10 849.994 317.638   6
  -8  -5  11 6212.38 520.776   4
  -8   5  11 4610.17 486.381   3
  -8  -5  11 5337.72 539.675   6
  -8   5  11 4649.95 523.826   6
  -8  -5  12 3278.69 468.609   3
  -8   5  12 1469.88 338.838   3
  -8  -5  12 1497.84 384.938   6
  -8  -5  12 2532.46 377.678   4
  -8   5  12 1643.36 368.222   6
  -8   5  13 370.203 278.752   6
  -8  -5  13 486.509 252.821   3
  -8   5  13-359.165 274.067   3
  -8  -5  13-148.318 332.308   6
  -8   5  14 10311.4 766.591   3
  -8  -5  14 10390.5 745.208   6
  -8  -5  14 11365.5 794.004   3
  -8  -5  15 419.992 303.531   3
  -8   5  15 511.616 317.292   3
  -8  -5  16 4872.38 581.965   3
  -8   5  16 5678.38 624.841   3
  -8   5  17-97.4775 271.673   3
  -8  -5  17 35.7658 253.954   3
  -8  -5  18 586.789 343.106   3
  -8   5  18 411.170 343.778   3
  -8  -5  19 773.610 355.167   3
  -8  -6  -4 46556.6 1509.90   4
  -8  -6  -3 8493.10 632.496   4
  -8  -6  -2 193.932 256.713   4
  -8  -6  -1 5957.48 512.687   4
  -8   6  -1 6498.61 509.584   4
  -8  -6   0 9961.95 620.141   4
  -8   6   0 10042.7 499.400   5
  -8   6   0 10564.5 545.768   6
  -8   6   0 9596.77 581.851   4
  -8   6   1 9355.64 522.386   6
  -8  -6   1 7767.72 558.916   4
  -8   6   1 8664.94 535.498   4
  -8   6   2 5810.21 441.911   4
  -8  -6   2 5572.69 465.856   4
  -8   6   2 5257.59 416.761   6
  -8  -6   3 7042.08 524.136   4
  -8   6   3 7310.63 489.882   4
  -8   6   3 7052.65 499.654   6
  -8   6   4 22974.6 827.668   4
  -8  -6   4 20739.7 1212.71   7
  -8   6   4 22960.4 884.328   6
  -8  -6   4 21081.8 884.554   4
  -8  -6   5 456.530 268.038   4
  -8   6   5-25.9365 251.173   6
  -8   6   5-33.3445 202.698   4
  -8  -6   6 26438.6 983.551   4
  -8   6   6 25642.9 994.381   6
  -8   6   6 26984.3 895.865   4
  -8   6   7 2190.65 297.324   4
  -8   6   7 2080.46 361.660   6
  -8  -6   7 2107.81 318.045   4
  -8   6   8 16605.9 843.158   6
  -8  -6   8 20061.7 849.113   4
  -8  -6   9 59256.0 1606.56   4
  -8   6   9 54572.6 1659.26   6
  -8  -6  10 17332.0 808.279   4
  -8   6  10 16097.4 868.685   6
  -8   6  10 16369.6 841.823   3
  -8   6  11 206.851 216.288   3
  -8   6  11 562.234 285.881   6
  -8  -6  11 471.987 330.138   6
  -8  -6  11 530.730 294.421   4
  -8   6  12 22408.0 1030.39   6
  -8  -6  12 25557.9 1036.68   4
  -8  -6  12 24242.7 1062.17   6
  -8   6  12 23408.1 1066.64   3
  -8  -6  12 23507.6 1092.45   3
  -8   6  13 9896.05 707.790   3
  -8  -6  13 9541.20 713.068   6
  -8  -6  13 10815.0 755.049   3
  -8   6  13 11273.6 753.858   6
  -8   6  14 369.913 272.109   3
  -8  -6  14 204.846 261.791   3
  -8  -6  14 133.300 287.917   6
  -8  -6  15 4597.19 555.757   3
  -8   6  15 5489.04 601.998   3
  -8   6  16 567.627 313.909   3
  -8  -6  16-313.858 308.304   3
  -8  -6  17 341.567 259.534   3
  -8   6  17 647.141 342.444   3
  -8  -6  18 2713.41 501.341   3
  -8   6  18 2434.37 485.633   3
  -8  -6  19 1749.35 467.628   3
  -8  -7  -5 13601.8 787.281   4
  -8  -7  -4 945.207 298.400   4
  -8  -7  -3 87698.1 2207.17   4
  -8  -7  -2 1465.94 337.174   4
  -8  -7  -1 14336.2 754.156   4
  -8   7   0 14621.1 616.814   5
  -8   7   0 13213.7 681.235   4
  -8  -7   0 13643.9 720.635   4
  -8   7   0 14026.6 628.698   6
  -8   7   1 169.204 141.183   5
  -8   7   1 44.2619 216.196   6
  -8  -7   1 562.947 281.893   4
  -8   7   1 150.520 220.012   4
  -8  -7   2 4154.14 416.435   4
  -8   7   2 4148.22 380.499   4
  -8   7   2 4329.42 396.668   6
  -8  -7   3 69495.7 1784.95   4
  -8   7   3 70544.1 1688.30   4
  -8   7   3 69245.9 1724.98   6
  -8  -7   4 14252.7 1012.81   7
  -8   7   4 14987.8 726.396   6
  -8   7   4 16412.5 691.705   4
  -8  -7   4 14906.4 729.056   4
  -8  -7   5 59152.9 1611.96   4
  -8   7   5 62312.2 1503.89   4
  -8   7   5 58901.9 1602.84   6
  -8  -7   6 180.257 252.019   4
  -8   7   6 9.85432 266.354   6
  -8   7   6 548.996 190.972   4
  -8   7   7 4032.58 421.036   6
  -8  -7   7 4500.79 442.566   4
  -8  -7   8 477.471 246.908   4
  -8   7   8 174.895 279.050   6
  -8  -7   9 402.888 293.214   4
  -8   7   9 546.251 328.508   6
  -8   7  10 6648.40 565.629   6
  -8  -7  10 7086.20 551.349   4
  -8   7  10 7492.98 580.399   3
  -8   7  11 7111.73 570.742   3
  -8   7  11 5724.45 547.121   6
  -8  -7  11 5970.46 526.436   4
  -8   7  12 5571.57 534.973   6
  -8  -7  12 5110.56 539.110   6
  -8  -7  12 5520.09 542.398   4
  -8   7  12 4648.08 502.994   3
  -8  -7  13 6269.53 600.833   6
  -8   7  13 5630.26 577.625   3
  -8  -7  13 5307.55 555.092   3
  -8  -7  14 133.422 273.082   3
  -8   7  14 1.89079 259.294   3
  -8  -7  14-413.849 355.073   6
  -8  -7  15-29.5213 249.165   3
  -8   7  15 91.2545 265.111   3
  -8  -7  16 706.482 346.826   3
  -8   7  16 423.685 300.843   3
  -8   7  17 2950.13 513.147   3
  -8  -7  17 3937.15 547.302   3
  -8  -7  18-33.3173 286.214   3
  -8   7  18-610.210 374.311   3
  -8  -8  -5 5640.96 520.029   4
  -8  -8  -4 7901.34 592.943   4
  -8  -8  -3 11577.7 716.542   4
  -8  -8  -2 25242.4 1039.07   4
  -8   8  -1 9297.33 518.997   5
  -8  -8  -1 9670.07 640.000   4
  -8   8   0 109.030 200.258   4
  -8   8   0 101.856 171.979   5
  -8   8   0-20.7996 190.204   6
  -8  -8   0 177.888 242.549   4
  -8   8   1 7947.30 487.928   6
  -8   8   1 7758.95 436.876   5
  -8   8   1 7921.75 512.075   4
  -8  -8   1 7365.40 565.830   4
  -8   8   2 28784.9 976.493   4
  -8  -8   2 27958.7 1054.01   4
  -8   8   2 29684.6 988.579   6
  -8   8   3 464.641 241.635   6
  -8   8   3 314.563 190.305   4
  -8  -8   3 898.215 300.545   4
  -8  -8   4 48361.1 1436.96   4
  -8   8   4 46184.0 1369.88   6
  -8   8   4 49393.7 1306.27   4
  -8   8   5 26734.5 880.241   4
  -8  -8   5 25390.9 983.520   4
  -8   8   5 24531.7 959.986   6
  -8   8   6 3727.77 326.091   4
  -8   8   6 3729.30 432.516   6
  -8  -8   6 3921.95 411.840   4
  -8   8   7 20240.3 917.750   6
  -8  -8   7 21340.2 907.220   4
  -8  -8   8 3988.48 417.415   4
  -8   8   8 3570.09 416.303   6
  -8   8   9 37532.1 1295.02   6
  -8  -8   9 36352.6 1241.64   4
  -8   8  10-392.441 287.686   6
  -8   8  10 185.857 263.402   3
  -8  -8  10 559.198 297.067   4
  -8   8  11 2768.73 405.264   3
  -8   8  11 2924.55 428.119   6
  -8  -8  11 3073.03 412.325   4
  -8   8  12 241.826 258.565   3
  -8  -8  12 209.538 314.876   6
  -8  -8  12 288.804 278.132   4
  -8  -8  13 4366.78 517.355   6
  -8   8  13 4765.39 526.099   3
  -8  -8  13 5086.70 505.483   4
  -8  -8  13 5632.47 565.812   3
  -8   8  14 3811.76 494.595   3
  -8  -8  14 3434.88 487.742   3
  -8  -8  14 5357.45 574.262   6
  -8   8  15 13397.2 896.784   3
  -8  -8  15 13175.3 887.955   3
  -8  -8  16 242.648 260.868   3
  -8   8  16-339.069 318.390   3
  -8  -8  17 1419.80 363.609   3
  -8   8  17 2799.75 511.018   3
  -8   8  18 5384.30 631.233   3
  -8  -8  18 4242.06 606.787   3
  -8  -9  -5 2609.23 394.851   4
  -8  -9  -4 1665.06 358.484   4
  -8  -9  -3 5009.59 488.550   4
  -8  -9  -2 36609.7 1262.97   4
  -8   9  -1 163.382 151.838   5
  -8  -9  -1-169.099 244.977   4
  -8   9   0 4460.40 369.500   5
  -8   9   0 4377.19 357.679   6
  -8  -9   0 3439.76 401.461   4
  -8   9   1-48.1529 140.952   5
  -8   9   1-399.233 232.802   6
  -8   9   1 275.071 195.176   4
  -8  -9   1-254.460 281.712   4
  -8   9   2 7096.34 478.808   4
  -8   9   2 7020.66 467.851   6
  -8  -9   2 7154.82 532.720   4
  -8   9   3 801.918 243.503   6
  -8   9   3 1461.58 267.439   4
  -8  -9   3 1331.98 327.243   4
  -8   9   4 392.800 200.282   4
  -8   9   4 385.385 258.752   6
  -8  -9   4 377.370 291.431   4
  -8   9   5 1620.91 259.872   4
  -8   9   5 1146.89 279.397   6
  -8  -9   5 1055.80 293.350   4
  -8  -9   6 14087.9 726.533   4
  -8   9   6 14846.4 743.668   6
  -8   9   7 183.527 269.296   6
  -8  -9   7 583.694 283.591   4
  -8   9   8 27703.8 1084.38   6
  -8  -9   8 28916.0 1075.15   4
  -8  -9   9 400.022 325.738   4
  -8   9   9 5.13139 294.927   6
  -8   9  10 8227.95 595.377   3
  -8  -9  10 8347.63 594.154   4
  -8   9  10 8010.30 622.383   6
  -8  -9  11 13529.8 760.122   4
  -8   9  11 12525.4 753.101   3
  -8  -9  12 9662.13 659.188   4
  -8   9  12 9788.62 686.037   3
  -8   9  13 611.417 316.189   3
  -8  -9  13 924.458 362.870   6
  -8  -9  13-221.070 270.481   3
  -8  -9  13 294.090 268.173   4
  -8   9  14 25832.8 1219.12   3
  -8  -9  14 27877.9 1199.34   6
  -8  -9  14 28549.0 1272.86   3
  -8   9  15 647.894 336.204   3
  -8  -9  15 369.543 273.163   3
  -8  -9  16 4934.56 589.606   3
  -8   9  16 4317.31 557.484   3
  -8  -9  17 749.453 326.396   3
  -8   9  17 77.1490 302.077   3
  -8  -9  18 613.524 384.002   3
  -8   9  18 374.241 324.919   3
  -8 -10  -5 604.353 298.349   4
  -8 -10  -4 32756.9 1251.24   4
  -8 -10  -3 5119.53 505.030   4
  -8 -10  -2 18046.0 862.524   4
  -8 -10  -1 3475.02 415.837   4
  -8  10  -1 3707.47 349.401   5
  -8 -10   0 3060.22 398.521   4
  -8  10   0 2840.70 299.806   5
  -8  10   1 6431.98 464.098   4
  -8 -10   1 6237.82 511.240   4
  -8  10   1 6192.58 445.706   6
  -8  10   1 6065.87 407.679   5
  -8 -10   2 30860.4 1121.50   4
  -8  10   2 32218.7 1037.17   4
  -8  10   2 31664.7 950.014   5
  -8  10   2 31216.5 1034.50   6
  -8  10   3 553.134 201.610   4
  -8  10   3 776.402 279.201   6
  -8 -10   3 443.434 279.841   4
  -8  10   4 95280.2 2210.82   6
  -8 -10   4 96216.0 2264.34   4
  -8  10   4 98272.5 2091.05   4
  -8 -10   5 2594.16 377.308   4
  -8  10   5 1723.66 330.351   6
  -8  10   5 2194.35 274.701   4
  -8  10   6 405.055 249.612   6
  -8 -10   6 257.835 247.931   4
  -8 -10   7 2240.31 355.026   4
  -8  10   7 2224.03 342.151   6
  -8  10   8 3164.97 429.609   6
  -8 -10   8 3228.58 420.970   4
  -8 -10   9 3004.46 397.630   4
  -8 -10  10 40663.9 1354.60   4
  -8  10  10 38796.8 1339.58   3
  -8 -10  11 25.6835 284.165   4
  -8  10  11 280.898 266.050   3
  -8 -10  12 14151.4 803.011   4
  -8  10  12 16314.8 876.141   3
  -8 -10  13 5971.93 578.891   3
  -8  10  13 5595.54 558.845   3
  -8 -10  13 7524.63 619.369   4
  -8 -10  13 5948.05 622.687   6
  -8  10  14 11802.7 817.407   3
  -8 -10  14 11451.2 808.727   3
  -8 -10  14 13263.4 810.791   4
  -8 -10  14 10691.0 774.858   6
  -8 -10  15 1212.27 359.837   3
  -8  10  15 1461.83 370.489   3
  -8 -10  16 329.482 288.885   3
  -8  10  16 480.615 257.921   3
  -8 -10  17 134.237 262.023   3
  -8  10  17 75.2809 255.707   3
  -8 -10  18 6817.58 723.788   3
  -8  10  18 7604.81 765.876   3
  -8 -11  -5 970.323 291.172   4
  -8 -11  -4 7874.93 602.358   4
  -8 -11  -3 60122.2 1750.77   4
  -8 -11  -2 6641.93 568.762   4
  -8  11  -2 6767.26 492.189   5
  -8 -11  -1 7672.55 574.062   4
  -8  11  -1 8989.26 522.737   5
  -8 -11   0 160.109 264.944   4
  -8  11   0 17.5706 163.143   5
  -8 -11   1 2589.58 400.009   4
  -8  11   1 2857.13 299.052   5
  -8  11   2 1535.10 216.553   5
  -8 -11   2 2119.25 363.843   4
  -8  11   2 1936.11 296.547   4
  -8  11   3 44267.6 1220.14   4
  -8 -11   3 41217.8 1335.92   4
  -8  11   3 42143.9 1265.71   6
  -8  11   4 5339.35 397.449   4
  -8 -11   4 5487.76 497.022   4
  -8  11   4 5022.76 432.271   6
  -8  11   5 24472.8 969.363   6
  -8  11   5 25287.8 838.553   4
  -8 -11   5 24265.8 982.496   4
  -8 -11   6-137.519 257.397   4
  -8  11   6-329.939 279.485   6
  -8 -11   7 1257.97 310.209   4
  -8 -11   8 28735.2 1096.13   4
  -8 -11   9 13962.2 769.649   4
  -8  11  10 7545.77 570.761   3
  -8 -11  10 8383.81 620.252   4
  -8  11  11 1840.69 345.495   3
  -8 -11  11 1636.53 353.447   4
  -8 -11  12-65.3469 251.029   4
  -8  11  12 236.566 245.118   3
  -8  11  13 25958.7 1175.68   3
  -8 -11  13 27137.2 1152.00   4
  -8 -11  14 4585.53 527.701   3
  -8 -11  14 3075.11 502.938   6
  -8 -11  14 4396.03 499.371   4
  -8  11  14 3871.14 490.381   3
  -8 -11  15 907.285 332.948   3
  -8  11  15 852.830 335.071   3
  -8 -11  16 1270.03 378.319   3
  -8  11  16 1049.39 317.271   3
  -8 -11  17 2637.51 477.997   3
  -8  11  17 2819.54 505.661   3
  -8  11  18 86.5300 336.642   3
  -8 -11  18-675.900 361.156   3
  -8 -12  -6 149.001 250.140   4
  -8 -12  -5 14660.3 821.690   4
  -8 -12  -4-168.654 282.670   4
  -8 -12  -3 5491.53 539.114   4
  -8  12  -2 2159.12 307.159   5
  -8 -12  -2 1939.08 364.553   4
  -8  12  -1 863.434 215.080   5
  -8 -12  -1 728.356 302.971   4
  -8  12   0 576.752 210.082   5
  -8 -12   0 349.541 260.663   4
  -8  12   1 14741.0 646.015   5
  -8 -12   1 14292.3 756.063   4
  -8  12   2 660.008 200.094   5
  -8 -12   2 411.196 288.241   4
  -8  12   3 14437.2 646.986   4
  -8  12   3 13518.5 601.982   5
  -8 -12   3 14123.4 750.217   4
  -8 -12   4 1243.26 319.345   4
  -8  12   4 567.576 207.524   4
  -8 -12   5 9602.14 632.754   4
  -8 -12   6 4114.45 452.774   4
  -8 -12   7 29437.2 1110.87   4
  -8 -12   8 1154.60 320.779   4
  -8 -12   9 88585.4 2230.93   4
  -8  12  10 1235.67 286.892   3
  -8 -12  10 2270.39 418.525   4
  -8 -12  11 1444.50 358.863   4
  -8  12  11 1669.63 344.749   3
  -8  12  12 625.936 249.661   3
  -8 -12  12 526.834 339.628   4
  -8  12  13 14505.7 859.615   3
  -8 -12  13 12908.0 812.337   4
  -8 -12  14 500.080 340.282   6
  -8  12  14 562.456 289.135   3
  -8 -12  14 703.764 302.137   3
  -8 -12  14 1039.72 341.757   4
  -8  12  15 12150.1 845.739   3
  -8 -12  15 11826.6 850.738   3
  -8  12  16 948.145 311.510   3
  -8 -12  16 416.070 328.388   3
  -8  12  17 2060.88 444.774   3
  -8 -12  17 2425.26 432.612   3
  -8  12  18 715.828 336.463   3
  -8 -12  18 395.645 354.242   3
  -8 -13  -6 1876.43 361.111   4
  -8 -13  -5 835.189 351.262   4
  -8 -13  -4 5790.96 544.350   4
  -8  13  -3 33384.3 1162.68   5
  -8 -13  -3 31520.4 1205.07   4
  -8 -13  -2 9335.50 631.054   4
  -8  13  -2 10498.4 626.063   5
  -8  13  -1 224.535 161.236   5
  -8 -13  -1 88.8174 262.206   4
  -8 -13   0 4461.92 464.218   4
  -8  13   0 4410.86 385.539   5
  -8 -13   1 3203.45 418.712   4
  -8  13   1 2534.99 298.549   5
  -8 -13   2 20965.1 911.628   4
  -8  13   2 20676.6 781.605   5
  -8  13   3 59963.6 1484.23   4
  -8  13   3 56740.5 1443.50   5
  -8 -13   3 55960.8 1623.87   4
  -8  13   4 5862.46 405.034   4
  -8 -13   4 5206.13 502.244   4
  -8 -13   5 9233.67 621.536   4
  -8 -13   6 24150.5 993.631   4
  -8 -13   7 376.856 307.704   4
  -8 -13   8 4357.77 471.725   4
  -8 -13   9 8315.99 649.667   4
  -8  13  10 2215.53 353.132   3
  -8 -13  10 3267.57 436.338   4
  -8  13  11 13069.1 766.236   3
  -8 -13  11 14680.2 822.394   4
  -8 -13  12 6002.96 559.795   4
  -8  13  12 5257.24 530.732   3
  -8 -13  13 1970.31 420.014   4
  -8  13  13 3008.00 438.182   3
  -8  13  14 8790.87 718.056   3
  -8 -13  14 9679.58 736.675   4
  -8  13  15 564.258 283.803   3
  -8 -13  15 374.034 321.389   4
  -8 -13  15 562.692 351.375   3
  -8 -13  16 3311.16 514.462   3
  -8  13  16 2851.83 491.303   3
  -8  13  17 4735.43 597.745   3
  -8 -13  17 5412.89 638.318   3
  -8 -13  18 90.7542 273.378   3
  -8  13  18 68.3550 311.617   3
  -8 -14  -6 1838.43 357.763   4
  -8 -14  -5 5613.75 530.591   4
  -8 -14  -4 14750.0 824.115   4
  -8  14  -3 5166.74 477.970   5
  -8 -14  -3 4850.58 521.702   4
  -8  14  -2 5126.09 441.021   5
  -8 -14  -2 5089.23 500.893   4
  -8  14  -1 178.457 192.842   5
  -8 -14  -1 506.259 299.209   4
  -8 -14   0 257.451 277.540   4
  -8  14   0 580.891 201.473   5
  -8  14   1 5298.87 414.479   5
  -8 -14   1 5238.53 489.363   4
  -8 -14   2 34177.4 1218.90   4
  -8  14   2 36011.3 1100.71   5
  -8 -14   3 12135.4 707.473   4
  -8  14   3 11750.6 578.637   5
  -8 -14   4 27725.9 1093.15   4
  -8 -14   5 21151.5 930.909   4
  -8 -14   6 561.264 303.114   4
  -8 -14   7 1554.32 366.641   4
  -8 -14   8 1173.82 338.291   4
  -8 -14   9 8704.23 645.454   4
  -8 -14  10 53738.0 1679.03   4
  -8  14  10 53625.9 1616.41   3
  -8  14  11 382.176 231.608   3
  -8 -14  11 1248.00 380.105   4
  -8 -14  12 14457.3 848.446   4
  -8  14  12 14755.0 846.092   3
  -8 -14  13 926.858 362.223   4
  -8  14  13 509.981 260.300   3
  -8  14  14 3373.92 475.155   3
  -8 -14  14 4560.17 536.130   4
  -8 -14  15-215.042 245.202   3
  -8 -14  15-106.470 317.289   4
  -8  14  15 495.222 291.105   3
  -8 -14  16 201.203 248.931   3
  -8  14  16 873.648 333.037   3
  -8 -14  17 1729.01 443.192   3
  -8  14  17 332.811 314.569   3
  -8  14  18 9654.11 834.678   3
  -8 -14  18 8680.46 822.869   3
  -8 -15  -6 7425.92 626.762   4
  -8 -15  -5 1776.94 351.408   4
  -8  15  -4 3590.35 419.517   5
  -8 -15  -4 3255.38 438.526   4
  -8 -15  -3 3440.01 452.985   4
  -8  15  -3 2794.48 368.470   5
  -8  15  -2 37268.1 1244.19   5
  -8 -15  -2 37685.5 1312.01   4
  -8 -15  -1 47.6514 271.501   4
  -8  15  -1 15.0669 194.922   5
  -8  15   0 6711.21 479.885   5
  -8 -15   0 5858.42 515.071   4
  -8  15   1 11192.8 606.333   5
  -8 -15   1 10073.5 671.543   4
  -8 -15   2 59657.9 1695.12   4
  -8  15   2 58550.5 1532.58   5
  -8 -15   3 1765.72 370.446   4
  -8  15   3 1841.76 260.196   5
  -8  15   4 3498.98 337.014   5
  -8 -15   4 3453.57 441.736   4
  -8 -15   5 3598.96 451.498   4
  -8 -15   6 1404.15 337.961   4
  -8 -15   7-282.051 290.704   4
  -8 -15   8 21704.0 978.363   4
  -8 -15   9 12423.6 766.964   4
  -8  15  10 7660.50 572.596   3
  -8 -15  10 7429.86 619.115   4
  -8 -15  11 14520.4 837.626   4
  -8  15  11 13620.3 783.418   3
  -8  15  12 2253.89 381.111   3
  -8 -15  12 2448.80 417.530   4
  -8  15  13 6478.68 586.201   3
  -8 -15  13 6951.40 625.734   4
  -8 -15  14 7620.11 681.931   4
  -8  15  14 6669.99 610.630   3
  -8 -15  15 849.554 341.683   3
  -8 -15  15 1443.76 398.012   4
  -8  15  15 1028.38 306.493   3
  -8 -15  16 1783.10 394.520   4
  -8 -15  16 1689.71 364.936   3
  -8  15  16 1996.88 403.004   3
  -8  15  17 2089.23 467.176   3
  -8 -15  17 1955.76 452.863   3
  -8  15  18 12.1850 276.417   3
  -8 -15  18 401.615 330.356   3
  -8 -16  -6 2717.20 415.227   4
  -8 -16  -5 4730.16 483.090   4
  -8  16  -4 17517.3 870.630   5
  -8 -16  -4 16822.4 878.434   4
  -8  16  -3 1079.01 313.979   5
  -8 -16  -3 1518.50 397.605   4
  -8  16  -2 1313.28 267.767   5
  -8 -16  -2 1232.14 328.962   4
  -8 -16  -1 1632.59 369.242   4
  -8  16  -1 1159.36 244.435   5
  -8  16   0 1704.13 278.738   5
  -8 -16   0 2851.44 412.957   4
  -8 -16   1 98480.0 2388.47   4
  -8  16   1 100056. 2252.49   5
  -8 -16   2 5860.72 521.251   4
  -8  16   2 5649.31 450.423   5
  -8 -16   3 18056.7 863.350   4
  -8  16   3 17049.9 733.433   5
  -8 -16   4 3443.48 457.925   4
  -8  16   4 2495.46 293.138   5
  -8 -16   5 12822.7 774.095   4
  -8 -16   6 2277.75 386.371   4
  -8 -16   7 1090.81 325.119   4
  -8 -16   8 356.315 281.686   4
  -8 -16   9 26957.0 1131.89   4
  -8  16  10 436.550 261.874   3
  -8 -16  10 77.7673 314.811   4
  -8 -16  11 96.6601 273.023   4
  -8  16  11 347.812 221.464   3
  -8 -16  12 212.307 299.911   4
  -8  16  12 73.8990 207.308   3
  -8  16  13 1323.46 353.027   3
  -8 -16  13 1093.93 364.297   4
  -8  16  14 1016.55 289.158   3
  -8 -16  14 1407.32 405.693   4
  -8 -16  15 2579.28 480.190   4
  -8  16  15 1869.68 381.542   3
  -8 -16  16 302.148 269.434   3
  -8  16  16 400.692 284.771   3
  -8 -16  16-221.670 333.110   4
  -8 -16  17 3801.90 560.790   3
  -8  16  17 3754.87 548.587   3
  -8 -16  18 809.118 378.102   3
  -8  16  18 449.093 327.307   3
  -8 -17  -6 2365.10 395.219   4
  -8  17  -5 10345.1 706.623   5
  -8 -17  -5 10177.0 702.728   4
  -8 -17  -4 4030.73 470.643   4
  -8  17  -4 3532.61 422.059   5
  -8  17  -3 55834.1 1648.98   5
  -8 -17  -3 53414.9 1660.10   4
  -8  17  -2 265.959 208.164   5
  -8 -17  -2 501.603 313.784   4
  -8 -17  -1-112.641 270.005   4
  -8  17  -1-0.80630 185.557   5
  -8  17   0 12018.8 659.652   5
  -8 -17   0 12405.0 723.276   4
  -8  17   1 21099.5 866.125   5
  -8 -17   1 21062.4 966.956   4
  -8 -17   2 309.653 299.495   4
  -8  17   2 241.034 170.966   5
  -8 -17   3 19299.4 920.774   4
  -8  17   3 19762.1 809.724   5
  -8 -17   4 1015.11 337.548   4
  -8  17   4 261.030 175.665   5
  -8  17   5 13538.5 650.372   5
  -8 -17   5 12548.5 748.545   4
  -8 -17   6 7192.96 582.156   4
  -8 -17   7 12387.1 742.314   4
  -8 -17   8 2269.07 422.048   4
  -8 -17   9 17457.1 925.671   4
  -8  17  10 6741.95 546.120   3
  -8 -17  10 6295.85 586.482   4
  -8 -17  11 6777.23 602.935   4
  -8  17  11 5782.83 512.460   3
  -8 -17  12 6332.41 605.909   4
  -8  17  12 4606.50 479.970   3
  -8 -17  13 4852.82 557.999   4
  -8  17  13 5899.65 567.491   3
  -8  17  14 424.260 281.558   3
  -8 -17  14 200.523 287.421   4
  -8 -17  15 628.787 352.952   4
  -8  17  15 370.240 237.743   3
  -8 -17  16-217.628 363.656   4
  -8  17  16 91.8418 253.565   3
  -8 -17  17 9108.77 805.282   3
  -8  17  17 8094.16 753.744   3
  -8  17  18 88.0416 272.262   3
  -8 -17  18 233.224 354.552   3
  -8 -18  -7-22.1927 246.768   4
  -8  18  -6 10296.1 734.635   5
  -8 -18  -6 9620.44 689.189   4
  -8  18  -5 5089.37 506.200   5
  -8 -18  -5 4069.19 480.393   4
  -8  18  -4 8357.32 630.911   5
  -8 -18  -4 8515.89 646.517   4
  -8  18  -3 3288.54 419.473   5
  -8 -18  -3 2231.29 415.361   4
  -8  18  -2 8371.73 581.515   5
  -8 -18  -2 7766.85 603.682   4
  -8 -18  -1 405.135 281.475   4
  -8  18  -1 460.465 243.648   5
  -8  18   0 3844.74 393.619   5
  -8 -18   0 4186.74 474.421   4
  -8 -18   1 9171.21 648.479   4
  -8  18   1 9518.77 580.118   5
  -8 -18   2 8936.25 641.802   4
  -8  18   2 8839.64 555.581   5
  -8 -18   3 11636.9 732.331   4
  -8  18   3 12554.9 645.128   5
  -8 -18   4 14629.6 803.021   4
  -8  18   4 15097.2 702.106   5
  -8  18   5 1030.35 242.238   5
  -8 -18   5 1278.32 344.026   4
  -8 -18   6 2658.90 443.326   4
  -8 -18   7 1565.75 379.148   4
  -8 -18   8 1558.84 370.546   4
  -8 -18   9 16412.7 905.169   4
  -8 -18  10 25306.1 1136.82   4
  -8  18  10 25428.3 1041.96   3
  -8 -18  11 3995.78 524.934   4
  -8  18  11 2876.36 395.130   3
  -8 -18  12 2543.27 430.732   4
  -8  18  12 1882.07 345.626   3
  -8  18  13 4490.71 498.741   3
  -8 -18  13 3750.34 530.787   4
  -8 -18  14-213.682 298.737   4
  -8  18  14 509.779 291.078   3
  -8  18  15 1791.54 381.933   3
  -8 -18  15 1687.72 414.863   4
  -8 -18  16 3792.95 556.156   4
  -8  18  16 4030.40 561.882   3
  -8 -18  17 163.518 320.526   3
  -8  18  17 282.962 302.932   3
  -8 -18  17 93.1600 338.916   4
  -8 -18  18 4796.87 645.044   3
  -8  18  18 6243.25 705.188   3
  -8 -19  -7 2335.98 413.336   4
  -8  19  -7 2268.63 395.414   5
  -8 -19  -6 7617.96 634.431   4
  -8  19  -6 7442.23 632.771   5
  -8 -19  -5 417.093 280.985   4
  -8  19  -5 1410.30 332.944   5
  -8  19  -4 5523.22 522.216   5
  -8 -19  -4 6360.04 570.623   4
  -8 -19  -3 3172.68 425.097   4
  -8  19  -3 3962.85 432.181   5
  -8 -19  -2 11043.0 712.195   4
  -8  19  -2 10552.8 670.005   5
  -8  19  -1 309.393 250.810   5
  -8 -19  -1 288.812 310.626   4
  -8 -19   0 40739.7 1388.75   4
  -8  19   0 41088.2 1329.56   5
  -8 -19   1 1815.63 413.171   4
  -8  19   1 1797.53 304.518   5
  -8 -19   2 38217.9 1341.65   4
  -8  19   2 41999.7 1293.92   5
  -8 -19   3 1508.00 338.828   4
  -8  19   3 757.363 238.275   5
  -8 -19   4 498.078 324.918   4
  -8  19   4 736.965 229.928   5
  -8  19   5 452.119 204.325   5
  -8 -19   5 188.899 306.618   4
  -8  19   6 15748.3 733.338   5
  -8 -19   6 16742.2 878.820   4
  -8 -19   7 6397.24 574.721   4
  -8 -19   8 19095.1 966.290   4
  -8 -19   9 337.505 339.212   4
  -8 -19  10 6803.35 642.972   4
  -8 -19  11 188.726 314.546   4
  -8  19  12 365.831 238.388   3
  -8 -19  12 290.884 324.603   4
  -8 -19  13 511.818 320.123   4
  -8  19  13 377.921 243.933   3
  -8 -19  14 3756.56 531.614   4
  -8  19  14 2722.75 419.788   3
  -8  19  15 2910.24 451.977   3
  -8 -19  15 3900.90 557.315   4
  -8  19  16 6366.98 648.255   3
  -8 -19  16 6045.68 658.734   4
  -8 -19  17-231.395 317.939   4
  -8  19  17 185.571 286.967   3
  -8 -19  18 966.463 386.636   3
  -8  19  18 610.941 344.243   3
  -8  20  -8 1791.27 388.334   5
  -8  20  -7 13050.5 888.407   5
  -8  20  -6-152.199 242.209   5
  -8 -20  -6 268.278 267.270   4
  -8  20  -5 1383.38 330.729   5
  -8 -20  -5 1254.98 322.491   4
  -8  20  -4 34147.1 1304.59   5
  -8 -20  -4 34047.5 1297.93   4
  -8 -20  -3-241.179 293.328   4
  -8  20  -3 300.028 237.957   5
  -8 -20  -2 22683.7 1016.93   4
  -8  20  -2 22014.8 985.618   5
  -8  20  -1 22066.4 967.098   5
  -8 -20  -1 22813.7 1018.75   4
  -8  20   0 396.681 204.992   5
  -8 -20   0 965.661 369.628   4
  -8  20   1 40708.9 1310.26   5
  -8 -20   1 38938.4 1363.63   4
  -8  20   2 201.025 207.349   5
  -8 -20   2 52.9624 321.030   4
  -8 -20   3-71.2507 286.916   4
  -8  20   3 114.367 197.049   5
  -8 -20   4 5190.32 532.904   4
  -8  20   4 4029.78 385.184   5
  -8  20   5 2740.96 349.517   5
  -8 -20   5 2804.64 430.389   4
  -8  20   6 15299.2 736.792   5
  -8 -20   6 14740.8 839.264   4
  -8 -20   7 10964.8 740.295   4
  -8 -20   8 7467.07 641.367   4
  -8 -20   9 3055.86 465.211   4
  -8 -20  10 32985.3 1323.85   4
  -8 -20  11 4567.46 540.944   4
  -8 -20  12 7255.81 652.035   4
  -8 -20  13 1073.69 350.090   4
  -8 -20  14 2347.02 478.234   4
  -8  20  14 2242.06 373.649   3
  -8  20  15 686.820 326.670   3
  -8 -20  15 701.813 356.285   4
  -8 -20  16 537.153 345.720   4
  -8  20  16 620.666 288.459   3
  -8  20  17 2111.68 446.618   3
  -8 -20  17 2633.00 533.132   4
  -8  20  18 1558.92 455.017   3
  -8  21  -9 3679.39 541.879   5
  -8  21  -8 439.471 271.016   5
  -8  21  -7 532.473 280.268   5
  -8 -21  -6 103.819 262.657   4
  -8  21  -6 257.681 221.142   5
  -8 -21  -5 4418.13 519.579   4
  -8  21  -5 5633.14 546.594   5
  -8 -21  -4 1216.45 360.139   4
  -8  21  -4 766.258 308.286   5
  -8  21  -3 20582.3 971.353   5
  -8 -21  -3 18619.4 942.335   4
  -8  21  -2 4677.99 468.914   5
  -8 -21  -2 5629.65 551.582   4
  -8 -21  -1 13706.8 801.814   4
  -8  21  -1 14354.9 776.856   5
  -8 -21   0 1680.24 396.681   4
  -8  21   0 1399.33 307.077   5
  -8 -21   1 172.572 293.448   4
  -8  21   1 126.161 198.674   5
  -8  21   2 8057.79 550.124   5
  -8 -21   2 7710.59 620.616   4
  -8  21   3 3550.87 377.890   5
  -8 -21   3 2832.75 438.900   4
  -8  21   4 5070.23 439.738   5
  -8 -21   4 4464.90 499.373   4
  -8  21   5 21202.8 881.190   5
  -8 -21   5 19867.3 980.746   4
  -8 -21   6 121.211 295.329   4
  -8  21   6-46.7637 187.548   5
  -8 -21   7 7308.16 620.666   4
  -8 -21   8 5214.05 555.747   4
  -8 -21   9 10096.6 742.169   4
  -8 -21  10-44.9485 321.249   4
  -8 -21  11 6990.67 638.541   4
  -8 -21  12 9044.24 746.445   4
  -8 -21  13 3420.69 505.051   4
  -8 -21  14 89.7088 293.078   4
  -8 -21  15 824.137 326.704   4
  -8 -21  16 1274.45 403.058   4
  -8 -21  17 3370.29 566.592   4
  -8 -21  18 395.229 364.314   4
  -8  21  18-113.047 300.890   3
  -8  22 -10 226.031 350.961   5
  -8  22  -9 1666.18 446.326   5
  -8  22  -8 762.028 347.662   5
  -8  22  -7 7182.86 660.018   5
  -8  22  -6 3109.17 457.541   5
  -8 -22  -5 7701.04 624.472   4
  -8  22  -5 7695.29 655.559   5
  -8  22  -4 1186.06 320.004   5
  -8 -22  -4 926.545 310.800   4
  -8  22  -3 252.038 271.326   5
  -8 -22  -3 140.783 287.487   4
  -8 -22  -2 3391.71 458.310   4
  -8  22  -2 4399.06 489.606   5
  -8 -22  -1 12212.5 763.403   4
  -8  22  -1 12004.7 723.661   5
  -8 -22   0 17706.9 922.399   4
  -8  22   0 20499.0 921.115   5
  -8 -22   1 6279.69 555.266   4
  -8  22   1 7325.41 548.686   5
  -8 -22   2 1207.39 365.542   4
  -8  22   2 705.099 235.022   5
  -8 -22   3 230.150 309.152   4
  -8  22   3 91.8809 199.057   5
  -8  22   4 2287.33 343.561   5
  -8 -22   4 2128.81 386.359   4
  -8  22   5 11935.8 664.977   5
  -8 -22   5 10779.9 733.481   4
  -8  22   6 4721.35 432.417   5
  -8 -22   6 5204.03 547.128   4
  -8  22   7 18879.2 861.664   5
  -8 -22   7 19128.4 987.893   4
  -8 -22   8 5747.39 568.008   4
  -8 -22   9 19827.8 1025.32   4
  -8 -22  10 1521.08 383.665   4
  -8 -22  11 1513.50 392.893   4
  -8 -22  12 292.892 349.946   4
  -8 -22  13 9837.48 793.059   4
  -8 -22  14 2750.33 506.956   4
  -8 -22  15 6671.11 687.018   4
  -8 -22  16 513.683 350.552   4
  -8 -22  17 1789.20 473.360   4
  -8 -22  18 352.271 346.176   4
  -8  23 -10 948.906 412.180   5
  -8  23  -9 3517.54 536.142   5
  -8  23  -8 3524.51 518.030   5
  -8  23  -7-187.865 255.008   5
  -8  23  -6 8523.18 695.989   5
  -8  23  -5 5587.19 578.839   5
  -8 -23  -5 4825.33 529.443   4
  -8 -23  -4-220.970 265.062   4
  -8  23  -4 556.211 267.429   5
  -8 -23  -3 2438.78 414.789   4
  -8  23  -3 2680.84 401.238   5
  -8  23  -2 21840.9 1005.52   5
  -8 -23  -2 20373.8 993.020   4
  -8 -23  -1 389.563 306.937   4
  -8  23  -1 589.232 257.932   5
  -8  23   0 17331.0 864.170   5
  -8 -23   0 18442.6 931.077   4
  -8 -23   1 302.841 277.407   4
  -8  23   1 601.828 241.895   5
  -8  23   2 1196.61 281.029   5
  -8 -23   2 1426.59 342.040   4
  -8  23   3 7427.18 539.358   5
  -8 -23   3 7448.37 612.370   4
  -8 -23   4 3873.25 501.000   4
  -8  23   4 4425.43 438.323   5
  -8 -23   5 410.626 320.217   4
  -8  23   5 772.275 259.813   5
  -8  23   6 35186.2 1206.62   5
  -8 -23   6 31537.0 1280.49   4
  -8  23   7 13126.7 722.076   5
  -8 -23   7 12697.3 812.959   4
  -8 -23   8 13847.9 851.844   4
  -8 -23   9 5411.63 571.468   4
  -8 -23  10 3854.13 512.552   4
  -8 -23  11 11518.8 819.923   4
  -8 -23  12 2908.46 513.982   4
  -8 -23  13 1827.03 462.505   4
  -8 -23  14 9433.94 793.250   4
  -8 -23  15 1008.32 383.413   4
  -8 -23  16 5469.10 670.538   4
  -8 -23  17 1231.84 513.629   4
  -8  24 -10 6575.16 697.776   5
  -8  24  -9-72.9766 270.988   5
  -8  24  -8 1030.82 345.868   5
  -8  24  -7 1618.00 354.327   5
  -8  24  -6 4013.14 518.802   5
  -8 -24  -5 547.026 284.748   4
  -8  24  -5 441.186 296.072   5
  -8 -24  -4 7946.32 635.817   4
  -8  24  -4 9564.27 707.563   5
  -8 -24  -3 684.164 296.137   4
  -8  24  -3 557.316 272.071   5
  -8 -24  -2 21767.3 1017.07   4
  -8  24  -2 20877.4 999.216   5
  -8 -24  -1 2238.50 390.747   4
  -8  24  -1 1601.21 324.891   5
  -8 -24   0 6703.03 582.965   4
  -8  24   0 5519.71 504.499   5
  -8 -24   1 344.939 325.446   4
  -8  24   1 73.6291 200.117   5
  -8  24   2 3392.33 405.458   5
  -8 -24   2 2979.49 426.623   4
  -8  24   3 1859.90 316.099   5
  -8 -24   3 1690.63 378.982   4
  -8 -24   4 15333.3 870.352   4
  -8  24   4 15119.0 793.692   5
  -8 -24   5 84.9888 312.441   4
  -8  24   5-133.693 230.918   5
  -8 -24   6 26383.3 1160.94   4
  -8  24   6 26758.1 1053.39   5
  -8  24   7 4225.74 434.733   5
  -8 -24   7 3657.42 494.308   4
  -8  24   8 3379.09 425.936   5
  -8 -24   8 3947.33 522.001   4
  -8 -24   9 7.44332 294.846   4
  -8 -24  10 15092.8 928.216   4
  -8 -24  11 779.135 386.357   4
  -8 -24  12 18831.2 1073.20   4
  -8 -24  13 155.784 326.319   4
  -8 -24  14 1106.98 398.080   4
  -8 -24  15 1319.80 458.757   4
  -8 -24  16 1660.93 462.192   4
  -8 -24  17 234.026 393.615   4
  -8  25 -10-48.0674 280.750   5
  -8  25  -9 1332.96 414.513   5
  -8  25  -8 1878.24 422.980   5
  -8  25  -7 887.486 375.363   5
  -8  25  -6 12351.5 840.306   5
  -8  25  -5 1805.57 396.552   5
  -8 -25  -4 749.912 319.276   4
  -8  25  -4 654.343 291.258   5
  -8  25  -3 3204.82 433.754   5
  -8 -25  -3 3468.35 459.834   4
  -8  25  -2 6231.82 574.005   5
  -8 -25  -2 5670.51 557.657   4
  -8 -25  -1 9125.67 681.858   4
  -8  25  -1 8229.82 623.228   5
  -8 -25   0 6070.44 554.455   4
  -8  25   0 6483.69 538.416   5
  -8 -25   1-93.0428 277.617   4
  -8  25   1 813.513 275.641   5
  -8 -25   2 13577.6 825.309   4
  -8  25   2 13728.6 764.979   5
  -8  25   3 7473.20 574.553   5
  -8 -25   3 7212.30 621.234   4
  -8 -25   4 10153.9 721.288   4
  -8  25   4 9731.13 635.805   5
  -8 -25   5 33580.0 1328.54   4
  -8  25   5 34692.5 1235.15   5
  -8  25   6 1890.77 330.127   5
  -8 -25   6 2736.47 456.699   4
  -8 -25   7 5066.27 553.814   4
  -8  25   7 4095.54 425.846   5
  -8  25   8 7739.92 590.276   5
  -8 -25   8 6752.14 606.584   4
  -8 -25   9 2062.45 456.026   4
  -8 -25  10 4662.86 571.522   4
  -8 -25  11 7899.68 699.228   4
  -8 -25  12 4236.39 569.926   4
  -8 -25  13 6193.05 662.943   4
  -8 -25  14 13.7376 337.964   4
  -8 -25  15 235.140 346.510   4
  -8 -25  16 1737.35 506.346   4
  -8 -25  17 819.056 438.822   4
  -8  26  -9 1374.27 399.745   5
  -8  26  -8 2497.61 458.618   5
  -8  26  -7 17701.4 1050.73   5
  -8  26  -6 491.718 295.114   5
  -8  26  -5 8449.22 698.212   5
  -8 -26  -4 3824.23 479.345   4
  -8  26  -4 4803.84 569.286   5
  -8  26  -3 258.344 264.264   5
  -8 -26  -3 545.390 307.011   4
  -8  26  -2 516.543 267.401   5
  -8 -26  -2 602.126 308.314   4
  -8 -26  -1 22560.7 1063.98   4
  -8  26  -1 24362.5 1092.75   5
  -8 -26   0 2504.69 407.473   4
  -8  26   0 3035.56 404.331   5
  -8 -26   1 14171.0 842.907   4
  -8  26   1 13734.7 786.732   5
  -8 -26   2 623.722 335.050   4
  -8  26   2 1271.92 296.622   5
  -8 -26   3-193.328 301.560   4
  -8  26   3 19.7255 207.774   5
  -8  26   4 606.248 256.687   5
  -8 -26   4 235.870 317.513   4
  -8  26   5 862.538 289.217   5
  -8 -26   5 1152.02 393.200   4
  -8 -26   6 7842.33 677.261   4
  -8  26   6 9169.34 640.753   5
  -8  26   7 24803.3 1054.63   5
  -8 -26   7 24472.0 1144.79   4
  -8  26   8 220.122 238.265   5
  -8 -26   8 874.754 372.279   4
  -8 -26   9 6424.40 646.104   4
  -8 -26  10 277.500 351.954   4
  -8 -26  11 2573.64 501.219   4
  -8 -26  12 451.493 371.824   4
  -8 -26  13 3198.82 510.970   4
  -8 -26  14-840.518 446.594   4
  -8 -26  15 12496.7 970.108   4
  -8 -26  16 795.517 423.687   4
  -8  27  -9 553.454 350.904   5
  -8  27  -8 3598.69 544.359   5
  -8  27  -7 712.565 334.318   5
  -8  27  -6 4504.58 566.462   5
  -8  27  -5 9907.38 780.769   5
  -8  27  -4 113.945 253.113   5
  -8  27  -3 3279.99 455.131   5
  -8 -27  -3 2543.90 435.094   4
  -8  27  -2 1123.86 317.726   5
  -8 -27  -2 728.391 302.481   4
  -8  27  -1 6418.45 574.260   5
  -8 -27  -1 5914.87 573.560   4
  -8 -27   0 12196.0 767.381   4
  -8  27   0 11984.4 766.635   5
  -8 -27   1 3003.53 457.806   4
  -8  27   1 3313.08 422.063   5
  -8 -27   2 990.358 348.429   4
  -8  27   2 180.784 218.393   5
  -8 -27   3 29534.3 1243.87   4
  -8  27   3 31328.8 1207.17   5
  -8 -27   4 89.7559 289.304   4
  -8  27   4 443.052 272.780   5
  -8 -27   5 31819.8 1313.50   4
  -8  27   5 33313.3 1246.92   5
  -8  27   6 18483.4 910.906   5
  -8 -27   6 18994.6 1005.64   4
  -8 -27   7 1038.05 354.257   4
  -8  27   7 1588.94 334.764   5
  -8  27   8 1210.04 301.512   5
  -8 -27   8 1591.37 398.352   4
  -8 -27   9 7457.89 671.989   4
  -8  27   9 8602.11 634.908   5
  -8 -27  10 41.0424 292.786   4
  -8 -27  11 10020.0 812.472   4
  -8 -27  12 290.769 327.826   4
  -8 -27  13 1331.80 461.989   4
  -8 -27  14 11062.2 898.052   4
  -8 -27  15 620.889 406.769   4
  -8 -27  16 723.311 422.857   4
  -8  28  -9-53.6380 271.240   5
  -8  28  -8 733.029 343.107   5
  -8  28  -7 171.211 262.124   5
  -8  28  -6 3345.57 535.061   5
  -8  28  -5 6384.38 634.639   5
  -8  28  -4 4077.28 502.040   5
  -8 -28  -3 2767.19 439.864   4
  -8  28  -3 3345.43 454.162   5
  -8  28  -2 7354.68 639.685   5
  -8 -28  -2 7438.29 624.329   4
  -8 -28  -1 6981.19 616.883   4
  -8  28  -1 7503.83 629.398   5
  -8  28   0 828.224 302.205   5
  -8 -28   0 1110.77 392.985   4
  -8  28   1 95.3299 242.735   5
  -8 -28   1 68.9768 291.975   4
  -8 -28   2 14203.0 857.203   4
  -8  28   2 15454.3 848.967   5
  -8  28   3 1867.90 314.461   5
  -8 -28   3 2963.61 474.682   4
  -8 -28   4 27857.8 1221.98   4
  -8  28   4 32194.8 1239.03   5
  -8 -28   5 3560.15 503.344   4
  -8  28   5 3835.95 450.422   5
  -8  28   6 12047.6 740.831   5
  -8 -28   6 12455.5 837.243   4
  -8 -28   7 3577.24 528.450   4
  -8  28   7 3370.60 438.196   5
  -8  28   8 2193.84 373.924   5
  -8 -28   8 1733.07 426.066   4
  -8 -28   9 899.344 374.310   4
  -8  28   9 859.213 278.922   5
  -8 -28  10 4725.93 574.435   4
  -8 -28  11 4298.69 571.962   4
  -8 -28  12 11380.0 874.994   4
  -8 -28  13 633.376 386.544   4
  -8 -28  14 375.053 400.590   4
  -8 -28  15 1767.93 482.776   4
  -8  29  -9-216.511 298.879   5
  -8  29  -8 4031.39 566.406   5
  -8  29  -7 362.388 325.376   5
  -8  29  -6 18310.6 1066.94   5
  -8  29  -5 121.763 247.346   5
  -8  29  -4 64.7591 222.869   5
  -8  29  -3 1099.14 332.023   5
  -8 -29  -2 9655.45 716.477   4
  -8  29  -2 11974.2 804.720   5
  -8  29  -1-330.322 248.827   5
  -8 -29  -1 511.729 311.603   4
  -8  29   0 25980.6 1165.75   5
  -8 -29   0 26040.8 1158.58   4
  -8 -29   1 2640.61 410.201   4
  -8  29   1 2984.56 432.169   5
  -8  29   2 4920.80 507.288   5
  -8 -29   2 5333.52 573.406   4
  -8  29   3 2857.56 398.008   5
  -8 -29   3 3105.22 487.957   4
  -8 -29   4 5823.91 610.646   4
  -8  29   4 4784.35 505.572   5
  -8  29   5 3430.59 445.383   5
  -8 -29   5 3012.01 476.317   4
  -8 -29   6 9486.95 751.834   4
  -8  29   6 9053.02 668.960   5
  -8 -29   7 2538.71 453.218   4
  -8  29   7 2073.08 364.722   5
  -8 -29   8 9415.27 746.453   4
  -8  29   8 8764.88 661.829   5
  -8 -29   9 796.387 365.177   4
  -8  29   9 593.017 289.509   5
  -8 -29  10 5148.03 605.114   4
  -8 -29  11 808.846 372.267   4
  -8 -29  12 886.104 405.923   4
  -8 -29  13 2672.74 529.565   4
  -8 -29  14 7484.76 779.629   4
  -8 -29  15 342.854 402.524   4
  -8  30  -8 858.179 376.058   5
  -8  30  -7 8215.70 754.544   5
  -8  30  -6 391.086 336.348   5
  -8  30  -5 833.722 359.722   5
  -8  30  -4 2712.23 442.568   5
  -8  30  -3 133.828 239.361   5
  -8 -30  -2 1782.55 359.169   4
  -8  30  -2 534.413 261.442   5
  -8  30  -1 15028.5 893.564   5
  -8 -30  -1 14432.7 866.932   4
  -8  30   0 181.265 244.588   5
  -8 -30   0-21.1121 276.119   4
  -8  30   1 19561.6 997.357   5
  -8 -30   1 20468.1 1028.65   4
  -8  30   2 209.040 249.600   5
  -8 -30   2-87.3540 283.200   4
  -8 -30   3 6027.09 608.139   4
  -8  30   3 5392.08 547.014   5
  -8  30   4 17330.9 938.504   5
  -8 -30   4 17137.8 963.753   4
  -8  30   5 202.797 242.767   5
  -8 -30   5 607.432 379.824   4
  -8 -30   6 9346.44 736.612   4
  -8  30   6 9014.19 663.907   5
  -8 -30   7 15737.4 967.201   4
  -8  30   7 15680.9 877.457   5
  -8  30   8 2441.03 390.433   5
  -8 -30   8 3448.40 518.349   4
  -8  30   9 860.261 299.871   5
  -8 -30   9 1407.76 412.537   4
  -8  30  10 4853.63 526.967   5
  -8 -30  10 4658.63 590.301   4
  -8 -30  11 548.034 383.938   4
  -8 -30  12 2149.27 502.905   4
  -8 -30  13 4359.64 637.316   4
  -8 -30  14 150.566 313.959   4
  -8 -30  15 3185.64 581.825   4
  -8  31  -8 20.8799 254.354   5
  -8  31  -7 502.684 337.078   5
  -8  31  -6 1555.65 376.373   5
  -8  31  -5 7106.88 672.867   5
  -8  31  -4 497.168 310.949   5
  -8  31  -3 4792.49 544.839   5
  -8 -31  -2 328.303 285.107   4
  -8  31  -2 553.263 295.168   5
  -8 -31  -1 3252.89 497.356   4
  -8  31  -1 2828.67 463.572   5
  -8  31   0 2060.59 393.579   5
  -8 -31   0 2205.40 413.835   4
  -8  31   1 3816.94 496.355   5
  -8 -31   1 3591.72 501.056   4
  -8  31   2 3633.18 460.998   5
  -8 -31   2 4002.90 533.681   4
  -8 -31   3 19782.5 1032.06   4
  -8  31   3 21321.4 1047.97   5
  -8  31   4 1524.67 355.760   5
  -8 -31   4 1534.88 391.300   4
  -8  31   5 22473.2 1071.31   5
  -8 -31   5 23103.0 1137.06   4
  -8 -31   6 1738.86 448.109   4
  -8  31   6 1809.88 355.671   5
  -8  31   7-47.5017 244.553   5
  -8 -31   7 477.351 336.727   4
  -8  31   8-390.738 255.513   5
  -8 -31   8-460.764 335.661   4
  -8 -31   9 5594.22 639.468   4
  -8  31   9 6020.84 585.349   5
  -8  31  10 1744.01 384.620   5
  -8 -31  10 1908.81 441.036   4
  -8 -31  11 11745.8 910.703   4
  -8 -31  12 613.672 410.714   4
  -8 -31  13 1363.88 425.861   4
  -8 -31  14 356.217 365.828   4
  -8  32  -8 1485.96 420.561   5
  -8  32  -7 6169.06 705.727   5
  -8  32  -6 3777.70 533.543   5
  -8  32  -5 6240.25 655.649   5
  -8  32  -4 3208.35 483.345   5
  -8  32  -3 552.754 307.771   5
  -8  32  -2 2766.73 436.608   5
  -8 -32  -1 9593.44 730.391   4
  -8  32  -1 11851.5 809.475   5
  -8  32   0 1650.26 391.744   5
  -8 -32   0 1544.80 405.439   4
  -8  32   1 1231.79 344.289   5
  -8 -32   1 1380.66 399.338   4
  -8 -32   2 12244.0 837.230   4
  -8  32   2 14402.2 864.270   5
  -8  32   3 1256.07 345.516   5
  -8 -32   3 1889.66 399.852   4
  -8  32   4 4863.30 541.029   5
  -8 -32   4 4684.81 557.789   4
  -8 -32   5 93.3238 316.502   4
  -8  32   5 855.852 315.610   5
  -8 -32   6 1371.41 425.968   4
  -8  32   6 1419.26 351.998   5
  -8 -32   7 9853.50 788.741   4
  -8  32   7 10138.6 729.709   5
  -8 -32   8 1250.12 431.794   4
  -8  32   8 644.783 295.451   5
  -8 -32   9 5355.89 612.623   4
  -8  32   9 4579.69 538.901   5
  -8 -32  10 1088.87 401.441   4
  -8  32  10 913.437 342.379   5
  -8 -32  11 3770.34 573.200   4
  -8 -32  12 5328.23 691.585   4
  -8 -32  13 4122.58 613.475   4
  -8 -32  14 198.285 357.604   4
  -8  33  -7 24.7372 294.866   5
  -8  33  -6 7059.15 712.942   5
  -8  33  -5 19.1102 278.003   5
  -8  33  -4 685.518 305.535   5
  -8  33  -3 380.317 285.385   5
  -8  33  -2 260.309 254.730   5
  -8  33  -1 2561.70 425.174   5
  -8 -33  -1 2257.90 407.672   4
  -8  33   0 26826.2 1250.06   5
  -8 -33   0 26029.4 1195.69   4
  -8 -33   1 2566.49 471.147   4
  -8  33   1 2761.77 436.100   5
  -8  33   2 14340.5 877.364   5
  -8 -33   2 12308.0 833.838   4
  -8 -33   3 408.596 332.652   4
  -8  33   3-55.7296 252.401   5
  -8  33   4 835.371 326.078   5
  -8 -33   4 923.237 357.885   4
  -8  33   5 856.215 303.417   5
  -8 -33   5 903.956 373.266   4
  -8 -33   6 8689.53 744.820   4
  -8  33   6 7708.33 650.547   5
  -8 -33   7 237.916 314.633   4
  -8  33   7 8.15763 230.127   5
  -8 -33   8 18405.6 1070.73   4
  -8  33   8 16294.2 936.771   5
  -8  33   9 2683.83 443.155   5
  -8 -33   9 2476.44 512.585   4
  -8 -33  10 1629.60 441.907   4
  -8  33  10 1311.87 371.470   5
  -8  33  11 798.365 336.715   5
  -8 -33  11 144.375 347.524   4
  -8 -33  12 829.887 433.211   4
  -8 -33  13-175.302 355.251   4
  -8 -33  14 7975.02 832.043   4
  -8  34  -7 702.787 278.312   5
  -8  34  -6 486.388 336.810   5
  -8  34  -5 763.940 358.943   5
  -8  34  -4 5037.81 585.044   5
  -8  34  -3 650.325 310.199   5
  -8  34  -2 4116.56 523.432   5
  -8  34  -1 161.331 269.535   5
  -8 -34   0 1178.67 378.596   4
  -8  34   0 678.743 333.683   5
  -8 -34   1 14030.5 877.288   4
  -8  34   1 14698.0 915.373   5
  -8 -34   2 1600.77 405.660   4
  -8  34   2 1369.80 357.471   5
  -8 -34   3 3406.03 529.517   4
  -8  34   3 3417.03 466.297   5
  -8 -34   4 9927.88 762.368   4
  -8  34   4 10220.4 744.064   5
  -8  34   5 543.069 274.644   5
  -8 -34   5 1402.39 400.117   4
  -8  34   6 4326.38 531.265   5
  -8 -34   6 4809.07 595.587   4
  -8  34   7 9308.46 712.049   5
  -8 -34   7 8051.32 727.411   4
  -8 -34   8 3431.78 551.212   4
  -8  34   8 4408.58 522.496   5
  -8 -34   9 727.002 367.609   4
  -8  34   9 1322.09 376.463   5
  -8  34  10 3114.61 474.872   5
  -8 -34  10 3097.16 554.742   4
  -8  34  11 48.6982 328.276   5
  -8 -34  11 1149.02 456.416   4
  -8 -34  12 10689.7 897.951   4
  -8 -34  13 1232.52 473.452   4
  -8  35  -6 2781.09 489.581   5
  -8  35  -5 7395.47 733.690   5
  -8  35  -4-443.213 316.637   5
  -8  35  -3 6550.80 658.497   5
  -8  35  -2 319.783 279.626   5
  -8  35  -1 1680.02 349.645   5
  -8  35   0 1543.67 362.191   5
  -8 -35   0 1845.76 401.757   4
  -8  35   1 2791.44 468.751   5
  -8 -35   1 2481.57 456.288   4
  -8 -35   2 50.4873 288.686   4
  -8  35   2 272.238 278.729   5
  -8 -35   3 5607.23 615.521   4
  -8  35   3 5694.82 601.831   5
  -8  35   4 893.672 329.281   5
  -8 -35   4 644.603 333.096   4
  -8  35   5 2140.78 430.463   5
  -8 -35   5 3004.03 491.387   4
  -8 -35   6 291.856 331.089   4
  -8  35   6 217.096 274.374   5
  -8  35   7 469.177 320.505   5
  -8 -35   7 241.162 368.227   4
  -8  35   8 3041.06 470.138   5
  -8 -35   8 2344.21 467.654   4
  -8  35   9 1045.03 357.400   5
  -8 -35   9 1949.09 470.923   4
  -8  35  10-54.8670 281.610   5
  -8 -35  10 3.02982 324.241   4
  -8 -35  11 11819.8 934.220   4
  -8  35  11 12147.6 872.825   5
  -8 -35  12 1823.64 486.985   4
  -8 -35  13 3761.22 642.125   4
  -8  36  -6 728.024 323.830   5
  -8  36  -5 2671.25 529.887   5
  -8  36  -4 253.344 276.549   5
  -8  36  -3 1463.77 378.830   5
  -8  36  -2 321.948 294.847   5
  -8  36  -1 6339.98 641.164   5
  -8  36   0 1127.67 329.543   5
  -8 -36   1 7057.85 667.603   4
  -8  36   1 8078.89 695.314   5
  -8 -36   2 1991.95 443.218   4
  -8  36   2 1717.06 399.000   5
  -8 -36   3 2143.78 469.728   4
  -8  36   3 1825.64 378.741   5
  -8  36   4 258.584 282.807   5
  -8 -36   4-15.1174 325.301   4
  -8  36   5 2190.33 435.703   5
  -8 -36   5 2740.52 489.621   4
  -8  36   6 1166.55 379.468   5
  -8 -36   6 1371.11 396.912   4
  -8 -36   7 25462.8 1279.03   4
  -8  36   7 25296.5 1221.50   5
  -8  36   8 1272.38 379.098   5
  -8 -36   8 1664.61 445.771   4
  -8  36   9 1609.10 372.140   5
  -8 -36   9 1289.65 438.307   4
  -8  36  10 403.850 310.539   5
  -8 -36  10 238.535 361.092   4
  -8 -36  11 265.089 392.842   4
  -8  36  11-120.231 312.435   5
  -8 -36  12 285.436 366.308   4
  -8  37  -6 2445.14 498.212   5
  -8  37  -5 6089.65 700.505   5
  -8  37  -4 368.136 315.183   5
  -8  37  -3 4089.06 542.182   5
  -8  37  -2 1928.14 492.506   5
  -8  37  -1 1272.77 331.397   5
  -8  37   0 6229.08 652.200   5
  -8 -37   1-93.4470 309.374   4
  -8  37   1 151.922 248.556   5
  -8  37   2 2411.50 424.127   5
  -8 -37   2 2785.93 494.735   4
  -8  37   3 6642.99 638.310   5
  -8 -37   3 5422.05 612.162   4
  -8  37   4 304.507 262.854   5
  -8 -37   4-27.1065 295.794   4
  -8  37   5 4782.72 555.697   5
  -8 -37   5 3486.13 519.274   4
  -8  37   6 14527.0 938.138   5
  -8 -37   6 15420.8 1001.08   4
  -8 -37   7 5887.90 673.164   4
  -8  37   7 4272.91 530.465   5
  -8 -37   8 9020.48 792.899   4
  -8  37   8 8104.99 715.542   5
  -8  37   9 397.192 296.789   5
  -8 -37   9-179.624 301.796   4
  -8 -37  10 898.369 418.199   4
  -8  37  10 777.594 356.205   5
  -8  37  11 7505.26 712.943   5
  -8 -37  11 9286.94 867.975   4
  -8 -37  12 2243.40 552.116   4
  -8  37  12 1164.18 430.052   5
  -8  38  -5 1173.95 399.952   5
  -8  38  -4 10044.3 844.758   5
  -8  38  -3-361.158 336.717   5
  -8  38  -2 12239.4 909.895   5
  -8  38  -1 1102.41 363.606   5
  -8  38   0 22.3227 282.947   5
  -8  38   1 47.4100 256.131   5
  -8 -38   2 3953.65 554.467   4
  -8  38   2 4650.09 567.743   5
  -8  38   3 1171.35 358.327   5
  -8 -38   3 1483.27 407.181   4
  -8 -38   4 5831.78 630.093   4
  -8  38   4 5926.23 618.876   5
  -8 -38   5 1200.10 380.111   4
  -8  38   5 1265.13 360.235   5
  -8  38   6 9747.49 784.640   5
  -8 -38   6 9386.25 796.935   4
  -8 -38   7 221.753 330.921   4
  -8  38   7 276.183 301.489   5
  -8  38   8 706.617 365.447   5
  -8 -38   8 843.459 396.240   4
  -8 -38   9-376.137 364.856   4
  -8  38   9 742.171 352.213   5
  -8  38  10 2247.34 454.487   5
  -8 -38  10 2575.55 529.289   4
  -8 -38  11 886.870 456.958   4
  -8  38  11-17.7775 311.106   5
  -8  38  12 6753.17 713.750   5
  -8  39  -4 50.4250 290.740   5
  -8  39  -3 4229.59 579.032   5
  -8  39  -2-375.891 290.963   5
  -8  39  -1 3340.16 510.428   5
  -8  39   0 9488.87 799.103   5
  -8  39   1 747.201 324.246   5
  -8 -39   2 10581.0 812.650   4
  -8  39   2 10205.1 810.622   5
  -8  39   3 963.092 314.117   5
  -8 -39   3 963.357 346.441   4
  -8 -39   4 54.0482 302.927   4
  -8  39   4-63.5305 260.839   5
  -8  39   5 3413.08 482.069   5
  -8 -39   5 3102.72 506.488   4
  -8 -39   6 3605.67 547.556   4
  -8  39   6 4189.67 552.611   5
  -8 -39   7 363.123 352.283   4
  -8  39   7 422.901 306.529   5
  -8 -39   8 7639.27 763.781   4
  -8  39   8 7803.82 726.940   5
  -8 -39   9-215.304 347.197   4
  -8  39   9 356.557 321.501   5
  -8 -39  10 159.721 341.737   4
  -8  39  10 15.6526 289.175   5
  -8 -39  11 238.799 359.302   4
  -8  39  11 512.362 369.601   5
  -8  39  12 1200.01 418.286   5
  -8  40  -4 4003.00 604.185   5
  -8  40  -3-519.912 337.878   5
  -8  40  -2 89.0562 271.785   5
  -8  40  -1 8431.75 792.464   5
  -8  40   0 1226.32 367.255   5
  -8  40   1 8711.23 768.493   5
  -8  40   2-93.6728 276.376   5
  -8  40   3 766.662 326.817   5
  -8 -40   3 2045.73 462.682   4
  -8 -40   4 195.907 297.769   4
  -8  40   4-52.7705 280.121   5
  -8 -40   5 1074.27 372.922   4
  -8  40   5 1388.56 390.856   5
  -8 -40   6 667.199 383.021   4
  -8  40   6 583.629 291.901   5
  -8 -40   7 17830.4 1096.50   4
  -8  40   7 16758.1 1048.13   5
  -8 -40   8 1383.07 488.696   4
  -8  40   8 352.194 336.822   5
  -8  40   9 1069.11 365.032   5
  -8 -40   9 2102.28 525.706   4
  -8  40  10 398.763 313.273   5
  -8 -40  10 328.237 398.372   4
  -8  40  11 19.3803 356.036   5
  -8  40  12 840.939 423.332   5
  -8  41  -3 5997.51 694.505   5
  -8  41  -2 2022.52 449.858   5
  -8  41  -1 1834.65 438.935   5
  -8  41   0 1493.28 445.190   5
  -8  41   1 1178.34 388.016   5
  -8  41   2 536.960 318.055   5
  -8  41   3 7307.63 704.530   5
  -8 -41   3 7036.30 697.085   4
  -8  41   4-38.7982 275.910   5
  -8 -41   4-477.099 356.700   4
  -8 -41   5 5384.73 671.585   4
  -8  41   5 5357.00 610.860   5
  -8 -41   6 1060.31 416.560   4
  -8  41   6 1022.66 355.757   5
  -8  41   7 1377.52 421.946   5
  -8 -41   7 1390.90 461.075   4
  -8 -41   8-95.9644 350.466   4
  -8  41   8-98.7613 301.746   5
  -8  41   9 481.972 363.445   5
  -8 -41   9 1286.59 404.263   4
  -8 -41  10 162.604 363.580   4
  -8  41  10-233.127 338.896   5
  -8  41  11 4134.39 612.366   5
  -8  42  -2 11203.3 928.420   5
  -8  42  -1 4356.87 604.713   5
  -8  42   0 1498.58 460.108   5
  -8  42   1 3098.52 491.771   5
  -8  42   2 2925.06 523.484   5
  -8  42   3 6439.95 675.325   5
  -8  42   4 7358.81 716.191   5
  -8 -42   4 6891.73 718.377   4
  -8 -42   5 386.629 372.881   4
  -8  42   5 800.655 365.256   5
  -8 -42   6 9829.59 851.244   4
  -8  42   6 6645.04 708.494   5
  -8 -42   7 6594.81 717.724   4
  -8  42   7 6829.65 694.921   5
  -8  42   8 1168.65 387.498   5
  -8 -42   8 1840.55 482.620   4
  -8  42   9 1206.57 393.554   5
  -8 -42   9 1759.51 501.817   4
  -8  42  10-187.082 358.784   5
  -8  43  -1 2275.60 475.081   5
  -8  43   0 10121.2 861.183   5
  -8  43   1 565.839 287.915   5
  -8  43   2 6907.40 710.318   5
  -8  43   3 118.341 311.595   5
  -8 -43   4 269.998 354.092   4
  -8  43   4 707.264 409.011   5
  -8 -43   5 3398.51 540.810   4
  -8  43   5 2939.85 508.965   5
  -8  43   6 6501.67 700.313   5
  -8 -43   6 5147.56 666.394   4
  -8  43   7-187.408 349.245   5
  -8 -43   7 614.890 420.499   4
  -8  43   8 11409.9 925.634   5
  -8 -43   8 13392.4 1017.26   4
  -8  43   9 189.836 299.721   5
  -8 -43   9 46.2363 372.974   4
  -8  44   0 1002.74 428.475   5
  -8  44   1 3314.58 545.590   5
  -8  44   2 873.153 325.000   5
  -8  44   3 113.098 355.651   5
  -8  44   4 1773.20 455.316   5
  -8 -44   5 42.3968 380.506   4
  -8  44   5 749.609 383.133   5
  -8 -44   6 339.035 345.377   4
  -8  44   6-377.474 378.188   5
  -8 -44   7 3161.85 570.901   4
  -8  44   7 3373.29 547.862   5
  -8  44   8 1995.02 509.835   5
  -8 -44   8 1708.20 514.474   4
  -8  45   1 1133.87 383.254   5
  -8  45   2-179.185 317.662   5
  -8  45   3 5995.78 683.632   5
  -8  45   4-529.083 363.057   5
  -8 -45   5 3739.08 617.473   4
  -8  45   5 3370.08 562.830   5
  -8 -45   6 6.70880 351.788   4
  -8  45   6 465.797 292.732   5
  -8 -45   7 1290.43 479.288   4
  -8  45   7 1568.08 472.513   5
  -8 -46   6 665.844 439.311   4
  -8 -46   7 8625.80 854.559   4
  -7   0  -3 49176.5 1450.77   4
  -7   0  -2 282.794 239.184   4
  -7   0  -1 779.346 223.471   4
  -7   0   0-102.271 211.178   4
  -7   0   1 749.540 216.523   4
  -7   0   2-54.3470 178.628   4
  -7   0   3 50532.2 1596.95   7
  -7   0   3 46741.3 1274.22   4
  -7   0   4 215.620 238.546   7
  -7   0   4-97.2364 169.269   4
  -7   0   5 53933.2 1894.73   7
  -7   0   5 52412.0 1419.97   6
  -7   0   5 54079.0 1369.48   4
  -7   0   6-183.685 261.780   1
  -7   0   6 223.643 305.253   7
  -7   0   6-199.620 184.085   4
  -7   0   6-182.917 239.959   6
  -7   0   7 6115.41 489.323   6
  -7   0   7 6321.58 426.567   4
  -7   0   8 192.560 193.769   4
  -7   0   8-241.810 311.337   6
  -7   0   9 11973.9 679.445   6
  -7   0   9 12507.9 609.828   4
  -7   0   9 11543.5 688.299   3
  -7   0  10 74.2465 206.985   4
  -7   0  10 156.406 217.116   3
  -7   0  10 234.098 308.040   6
  -7   0  11 1916.94 372.660   6
  -7   0  11 1971.08 356.603   3
  -7   0  12 624.947 289.616   3
  -7   0  12-299.839 305.709   6
  -7   0  13 7006.18 602.267   3
  -7   0  13 6974.80 585.704   6
  -7   0  14-106.366 245.579   3
  -7   0  14 9.05891 263.420   6
  -7   0  15 3646.32 505.170   3
  -7   0  16-131.108 259.920   3
  -7   0  17 2367.10 450.243   3
  -7   0  18 833.617 345.412   3
  -7   0  19 870.507 332.927   3
  -7  -1  -3 12348.7 674.275   4
  -7   1  -2 907.855 259.466   4
  -7  -1  -2 485.478 204.265   4
  -7   1  -1 2308.90 313.571   4
  -7  -1  -1 2421.80 317.984   4
  -7  -1   0 787.845 215.480   4
  -7   1   0 645.728 216.062   4
  -7  -1   1 3724.32 356.505   4
  -7   1   1 3869.60 350.690   4
  -7  -1   2 12849.7 604.820   4
  -7  -1   2 11608.7 691.878   7
  -7   1   2 12703.5 588.079   4
  -7  -1   3 11777.8 736.945   7
  -7  -1   3 10465.2 536.327   4
  -7   1   3 11298.3 700.729   7
  -7   1   3 10458.9 530.615   4
  -7   1   3 9867.85 546.891   6
  -7  -1   4 9537.30 513.622   4
  -7   1   4 9984.96 513.783   4
  -7   1   4 10317.7 713.721   7
  -7   1   4 9170.20 528.430   6
  -7  -1   4 9536.56 739.609   7
  -7  -1   5 4029.52 351.120   4
  -7   1   5 3742.43 328.188   4
  -7  -1   5 3993.70 521.954   7
  -7   1   5 3747.10 388.856   6
  -7   1   5 3460.41 480.524   7
  -7   1   6 3324.73 522.447   7
  -7  -1   6 4409.88 356.613   4
  -7  -1   6 3153.32 518.455   7
  -7  -1   6 4042.89 569.986   1
  -7   1   6 3426.62 385.075   6
  -7   1   6 4592.67 358.050   4
  -7   1   7 3399.96 324.973   4
  -7  -1   7 3210.64 334.210   4
  -7   1   7 3482.50 409.246   6
  -7  -1   7 2767.31 368.536   6
  -7   1   8 210.373 195.754   4
  -7   1   8 297.008 270.823   6
  -7  -1   8 262.866 196.458   4
  -7  -1   8 28.4649 284.535   6
  -7  -1   9 82096.6 2084.94   6
  -7   1   9 91955.1 1967.39   4
  -7  -1   9 89185.7 1990.15   4
  -7  -1   9 84426.0 2138.43   3
  -7   1   9 90089.5 2129.15   6
  -7   1   9 85666.4 2124.26   3
  -7   1  10 24184.5 1007.11   3
  -7  -1  10 24254.1 1006.06   3
  -7  -1  10 25111.6 893.179   4
  -7   1  10 23759.7 968.651   6
  -7  -1  10 22638.6 969.805   6
  -7  -1  11 12129.1 736.822   3
  -7   1  11 11821.9 721.106   3
  -7  -1  11 11752.6 700.311   6
  -7   1  11 12768.6 708.102   6
  -7  -1  12 6402.31 567.057   3
  -7  -1  12 5965.50 538.311   6
  -7   1  12 7493.78 603.098   3
  -7   1  12 6389.93 551.068   6
  -7  -1  13 774.841 302.594   3
  -7   1  13 713.832 300.602   3
  -7   1  13 727.220 252.958   6
  -7  -1  13 429.343 259.770   6
  -7   1  14 2852.47 419.136   6
  -7  -1  14 2396.81 409.457   3
  -7   1  14 2308.71 419.241   3
  -7  -1  14 2890.37 399.336   6
  -7   1  15 4500.72 540.379   3
  -7  -1  15 4437.22 546.603   3
  -7  -1  16 423.831 292.507   3
  -7   1  16 275.228 247.038   3
  -7   1  17 5076.14 597.788   3
  -7  -1  17 4855.45 584.962   3
  -7  -1  18 2804.44 510.936   3
  -7   1  18 1968.19 449.052   3
  -7  -1  19-151.643 296.749   3
  -7   1  19 1835.22 483.122   3
  -7  -2  -3 18543.8 817.262   4
  -7   2  -2 87.6246 208.028   4
  -7  -2  -2 298.358 213.217   4
  -7   2  -1 24685.6 784.078   6
  -7   2  -1 22404.3 864.745   4
  -7  -2  -1 22825.0 876.133   4
  -7   2   0 19102.5 762.377   4
  -7   2   0 18240.8 680.387   6
  -7  -2   0 17260.9 747.584   4
  -7   2   1 15074.4 660.977   4
  -7  -2   1 13766.1 641.946   4
  -7   2   1 15278.5 635.050   6
  -7   2   1 14349.6 507.119   5
  -7   2   2 39323.1 1113.93   4
  -7   2   2 41194.4 1123.40   6
  -7   2   2 37772.1 892.870   5
  -7  -2   2 36287.0 1324.32   7
  -7  -2   2 37093.5 1117.66   4
  -7  -2   3 1105.78 232.218   4
  -7  -2   3 1586.50 325.102   7
  -7   2   3 1604.13 268.396   4
  -7   2   3 1495.53 255.782   6
  -7   2   3 1488.65 287.737   7
  -7  -2   4 28616.0 1266.31   7
  -7  -2   4 27477.4 918.079   4
  -7   2   4 27440.9 891.868   4
  -7   2   4 27536.0 941.610   6
  -7   2   4 30109.5 1218.00   7
  -7   2   5 3341.10 479.796   7
  -7  -2   5 3757.84 349.056   4
  -7   2   5 3139.97 357.326   6
  -7   2   5 3147.45 316.343   4
  -7  -2   5 3267.60 529.989   7
  -7  -2   6 8007.87 784.119   1
  -7   2   6 7724.27 442.775   4
  -7  -2   6 8079.48 790.685   7
  -7  -2   6 7917.92 476.742   4
  -7   2   6 7429.17 725.180   7
  -7   2   6 7569.83 522.238   6
  -7   2   7 3540.15 325.559   4
  -7  -2   7 2792.50 489.976   1
  -7  -2   7 2730.93 316.970   4
  -7   2   7 2626.39 373.070   6
  -7  -2   8 71593.6 1694.91   4
  -7   2   8 72692.6 1647.18   4
  -7   2   8 68784.5 1782.67   6
  -7  -2   8 68460.8 1798.19   6
  -7  -2   9 2412.42 359.295   3
  -7   2   9 1411.24 304.954   3
  -7  -2   9 833.965 326.749   6
  -7  -2   9 2460.69 318.552   4
  -7   2   9 2512.08 371.483   6
  -7   2   9 2178.92 289.287   4
  -7  -2  10 18458.2 772.658   4
  -7  -2  10 17244.5 849.023   3
  -7  -2  10 17720.0 832.476   6
  -7   2  10 18027.4 859.545   3
  -7   2  10 16549.0 836.505   6
  -7  -2  11 174.276 246.330   3
  -7   2  11-160.860 272.543   6
  -7  -2  11-285.410 236.041   4
  -7   2  11 74.1448 231.599   3
  -7  -2  11-58.7099 278.378   6
  -7  -2  12 19700.2 972.778   3
  -7   2  12 20902.5 988.856   3
  -7  -2  12 19633.3 923.645   6
  -7   2  12 20862.4 936.257   6
  -7   2  13 26.9905 249.843   3
  -7  -2  13 78.0328 234.059   3
  -7  -2  13-129.294 282.785   6
  -7   2  13-346.953 271.447   6
  -7   2  14 1468.13 355.909   6
  -7   2  14 1289.38 328.334   3
  -7  -2  14 1916.68 381.297   3
  -7  -2  14 1956.75 380.259   6
  -7  -2  15-112.275 268.748   3
  -7   2  15 333.326 269.656   3
  -7   2  16 7147.69 678.817   3
  -7  -2  16 8242.04 719.873   3
  -7  -2  17 139.115 283.650   3
  -7   2  17-47.5633 294.297   3
  -7   2  18 2267.80 466.475   3
  -7  -2  18 1827.21 423.555   3
  -7   2  19 235.209 335.842   3
  -7  -2  19 259.430 300.770   3
  -7  -3  -4 22396.6 935.832   4
  -7  -3  -3 5474.90 469.866   4
  -7   3  -2 37519.2 1183.89   4
  -7  -3  -2 37290.0 1188.62   4
  -7   3  -1 1957.36 260.346   6
  -7  -3  -1 2144.80 325.503   4
  -7   3  -1 1672.03 276.265   4
  -7  -3   0 37305.7 1160.47   4
  -7   3   0 38945.6 1059.01   6
  -7   3   0 38028.3 1139.51   4
  -7   3   1 12939.5 578.646   6
  -7   3   1 13259.4 494.547   5
  -7   3   1 13041.0 604.881   4
  -7  -3   1 13343.7 637.281   4
  -7   3   2 613.000 226.504   6
  -7  -3   2 461.388 235.722   7
  -7  -3   2 996.849 256.936   4
  -7   3   2 886.839 213.925   4
  -7   3   2 638.896 126.795   5
  -7   3   3 13120.4 581.088   4
  -7   3   3 12683.8 610.077   6
  -7  -3   3 12321.0 600.462   4
  -7  -3   3 11942.1 785.284   7
  -7  -3   4 21308.0 802.750   4
  -7   3   4 19849.3 1007.19   7
  -7  -3   4 23548.0 1166.56   7
  -7   3   4 22018.4 842.784   6
  -7   3   4 23624.8 791.100   4
  -7   3   5 4371.86 537.007   7
  -7   3   5 4738.63 417.470   6
  -7   3   5 4748.93 352.392   4
  -7  -3   5 4967.02 386.983   4
  -7  -3   5 5044.93 598.538   7
  -7  -3   6 36273.1 1652.21   7
  -7   3   6 37159.2 1039.11   4
  -7  -3   6 36225.3 1082.70   4
  -7   3   6 33339.1 1502.45   7
  -7   3   6 34537.8 1128.73   6
  -7   3   7 1656.95 263.740   4
  -7  -3   7 1480.09 260.549   4
  -7   3   7 2211.29 338.114   6
  -7  -3   7 1793.76 396.699   1
  -7   3   8 10310.5 521.534   4
  -7  -3   8 10267.2 560.946   4
  -7   3   8 9315.12 598.035   6
  -7   3   9 16466.2 789.751   3
  -7   3   9 15180.6 791.365   6
  -7  -3   9 17198.7 796.544   6
  -7  -3   9 17478.3 741.920   4
  -7   3  10 18853.2 872.868   3
  -7  -3  10 18583.1 880.298   3
  -7  -3  10 18696.9 785.875   4
  -7   3  10 16809.8 837.298   6
  -7  -3  10 17773.0 844.030   6
  -7  -3  11 537.182 263.988   4
  -7   3  11 428.153 300.931   6
  -7  -3  11-93.6104 304.240   6
  -7  -3  11 196.678 253.420   3
  -7   3  11 39.2419 243.434   3
  -7  -3  12 16586.9 877.659   3
  -7   3  12 16871.3 834.820   6
  -7  -3  12 15983.6 821.470   6
  -7   3  12 15213.7 843.187   3
  -7   3  13 536.921 256.894   3
  -7  -3  13-27.3163 296.750   6
  -7   3  13 162.277 262.009   6
  -7  -3  13 505.152 263.739   3
  -7   3  14 1714.20 360.628   3
  -7  -3  14 1685.69 377.444   3
  -7  -3  14 1872.96 370.930   6
  -7   3  14 1582.43 359.824   6
  -7   3  15 2558.97 430.636   3
  -7  -3  15 2206.98 407.924   3
  -7  -3  16-64.7160 245.499   3
  -7   3  16 144.600 254.600   3
  -7   3  17 2307.14 459.140   3
  -7  -3  17 1789.64 391.586   3
  -7  -3  18 4636.13 586.546   3
  -7   3  18 3492.33 542.601   3
  -7   3  19 238.000 318.366   3
  -7  -3  19-129.343 330.528   3
  -7  -4  -4 406.557 281.714   4
  -7  -4  -3 23192.0 940.778   4
  -7  -4  -2 1903.71 314.044   4
  -7   4  -1 16503.3 617.973   6
  -7   4  -1 15987.0 723.183   4
  -7  -4  -1 15989.2 732.790   4
  -7   4   0 28253.3 860.101   6
  -7  -4   0 25147.2 932.485   4
  -7   4   0 26326.0 920.061   4
  -7   4   1 1869.70 263.389   4
  -7  -4   1 1361.62 294.863   7
  -7   4   1 1572.81 259.315   6
  -7   4   1 1457.69 186.641   5
  -7  -4   1 1491.63 256.645   4
  -7  -4   2 2074.20 286.881   4
  -7   4   2 2333.24 202.009   5
  -7  -4   2 2580.61 390.963   7
  -7   4   2 2571.35 306.636   6
  -7   4   2 2083.04 263.090   4
  -7   4   3 12034.9 557.893   4
  -7  -4   3 12642.0 818.453   7
  -7  -4   3 11585.9 587.769   4
  -7   4   3 11960.9 592.826   6
  -7   4   4 4297.88 340.216   4
  -7  -4   4 3856.77 515.954   7
  -7  -4   4 4758.30 399.621   4
  -7   4   4 3815.71 440.924   7
  -7   4   4 4732.90 395.324   6
  -7   4   5 88236.5 1865.12   4
  -7  -4   5 82876.3 2605.56   7
  -7   4   5 86389.5 1975.19   6
  -7   4   5 85713.8 2415.01   7
  -7  -4   5 87042.6 1952.13   4
  -7  -4   6 344.638 193.801   4
  -7   4   6 692.200 324.143   7
  -7   4   6 810.656 187.860   4
  -7   4   6 741.391 252.763   6
  -7  -4   7 17589.8 728.562   4
  -7   4   7 18213.3 683.921   4
  -7  -4   7 17835.8 1134.27   1
  -7   4   7 17501.8 789.311   6
  -7   4   8 14203.7 598.895   4
  -7   4   8 15320.9 739.804   6
  -7  -4   8 14651.4 673.247   4
  -7   4   9 4410.03 458.379   3
  -7  -4   9 5624.01 441.711   4
  -7   4   9 3543.04 441.198   6
  -7  -4  10 10190.0 576.247   4
  -7   4  10 9273.37 606.010   6
  -7   4  10 8771.83 608.489   3
  -7  -4  10 9490.35 654.583   6
  -7  -4  10 9587.07 632.687   3
  -7   4  11 6342.13 528.000   3
  -7  -4  11 6683.63 563.961   3
  -7  -4  11 5682.76 522.802   6
  -7  -4  11 6546.62 491.219   4
  -7   4  11 5798.58 500.693   6
  -7  -4  12 133.079 237.870   3
  -7   4  12 47.1475 280.568   6
  -7   4  12 176.964 234.322   3
  -7  -4  12 30.9262 290.040   6
  -7  -4  13 12137.8 730.838   6
  -7  -4  13 11469.0 778.696   3
  -7   4  13 11740.7 764.836   3
  -7   4  13 12538.8 751.541   6
  -7  -4  14 4416.99 534.810   3
  -7  -4  14 4358.60 465.166   6
  -7   4  14 5460.89 554.298   3
  -7   4  15 5826.39 590.801   3
  -7  -4  15 5808.04 591.973   3
  -7   4  16 370.393 297.628   3
  -7  -4  16 1145.53 354.326   3
  -7   4  17 766.952 332.270   3
  -7  -4  17 696.294 329.401   3
  -7  -4  18 183.591 261.929   3
  -7   4  18 48.7180 282.166   3
  -7   4  19 1737.33 445.815   3
  -7  -4  19 2112.22 437.381   3
  -7  -5  -4 3495.61 391.134   4
  -7  -5  -3 1883.38 349.820   4
  -7  -5  -2 2427.16 327.454   4
  -7   5  -1 4245.25 416.154   4
  -7   5  -1 4366.75 338.129   6
  -7   5  -1 4437.57 539.789   2
  -7  -5  -1 3873.27 412.950   4
  -7   5   0 4688.92 354.972   6
  -7  -5   0 4848.20 417.337   4
  -7   5   0 5287.34 410.703   4
  -7   5   1 78484.6 1626.52   5
  -7   5   1 77947.0 1739.17   6
  -7   5   1 78669.9 1791.86   4
  -7  -5   1 78258.9 2202.99   7
  -7  -5   1 76246.3 1828.61   4
  -7  -5   2 4396.66 399.697   4
  -7   5   2 4606.91 287.094   5
  -7   5   2 4487.31 362.988   4
  -7   5   2 4028.07 355.943   6
  -7  -5   2 3971.20 457.490   7
  -7   5   3 77474.6 1719.89   4
  -7  -5   3 75672.1 1785.05   4
  -7   5   3 74777.6 1518.56   5
  -7  -5   3 78315.8 2086.28   8
  -7  -5   3 79598.4 2299.51   7
  -7   5   3 72779.6 1750.65   6
  -7  -5   4 942.125 245.891   4
  -7  -5   4 1168.31 352.465   7
  -7   5   4 1335.78 237.363   4
  -7   5   4 870.518 242.166   6
  -7   5   4 673.407 237.204   7
  -7  -5   5 11350.9 891.910   7
  -7   5   5 12147.8 537.429   4
  -7   5   5 11730.4 605.436   6
  -7  -5   5 10274.8 563.667   4
  -7   5   5 11523.1 773.132   7
  -7   5   6 523.163 302.241   7
  -7   5   6 115.951 208.812   6
  -7  -5   6 446.274 225.150   4
  -7   5   6 186.711 174.637   4
  -7  -5   7 3690.78 537.440   1
  -7   5   7 4266.02 324.394   4
  -7  -5   7 4081.89 374.219   4
  -7   5   7 3658.23 395.339   6
  -7   5   8 3219.49 395.742   6
  -7  -5   8 3225.20 371.783   4
  -7   5   9 79695.4 1998.93   3
  -7  -5   9 81298.6 1922.88   4
  -7   5   9 79219.7 1984.53   6
  -7   5  10 12806.5 726.817   6
  -7  -5  10 14062.9 711.051   4
  -7   5  10 13968.5 750.590   3
  -7  -5  10 14283.3 760.412   3
  -7  -5  10 14569.5 787.596   6
  -7  -5  11 830.662 344.575   6
  -7   5  11 1436.93 328.042   6
  -7  -5  11 1527.74 300.420   4
  -7   5  11 1175.60 260.277   3
  -7  -5  11 493.777 262.813   3
  -7  -5  12 751.761 286.235   3
  -7  -5  12 683.058 254.984   4
  -7   5  12 523.031 272.077   6
  -7  -5  12 41.2667 301.432   6
  -7   5  12 385.871 257.670   3
  -7   5  13 14416.8 848.482   3
  -7  -5  13 13684.4 835.064   3
  -7  -5  13 13340.7 775.195   6
  -7   5  13 14454.0 802.001   6
  -7   5  14 1079.22 307.697   3
  -7  -5  14 1107.12 311.151   6
  -7  -5  14 1216.07 341.787   3
  -7  -5  15 20196.0 1073.65   3
  -7   5  15 19656.7 1063.65   3
  -7   5  16-230.135 257.062   3
  -7  -5  16-6.94662 271.632   3
  -7   5  17 8259.79 743.361   3
  -7  -5  17 7374.56 699.534   3
  -7  -5  18 253.359 280.830   3
  -7   5  18 416.990 328.974   3
  -7   5  19-406.182 361.767   3
  -7  -5  19 363.741 312.222   3
  -7  -6  -5 5063.61 483.987   4
  -7  -6  -4 12275.8 700.767   4
  -7  -6  -3 45960.2 1380.59   4
  -7  -6  -2 2289.96 354.578   4
  -7   6  -2 2247.66 411.265   2
  -7   6  -1 71972.6 1762.55   4
  -7  -6  -1 67788.3 1764.23   4
  -7   6  -1 70124.9 2316.51   2
  -7   6  -1 75643.8 1605.67   6
  -7  -6   0 16770.2 744.360   4
  -7   6   0 16191.8 640.386   6
  -7   6   0 18155.4 651.273   5
  -7   6   0 16209.1 713.444   4
  -7  -6   1 2927.33 344.483   4
  -7  -6   1 2327.21 392.299   7
  -7   6   1 2280.77 284.614   4
  -7   6   1 2281.54 286.230   6
  -7   6   1 2467.01 241.406   5
  -7   6   2 46591.1 1232.57   4
  -7  -6   2 46402.5 1662.74   7
  -7   6   2 46197.6 1234.44   6
  -7  -6   2 46118.4 1301.12   4
  -7   6   2 46243.4 1098.67   5
  -7  -6   3 5009.66 489.391   8
  -7   6   3 4949.95 361.081   4
  -7   6   3 5698.48 317.168   5
  -7  -6   3 5574.37 589.919   7
  -7   6   3 5613.01 415.538   6
  -7  -6   3 6051.62 444.271   4
  -7  -6   4 71375.6 2294.67   7
  -7  -6   4 70514.5 1729.15   4
  -7   6   4 74109.9 1629.59   4
  -7   6   4 70946.6 1719.30   6
  -7   6   5 25302.1 803.600   4
  -7  -6   5 22933.7 1294.12   7
  -7   6   5 23855.8 886.711   6
  -7  -6   5 25468.3 900.646   4
  -7   6   6 8024.16 431.376   4
  -7  -6   6 7244.63 475.261   4
  -7   6   6 7132.27 493.638   6
  -7   6   7 23726.1 768.361   4
  -7   6   7 22510.3 894.041   6
  -7  -6   7 21479.9 1227.66   1
  -7  -6   7 23046.9 867.186   4
  -7  -6   8 7260.32 494.477   4
  -7   6   8 6441.30 505.091   6
  -7   6   9 229.393 261.449   3
  -7  -6   9-15.1859 243.325   4
  -7   6   9 206.750 250.158   6
  -7  -6  10 8.46804 229.428   3
  -7   6  10 124.732 218.731   3
  -7   6  10-110.285 263.860   6
  -7  -6  10 225.851 264.000   4
  -7  -6  11 687.408 293.586   3
  -7  -6  11 837.673 283.985   4
  -7   6  11 404.247 266.521   6
  -7  -6  11 940.904 356.536   6
  -7   6  11 546.466 229.732   3
  -7   6  12 185.218 271.565   3
  -7  -6  12 123.526 305.508   6
  -7  -6  12-88.3910 268.702   3
  -7  -6  12 190.563 277.236   4
  -7   6  12-75.2752 261.581   6
  -7  -6  13 9583.05 699.440   3
  -7   6  13 9652.40 701.563   3
  -7  -6  13 9070.19 656.326   6
  -7  -6  14 3567.18 472.490   3
  -7   6  14 3521.20 472.870   3
  -7   6  15 704.222 327.131   3
  -7  -6  15 409.004 264.975   3
  -7  -6  16 5226.39 573.107   3
  -7   6  16 5090.01 575.963   3
  -7  -6  17 485.598 333.756   3
  -7   6  17 166.404 285.119   3
  -7   6  18 387.733 360.296   3
  -7  -6  18 15.6055 290.357   3
  -7   6  19 825.885 410.064   3
  -7  -6  19 844.606 355.512   3
  -7  -7  -5-60.9162 238.606   4
  -7  -7  -4 46358.8 1411.45   4
  -7  -7  -3 373.930 259.686   4
  -7   7  -2 37068.6 1672.99   2
  -7  -7  -2 37834.8 1213.76   4
  -7   7  -1 266.979 175.331   6
  -7   7  -1 77.8039 233.424   2
  -7  -7  -1 179.569 225.470   4
  -7  -7   0 54019.2 1850.79   7
  -7  -7   0 55364.0 1505.87   4
  -7   7   0 58520.8 1372.12   5
  -7   7   0 59200.6 1383.89   6
  -7   7   0 55217.0 1457.04   4
  -7  -7   1 4229.93 506.075   7
  -7   7   1 6461.33 414.068   6
  -7   7   1 6312.87 358.322   5
  -7  -7   1 5462.44 430.199   4
  -7   7   1 5711.29 405.314   4
  -7  -7   2 1289.01 287.094   4
  -7   7   2 1129.80 227.162   4
  -7   7   2 813.237 233.418   6
  -7  -7   2 652.474 260.473   7
  -7   7   2 1244.00 174.988   5
  -7   7   3 7616.69 443.207   4
  -7  -7   3 6639.63 647.901   7
  -7   7   3 7590.05 369.083   5
  -7  -7   3 6666.16 582.715   8
  -7   7   3 8078.33 482.941   6
  -7  -7   3 7042.72 489.540   4
  -7  -7   4 46123.6 1804.19   7
  -7   7   4 45277.5 1074.56   5
  -7   7   4 46594.0 1289.48   6
  -7  -7   4 46040.2 1299.85   4
  -7   7   4 47404.8 1191.75   4
  -7  -7   5 1015.24 266.189   4
  -7   7   5 1044.16 251.771   6
  -7   7   5 886.176 213.595   4
  -7   7   6 34986.5 968.241   4
  -7   7   6 32543.3 1100.60   6
  -7  -7   6 34038.3 1092.18   4
  -7  -7   7 15639.7 709.526   4
  -7   7   7 14367.2 575.650   4
  -7   7   7 14374.9 716.149   6
  -7   7   8 22164.4 886.645   3
  -7  -7   8 22190.1 870.676   4
  -7   7   8 21001.6 897.065   6
  -7   7   9 18108.6 823.822   3
  -7  -7   9 17020.1 786.726   4
  -7   7   9 15550.6 793.953   6
  -7  -7  10 11257.7 689.033   3
  -7   7  10 11685.2 693.816   6
  -7   7  10 11326.5 667.828   3
  -7  -7  10 11169.8 638.931   4
  -7  -7  11 3496.26 435.516   3
  -7   7  11 2913.69 399.498   3
  -7  -7  11 3348.95 412.221   4
  -7   7  11 3054.74 403.638   6
  -7  -7  12 37984.9 1278.85   4
  -7   7  12 36522.5 1342.17   3
  -7  -7  12 37170.1 1367.37   3
  -7  -7  12 36278.8 1285.31   6
  -7   7  13 1355.57 311.735   3
  -7  -7  13 1355.69 351.412   3
  -7  -7  13 943.286 289.336   4
  -7  -7  13 855.133 344.786   6
  -7  -7  14 13425.4 850.492   3
  -7   7  14 11900.3 796.037   3
  -7  -7  15 2258.33 426.474   3
  -7   7  15 2652.58 436.758   3
  -7  -7  16 990.422 328.428   3
  -7   7  16 740.759 305.215   3
  -7   7  17 34.8024 242.949   3
  -7  -7  17-64.6389 271.974   3
  -7   7  18 1795.91 417.447   3
  -7  -7  18 2458.62 487.351   3
  -7   7  19-69.7402 329.576   3
  -7  -7  19 354.904 321.579   3
  -7  -8  -5 671.692 269.400   4
  -7  -8  -4 1971.05 348.521   4
  -7  -8  -3 19087.3 846.327   4
  -7  -8  -2 350.801 258.958   4
  -7   8  -1 7628.44 750.267   2
  -7   8  -1 9169.32 455.610   6
  -7  -8  -1 8240.31 546.851   4
  -7  -8   0 31357.7 1069.38   4
  -7   8   0 31683.0 947.022   5
  -7  -8   0 32231.5 1394.10   7
  -7   8   0 32746.1 950.290   6
  -7   8   0 31473.8 1026.63   4
  -7  -8   1 6392.46 624.604   7
  -7  -8   1 6041.96 470.423   4
  -7   8   1 6123.66 419.994   6
  -7   8   1 6889.23 439.407   4
  -7   8   1 6448.92 375.639   5
  -7  -8   2 23569.8 893.455   4
  -7  -8   2 22742.0 1179.97   7
  -7   8   2 23912.8 813.707   4
  -7   8   2 23371.8 729.596   5
  -7   8   2 22554.0 810.718   6
  -7   8   3 89.3024 223.895   6
  -7  -8   3 163.047 189.247   8
  -7  -8   3 111.024 241.655   7
  -7  -8   3-104.047 215.389   4
  -7   8   3 179.442 180.166   4
  -7   8   3 315.163 151.822   5
  -7   8   4 9686.87 546.340   6
  -7  -8   4 9701.94 562.675   4
  -7  -8   4 8610.14 798.727   7
  -7   8   4 11163.7 513.347   4
  -7   8   4 11019.7 454.197   5
  -7   8   5 38378.8 1185.58   6
  -7   8   5 39480.5 1044.99   4
  -7  -8   5 39137.7 1183.77   4
  -7  -8   6 506.516 256.267   4
  -7   8   6 306.115 143.880   4
  -7   8   6 581.158 252.943   6
  -7  -8   7 4150.07 402.936   4
  -7   8   7 3314.25 360.754   6
  -7  -8   8 83340.1 1976.38   4
  -7   8   8 81481.4 1981.61   3
  -7   8   8 81007.3 2001.06   6
  -7   8   9 588.899 260.446   6
  -7   8   9 443.411 232.904   3
  -7  -8   9 573.350 293.089   4
  -7   8  10 6638.83 527.818   3
  -7  -8  10 7524.49 550.080   4
  -7   8  10 7040.37 547.885   6
  -7  -8  11 306.583 222.235   3
  -7  -8  11 292.578 236.631   4
  -7   8  11 339.491 259.918   3
  -7  -8  12 2397.18 386.688   3
  -7  -8  12 2662.14 469.675   6
  -7  -8  12 2186.02 362.295   4
  -7   8  12 1840.45 371.913   3
  -7   8  13 12418.6 787.690   3
  -7  -8  13 13275.9 834.463   3
  -7  -8  13 11794.0 742.636   6
  -7  -8  13 13230.9 761.137   4
  -7   8  14 6757.99 635.607   3
  -7  -8  14 7409.16 648.575   3
  -7   8  15 2436.92 435.474   3
  -7  -8  15 3509.27 476.907   3
  -7  -8  16 5390.12 601.098   3
  -7   8  16 5251.38 593.254   3
  -7   8  17 1228.86 372.506   3
  -7  -8  17 706.742 345.786   3
  -7  -8  18 349.265 285.489   3
  -7   8  18 193.229 258.149   3
  -7   8  19 212.356 297.544   3
  -7  -8  19 213.796 285.466   3
  -7  -9  -5 25808.4 1032.83   4
  -7  -9  -4 1699.35 326.095   4
  -7  -9  -3 4005.68 434.257   4
  -7  -9  -2 6016.39 482.796   4
  -7   9  -1 2907.40 318.681   5
  -7   9  -1 2263.59 446.848   2
  -7  -9  -1 2834.48 375.090   4
  -7  -9   0 16.6382 209.456   7
  -7   9   0-3.22294 132.979   5
  -7  -9   0 215.971 244.086   4
  -7   9   0-27.7222 187.806   6
  -7   9   1 45008.1 1235.36   4
  -7   9   1 44607.8 1157.62   5
  -7  -9   1 43775.1 1301.11   4
  -7  -9   1 45624.6 1746.38   7
  -7   9   1 47584.3 1224.17   6
  -7  -9   2 20758.1 826.309   4
  -7   9   2 19461.7 672.114   5
  -7   9   2 18933.9 735.756   6
  -7  -9   2 19157.2 1106.39   7
  -7   9   2 18884.4 719.052   4
  -7  -9   2 19342.8 1080.04   8
  -7  -9   3 52677.4 1804.19   8
  -7   9   3 51933.6 1390.98   6
  -7   9   3 54931.9 1264.53   5
  -7  -9   3 54006.7 1976.91   7
  -7   9   3 53904.0 1325.28   4
  -7  -9   3 52054.4 1440.22   4
  -7   9   4 1303.68 178.689   5
  -7  -9   4 1201.21 264.203   4
  -7  -9   4 860.016 302.452   7
  -7   9   4 909.044 179.797   4
  -7   9   4 1236.03 279.839   6
  -7  -9   5 924.667 263.119   4
  -7   9   5 834.045 232.709   6
  -7   9   5 1153.32 181.272   5
  -7   9   5 1291.72 218.736   4
  -7  -9   6 4551.33 409.846   4
  -7   9   6 4660.63 423.392   6
  -7   9   6 5036.43 331.053   4
  -7   9   7 6312.20 485.908   6
  -7  -9   7 5908.83 493.890   4
  -7   9   8 1600.30 291.534   3
  -7   9   8 1190.82 307.519   6
  -7  -9   8 1574.80 307.362   4
  -7   9   9 38925.5 1266.20   3
  -7  -9   9 37458.3 1244.79   4
  -7   9   9 39491.2 1282.28   6
  -7   9  10 2387.18 345.027   3
  -7  -9  10 2670.00 363.361   4
  -7   9  11-232.256 244.589   3
  -7  -9  11 398.049 244.269   4
  -7  -9  11 645.636 261.179   3
  -7   9  12 3386.90 419.596   3
  -7  -9  12 3817.81 464.924   3
  -7  -9  12 3334.86 421.741   4
  -7  -9  13 2309.90 414.402   4
  -7  -9  13 1900.20 369.400   3
  -7   9  13 2143.69 398.072   3
  -7  -9  13 1397.44 380.920   6
  -7  -9  14 4762.82 502.561   4
  -7  -9  14 3661.51 497.040   3
  -7   9  14 4732.03 509.833   3
  -7   9  15 7676.30 672.226   3
  -7  -9  15 7693.44 687.184   3
  -7   9  16 768.524 297.735   3
  -7  -9  16 332.189 305.268   3
  -7  -9  17 5929.47 635.521   3
  -7   9  17 6585.10 679.521   3
  -7   9  18-353.878 273.691   3
  -7  -9  18 76.4347 279.332   3
  -7  -9  19 76.4301 281.556   3
  -7   9  19 766.693 349.481   3
  -7 -10  -5 708.914 303.570   4
  -7 -10  -4 23644.0 966.856   4
  -7 -10  -3 24616.4 985.494   4
  -7 -10  -2 11561.8 647.873   4
  -7  10  -1 45002.9 1228.07   5
  -7 -10  -1 42403.0 1304.04   4
  -7 -10  -1 44515.2 1778.77   7
  -7  10   0 3852.76 326.681   5
  -7 -10   0 3561.76 396.285   4
  -7 -10   0 3665.82 505.152   7
  -7 -10   1 10997.5 621.855   4
  -7 -10   1 10232.2 818.020   7
  -7  10   1 12380.2 586.572   4
  -7  10   1 12102.5 545.347   5
  -7 -10   2 9396.38 566.370   4
  -7 -10   2 9557.23 795.695   7
  -7  10   2 8621.87 489.753   6
  -7 -10   2 8451.86 723.574   8
  -7  10   2 9216.68 490.176   4
  -7  10   2 9525.51 459.512   5
  -7 -10   3 28779.9 1304.28   8
  -7  10   3 27981.6 845.695   5
  -7 -10   3 28966.7 1003.70   4
  -7  10   3 29362.3 888.440   4
  -7 -10   3 28388.1 1416.30   7
  -7  10   3 28441.6 951.124   6
  -7  10   4 227.001 214.894   6
  -7 -10   4 290.097 250.691   4
  -7  10   4 184.267 145.583   5
  -7  10   4 153.899 165.903   4
  -7 -10   5 14302.4 700.243   4
  -7  10   5 14291.6 687.276   6
  -7  10   5 15275.7 573.618   5
  -7  10   5 15934.1 588.890   4
  -7  10   6 10451.2 605.614   6
  -7 -10   6 9712.52 573.316   4
  -7 -10   7 26825.1 1001.08   4
  -7  10   7 26681.9 1011.26   6
  -7 -10   8-160.703 238.476   4
  -7  10   8 55.7150 193.198   3
  -7 -10   9 5019.63 481.344   4
  -7  10   9 5751.53 479.405   3
  -7  10  10 432.596 223.101   3
  -7 -10  10 968.364 287.885   4
  -7  10  11 5541.30 491.776   3
  -7 -10  11 6429.16 555.788   3
  -7 -10  11 5538.52 510.138   4
  -7  10  12 234.375 239.537   3
  -7 -10  12 807.250 277.698   3
  -7 -10  12 378.136 264.656   4
  -7 -10  13 28316.1 1147.01   4
  -7  10  13 27223.0 1174.89   3
  -7 -10  13 28927.8 1219.47   3
  -7 -10  13 27017.5 1116.81   6
  -7 -10  14 507.728 279.548   3
  -7  10  14 64.1551 250.851   3
  -7 -10  14 748.406 303.977   4
  -7  10  15 7036.89 651.432   3
  -7 -10  15 7329.64 673.847   3
  -7 -10  16 2939.41 473.374   3
  -7  10  16 3233.21 481.961   3
  -7 -10  17 1433.26 382.833   3
  -7  10  17 1837.26 410.952   3
  -7  10  18-101.342 293.018   3
  -7 -10  18-472.013 318.305   3
  -7 -10  19 1286.35 376.562   3
  -7  10  19 1443.16 419.774   3
  -7 -11  -6 475.458 274.826   4
  -7 -11  -5 20389.7 921.512   4
  -7 -11  -4 9375.92 629.131   4
  -7 -11  -3-160.264 234.036   4
  -7 -11  -2 8803.44 585.007   4
  -7  11  -2 9921.41 549.661   5
  -7  11  -1 4133.34 355.795   5
  -7 -11  -1 4261.27 427.464   4
  -7 -11  -1 3389.97 533.052   7
  -7  11   0 24033.9 827.345   5
  -7 -11   0 19732.8 1183.41   7
  -7 -11   0 24828.7 938.560   4
  -7 -11   1 6297.22 480.339   4
  -7  11   1 5965.76 384.808   5
  -7 -11   1 4918.20 620.905   7
  -7 -11   2-214.742 255.711   4
  -7  11   2 18.2190 170.770   4
  -7 -11   2-51.6085 326.417   7
  -7 -11   2 203.454 246.860   8
  -7  11   2 30.1922 139.978   5
  -7  11   3 19178.2 690.505   4
  -7 -11   3 17408.7 790.130   4
  -7  11   3 18481.4 673.809   5
  -7 -11   3 18167.9 1050.40   8
  -7 -11   4 62774.2 1637.28   4
  -7  11   4 62457.0 1439.67   5
  -7  11   4 63500.6 1448.91   4
  -7 -11   5 18421.5 801.942   4
  -7  11   5 19000.3 656.859   4
  -7  11   5 19911.2 682.310   5
  -7  11   6 27922.1 839.227   5
  -7 -11   6 26978.4 995.210   4
  -7 -11   7 26776.3 1015.64   4
  -7 -11   8 24218.5 970.427   4
  -7  11   8 25281.0 948.542   3
  -7 -11   9 36200.3 1218.10   4
  -7  11   9 34175.6 1175.00   3
  -7  11  10 13200.1 717.057   3
  -7 -11  10 13160.0 736.454   4
  -7 -11  11 7692.21 597.902   4
  -7  11  11 7748.24 585.247   3
  -7 -11  11 8477.00 619.276   3
  -7 -11  12 19918.1 932.540   4
  -7 -11  12 19445.6 957.937   3
  -7  11  12 18063.3 916.229   3
  -7  11  13 127.921 239.272   3
  -7 -11  13 191.335 236.062   3
  -7 -11  13 352.724 269.494   4
  -7 -11  14 11092.0 780.251   3
  -7 -11  14 12117.7 774.348   4
  -7  11  14 11409.6 778.560   3
  -7  11  15 1331.29 370.108   3
  -7 -11  15 1192.66 340.672   3
  -7  11  16 1144.12 345.355   3
  -7 -11  16 409.749 286.443   3
  -7 -11  17-190.933 285.360   3
  -7  11  17 657.634 341.754   3
  -7  11  18 2488.11 492.616   3
  -7 -11  18 1708.05 428.639   3
  -7  11  19 2596.17 526.739   3
  -7 -11  19 2428.62 505.409   3
  -7 -12  -6 37356.8 1319.87   4
  -7 -12  -5 1922.39 373.471   4
  -7 -12  -4 43498.4 1377.72   4
  -7 -12  -3 3023.04 383.934   4
  -7  12  -2 582.855 221.943   5
  -7 -12  -2 566.960 268.943   4
  -7 -12  -1 121.637 228.763   4
  -7  12  -1-63.8892 161.059   5
  -7 -12   0 25165.7 974.702   4
  -7  12   0 27369.2 902.836   5
  -7 -12   1 22710.8 915.178   4
  -7  12   1 25352.8 844.361   5
  -7 -12   2 57480.5 1557.74   4
  -7 -12   2 58448.6 2114.10   8
  -7  12   2 57692.7 1402.48   5
  -7  12   3 7151.34 411.715   4
  -7 -12   3 7175.69 505.760   4
  -7  12   3 7016.80 412.639   5
  -7 -12   3 6707.81 664.179   8
  -7  12   4 14556.4 590.123   5
  -7 -12   4 14254.1 706.373   4
  -7  12   4 14778.1 583.840   4
  -7 -12   5 30734.7 1067.68   4
  -7  12   5 30586.8 904.604   5
  -7 -12   6 3067.93 393.866   4
  -7  12   6 2202.52 243.617   5
  -7 -12   7 6761.81 520.819   4
  -7  12   8 100176. 2276.05   3
  -7 -12   8 100840. 2344.31   4
  -7 -12   9 1299.98 338.000   4
  -7  12   9 912.441 245.489   3
  -7  12  10 22280.3 954.387   3
  -7 -12  10 23056.5 977.196   4
  -7 -12  11-194.423 276.759   4
  -7  12  11 282.800 210.333   3
  -7 -12  12 6290.10 567.632   4
  -7 -12  12 5907.77 543.980   3
  -7  12  12 5797.81 544.851   3
  -7 -12  13 949.712 284.347   4
  -7 -12  13 758.603 282.519   3
  -7  12  13 1077.82 269.001   3
  -7 -12  14 2201.14 393.846   4
  -7 -12  14 2106.02 413.675   3
  -7  12  14 2492.50 430.949   3
  -7 -12  15 206.311 268.459   4
  -7  12  15 308.218 256.558   3
  -7 -12  15 19.1098 243.348   3
  -7  12  16 6006.80 617.023   3
  -7 -12  16 5984.30 620.209   3
  -7  12  17 244.739 309.656   3
  -7 -12  17 494.540 318.623   3
  -7  12  18 2108.94 464.567   3
  -7 -12  18 1747.55 419.796   3
  -7 -12  19 467.778 373.074   3
  -7 -13  -6 2836.57 409.538   4
  -7 -13  -5 10695.7 676.969   4
  -7 -13  -4 7082.40 556.571   4
  -7 -13  -3 3618.85 409.681   4
  -7  13  -2 2303.44 300.965   5
  -7 -13  -2 2217.67 343.211   4
  -7 -13  -1 8677.65 572.121   4
  -7  13  -1 7881.22 489.715   5
  -7 -13   0 391.095 250.536   4
  -7  13   0 591.245 202.107   5
  -7  13   1 62049.6 1510.63   5
  -7 -13   1 59324.6 1615.38   4
  -7 -13   2 5244.19 638.677   8
  -7  13   2 6247.18 398.689   5
  -7 -13   2 6622.24 509.110   4
  -7  13   3 795.104 189.069   5
  -7 -13   3 1073.09 293.221   4
  -7  13   3 1012.70 199.553   4
  -7 -13   3 645.654 380.434   8
  -7 -13   4 4726.79 448.146   4
  -7  13   4 3802.52 310.593   5
  -7  13   4 3683.87 306.874   4
  -7 -13   5 25636.2 980.049   4
  -7  13   5 26377.9 849.921   5
  -7 -13   6 11287.9 658.015   4
  -7  13   6 11430.8 528.654   5
  -7 -13   7 16780.6 801.930   4
  -7  13   8 1202.68 286.463   3
  -7 -13   8 840.736 312.378   4
  -7  13   9 31466.1 1109.18   3
  -7 -13   9 31933.2 1164.16   4
  -7 -13  10 3328.56 434.091   4
  -7  13  10 3637.19 414.460   3
  -7  13  11 3952.75 448.866   3
  -7 -13  11 3554.51 452.780   4
  -7 -13  12 16452.3 864.133   4
  -7  13  12 16223.7 867.740   3
  -7 -13  12 16952.1 902.953   3
  -7 -13  13 508.982 291.399   4
  -7 -13  13 686.839 287.047   3
  -7  13  13-6.73359 235.177   3
  -7 -13  14 8051.84 655.978   4
  -7 -13  14 8262.78 679.352   3
  -7  13  14 7760.66 639.563   3
  -7  13  15 1077.38 328.068   3
  -7 -13  15 1059.65 324.704   3
  -7 -13  15 1610.54 381.706   4
  -7 -13  16 1375.49 398.296   3
  -7  13  16 1586.07 385.719   3
  -7  13  17 9153.93 788.434   3
  -7 -13  17 8293.24 748.758   3
  -7  13  18 2056.69 456.540   3
  -7 -13  18 1471.32 395.576   3
  -7 -13  19 80.5175 315.546   3
  -7 -14  -6 22124.5 982.664   4
  -7 -14  -5 1945.11 387.475   4
  -7 -14  -4 2945.39 404.495   4
  -7 -14  -3 8129.52 579.383   4
  -7  14  -3 8080.79 556.697   5
  -7 -14  -2 631.951 258.628   4
  -7  14  -2 1253.98 246.501   5
  -7 -14  -1 5850.89 486.855   4
  -7  14  -1 5932.44 444.483   5
  -7  14   0 724.389 193.452   5
  -7 -14   0 942.992 310.382   4
  -7 -14   1 2876.55 387.507   4
  -7  14   1 3116.00 338.593   5
  -7  14   2 16571.2 684.175   5
  -7 -14   2 15410.2 748.586   4
  -7 -14   3 1351.13 388.770   8
  -7  14   3 1398.55 217.347   5
  -7 -14   3 1293.47 296.860   4
  -7 -14   4 30309.1 1067.65   4
  -7  14   4 29796.0 872.220   4
  -7  14   4 29850.0 931.663   5
  -7 -14   5 28928.1 1063.19   4
  -7  14   5 30935.0 946.425   5
  -7  14   6 22653.7 786.126   5
  -7 -14   6 20423.1 889.606   4
  -7 -14   7 51378.0 1529.83   4
  -7  14   7 54477.3 1372.68   5
  -7 -14   8 7636.47 563.380   4
  -7  14   8 7811.94 513.280   3
  -7  14   9 1198.72 273.966   3
  -7 -14   9 1221.74 320.517   4
  -7 -14  10 361.963 295.912   4
  -7  14  10 527.499 243.006   3
  -7 -14  11 21674.8 994.871   4
  -7  14  11 20935.3 950.321   3
  -7  14  12 52.3521 203.113   3
  -7 -14  12 59.8038 238.408   3
  -7  14  13 24160.9 1095.38   3
  -7 -14  13 23217.9 1094.37   3
  -7 -14  13 23184.0 1077.26   4
  -7 -14  14 1053.20 331.684   3
  -7  14  14 593.055 266.037   3
  -7 -14  14 1092.74 355.758   4
  -7  14  15 20.9857 234.449   3
  -7 -14  15 134.283 286.573   4
  -7 -14  15 792.439 324.289   3
  -7  14  16 359.421 263.948   3
  -7 -14  16 430.234 297.224   3
  -7 -14  17 2735.01 481.463   3
  -7  14  17 2827.35 487.032   3
  -7  14  18 135.233 281.195   3
  -7 -14  18 373.445 311.855   3
  -7 -14  19 1109.23 350.912   3
  -7 -15  -6 4324.14 471.558   4
  -7 -15  -5 62491.5 1760.15   4
  -7 -15  -4 972.096 304.698   4
  -7  15  -3 616.720 246.294   5
  -7 -15  -3 143.101 247.733   4
  -7 -15  -2-182.157 241.301   4
  -7  15  -2-40.2418 172.857   5
  -7  15  -1 4497.81 383.704   5
  -7 -15  -1 5111.70 460.882   4
  -7 -15   0 6097.92 503.388   4
  -7  15   0 5845.32 429.812   5
  -7 -15   1 87778.0 2102.53   4
  -7  15   1 87908.2 1987.03   5
  -7 -15   2 124.872 273.807   4
  -7  15   2 152.274 162.425   5
  -7  15   3 42509.4 1189.75   5
  -7 -15   3 41787.8 1312.20   4
  -7 -15   4 12775.0 693.703   4
  -7  15   4 12274.3 574.631   5
  -7  15   5 12125.1 575.439   5
  -7 -15   5 11506.2 680.683   4
  -7  15   6 13636.2 605.885   5
  -7 -15   6 11972.5 687.157   4
  -7 -15   7 10252.0 662.466   4
  -7  15   7 10665.0 546.724   5
  -7 -15   8 8518.28 630.759   4
  -7  15   8 9199.55 553.414   3
  -7  15   9 12371.6 667.212   3
  -7 -15   9 11584.5 698.723   4
  -7  15  10 24894.3 1002.57   3
  -7 -15  10 25298.4 1081.63   4
  -7  15  11 6301.59 523.668   3
  -7 -15  11 6619.02 570.092   4
  -7 -15  12 6515.16 580.939   4
  -7  15  12 5603.75 516.865   3
  -7  15  13 253.202 225.230   3
  -7 -15  13-73.5262 275.923   4
  -7 -15  13 645.392 300.393   3
  -7  15  14-174.284 256.544   3
  -7 -15  14 33.2601 237.623   3
  -7 -15  14 158.337 270.811   4
  -7 -15  15 4943.25 563.562   4
  -7 -15  15 5281.59 573.216   3
  -7  15  15 5119.28 574.815   3
  -7 -15  16 515.042 323.438   3
  -7  15  16 1159.18 368.013   3
  -7 -15  16 1435.16 412.169   4
  -7  15  17 4221.84 577.996   3
  -7 -15  17 4252.06 569.307   3
  -7  15  18 653.027 331.737   3
  -7 -15  18 1644.89 429.934   3
  -7 -15  19 1125.48 399.881   3
  -7 -16  -6 13377.1 763.390   4
  -7 -16  -5 12715.3 744.418   4
  -7  16  -4 54968.8 1609.69   5
  -7 -16  -4 53641.8 1603.55   4
  -7  16  -3 155.912 189.988   5
  -7 -16  -3 244.920 264.830   4
  -7 -16  -2 493.654 270.558   4
  -7  16  -2 1370.39 284.584   5
  -7  16  -1 3882.64 363.922   5
  -7 -16  -1 4266.16 418.390   4
  -7  16   0 37805.2 1160.84   5
  -7 -16   0 33944.2 1188.91   4
  -7  16   1 1165.85 240.998   5
  -7 -16   1 1377.43 336.963   4
  -7 -16   2 67900.2 1799.75   4
  -7  16   2 70145.1 1688.58   5
  -7 -16   3 1462.79 329.629   4
  -7  16   3 1224.56 229.847   5
  -7  16   4 6204.83 418.588   5
  -7 -16   4 5351.36 493.942   4
  -7  16   5 274.837 192.748   5
  -7 -16   5 202.054 255.112   4
  -7 -16   6 1447.28 340.793   4
  -7  16   6 1430.15 255.297   5
  -7 -16   7 13695.0 743.011   4
  -7  16   7 13352.7 624.239   5
  -7  16   8 4959.26 396.632   5
  -7 -16   8 4376.33 453.707   4
  -7  16   8 4529.00 406.127   3
  -7  16   9 89.0720 186.270   3
  -7 -16   9 292.317 287.359   4
  -7  16  10 20761.1 906.972   3
  -7 -16  10 20277.6 974.524   4
  -7 -16  11 484.082 305.949   4
  -7  16  11 693.715 255.608   3
  -7 -16  12 6941.83 611.619   4
  -7  16  12 7168.99 583.637   3
  -7  16  13 3862.03 466.384   3
  -7 -16  13 2709.38 430.738   4
  -7 -16  13 2777.32 422.184   3
  -7 -16  14 2739.57 421.536   3
  -7  16  14 2338.57 389.054   3
  -7 -16  14 2057.87 442.007   4
  -7  16  15 700.210 295.878   3
  -7 -16  15 466.890 293.975   3
  -7 -16  15 678.579 329.712   4
  -7 -16  16 7923.80 712.742   3
  -7  16  16 7682.60 698.611   3
  -7 -16  16 8598.01 761.619   4
  -7 -16  17 973.137 366.673   3
  -7  16  17 971.645 362.488   3
  -7 -16  18 4583.86 609.271   3
  -7  16  18 3897.15 561.179   3
  -7 -16  19 386.665 316.995   3
  -7 -17  -7 1695.90 346.959   4
  -7 -17  -6 1958.07 359.578   4
  -7 -17  -5 375.125 287.607   4
  -7  17  -5 678.676 295.479   5
  -7  17  -4 35807.0 1255.27   5
  -7 -17  -4 34190.6 1232.29   4
  -7 -17  -3 6392.47 515.927   4
  -7  17  -3 5576.21 479.724   5
  -7  17  -2 3828.76 386.407   5
  -7 -17  -2 3078.99 398.125   4
  -7 -17  -1 362.324 238.764   4
  -7  17  -1 99.1008 178.993   5
  -7 -17   0 17508.7 830.282   4
  -7  17   0 18658.5 788.313   5
  -7 -17   1 7973.02 566.282   4
  -7  17   1 8107.63 511.353   5
  -7 -17   2 1526.95 345.877   4
  -7  17   2 1795.56 286.583   5
  -7  17   3 2743.67 308.640   5
  -7 -17   3 2448.72 367.685   4
  -7  17   4 3604.71 343.573   5
  -7 -17   4 3539.07 414.345   4
  -7  17   5 1396.35 247.429   5
  -7 -17   5 1457.28 335.906   4
  -7 -17   6 27884.6 1072.53   4
  -7  17   6 27538.6 939.628   5
  -7 -17   7 75.7370 303.526   4
  -7  17   7 292.136 188.886   5
  -7  17   8 7164.31 492.727   3
  -7 -17   8 7060.82 585.560   4
  -7  17   8 7071.95 476.598   5
  -7  17   9 11117.4 641.843   3
  -7 -17   9 11197.3 715.044   4
  -7  17  10 26787.7 1040.62   3
  -7 -17  10 25848.7 1105.18   4
  -7 -17  11 3506.52 462.889   4
  -7  17  11 4068.88 431.767   3
  -7  17  12 9653.97 662.505   3
  -7 -17  12 8827.95 674.810   4
  -7  17  13 860.769 281.951   3
  -7 -17  13 465.866 278.477   4
  -7  17  14 2379.14 404.242   3
  -7 -17  14 3531.37 484.962   4
  -7 -17  14 2953.14 441.006   3
  -7  17  15 318.958 259.043   3
  -7 -17  15 279.835 319.535   4
  -7 -17  15 53.9018 247.247   3
  -7 -17  16 2541.78 454.662   4
  -7  17  16 2683.05 454.086   3
  -7 -17  16 2089.44 417.298   3
  -7 -17  17 3055.92 494.554   3
  -7  17  17 3063.99 493.586   3
  -7 -17  17 4853.28 626.100   4
  -7 -17  18 2875.35 516.339   3
  -7  17  18 3565.58 554.644   3
  -7 -17  19-110.144 336.595   3
  -7 -18  -7 696.620 282.900   4
  -7 -18  -6 11987.8 726.957   4
  -7 -18  -5 7850.69 596.988   4
  -7  18  -5 7761.16 616.719   5
  -7 -18  -4 9562.87 633.929   4
  -7  18  -4 9650.05 643.301   5
  -7  18  -3 32187.8 1168.49   5
  -7 -18  -3 31946.4 1166.03   4
  -7  18  -2 442.879 235.819   5
  -7 -18  -2-52.6787 246.852   4
  -7  18  -1 9347.13 577.072   5
  -7 -18  -1 7377.26 553.237   4
  -7  18   0 30379.7 1060.26   5
  -7 -18   0 29535.0 1101.92   4
  -7 -18   1 1755.15 382.014   4
  -7  18   1 1386.08 280.558   5
  -7  18   2 51030.1 1395.50   5
  -7 -18   2 46804.4 1457.34   4
  -7  18   3 324.769 170.301   5
  -7 -18   3 663.172 294.366   4
  -7  18   4 1676.66 283.578   5
  -7 -18   4 2723.08 398.605   4
  -7 -18   5 23287.2 1002.53   4
  -7  18   5 24747.6 897.551   5
  -7 -18   6 101.690 287.971   4
  -7  18   6 640.467 238.791   5
  -7 -18   7 2272.78 372.601   4
  -7  18   7 2268.53 293.461   5
  -7  18   8 2720.35 325.407   5
  -7 -18   8 2992.98 404.472   4
  -7  18   8 2491.10 316.086   3
  -7  18   9 2052.56 322.818   5
  -7 -18   9 2106.26 385.817   4
  -7  18   9 2291.95 323.399   3
  -7 -18  10 2090.07 408.598   4
  -7  18  10 2468.95 337.225   3
  -7 -18  11 11436.3 757.961   4
  -7  18  11 10766.2 669.492   3
  -7 -18  12 336.505 305.102   4
  -7  18  12 767.571 283.309   3
  -7 -18  13 1466.98 367.199   4
  -7  18  13 2070.40 356.957   3
  -7  18  14 185.021 239.930   3
  -7 -18  14 375.571 255.935   3
  -7 -18  14-226.407 303.275   4
  -7  18  15 394.401 283.247   3
  -7 -18  15 249.109 287.742   4
  -7 -18  15 313.722 295.391   3
  -7  18  16 4082.03 531.346   3
  -7 -18  16 2879.39 505.530   4
  -7 -18  16 3629.74 491.862   3
  -7 -18  17 2631.89 510.879   4
  -7  18  17 2939.60 516.635   3
  -7 -18  17 2290.50 450.022   3
  -7 -18  18 2667.52 522.520   3
  -7  18  18 2108.91 459.388   3
  -7 -18  19 1141.61 414.211   3
  -7 -19  -6 536.564 293.108   4
  -7  19  -6 219.312 252.426   5
  -7 -19  -5 41625.4 1398.11   4
  -7  19  -5 43126.3 1474.50   5
  -7  19  -4 1202.25 294.225   5
  -7 -19  -4 703.048 299.824   4
  -7  19  -3 14567.0 762.444   5
  -7 -19  -3 13717.5 746.095   4
  -7  19  -2 8942.83 603.833   5
  -7 -19  -2 8424.00 601.909   4
  -7  19  -1 4977.73 444.073   5
  -7 -19  -1 5401.71 499.585   4
  -7  19   0 431.434 230.413   5
  -7 -19   0 263.061 253.348   4
  -7 -19   1 85714.4 2135.05   4
  -7  19   1 88589.7 2075.04   5
  -7 -19   2 2407.22 374.644   4
  -7  19   2 2190.68 292.536   5
  -7 -19   3 12511.3 714.952   4
  -7  19   3 13540.3 671.106   5
  -7  19   4 10105.1 571.350   5
  -7 -19   4 9012.67 617.844   4
  -7 -19   5 1545.63 351.940   4
  -7  19   5 1527.84 264.881   5
  -7 -19   6 6730.89 556.813   4
  -7  19   6 6287.15 463.328   5
  -7 -19   7 4052.16 480.429   4
  -7  19   7 3610.15 369.601   5
  -7  19   8 1121.94 254.302   5
  -7 -19   8 934.020 320.813   4
  -7 -19   9 19104.8 960.804   4
  -7  19   9 21118.2 879.657   3
  -7  19   9 21586.0 887.330   5
  -7  19  10 1405.40 294.604   3
  -7 -19  10 536.304 275.635   4
  -7 -19  11 8178.50 671.975   4
  -7  19  11 8727.73 608.008   3
  -7  19  12 3298.77 395.216   3
  -7 -19  12 3064.69 448.811   4
  -7 -19  13 120.689 273.214   4
  -7  19  13 78.3714 249.875   3
  -7 -19  14 509.458 338.016   4
  -7  19  14 477.688 279.716   3
  -7 -19  15 5530.81 580.937   3
  -7 -19  15 6007.30 638.201   4
  -7  19  15 6289.03 615.455   3
  -7 -19  16 969.181 339.725   3
  -7 -19  16 1101.02 393.203   4
  -7  19  16 1417.97 400.439   3
  -7 -19  17 6921.89 700.974   3
  -7  19  17 7061.89 696.773   3
  -7 -19  17 8613.82 785.218   4
  -7 -19  18 976.129 383.780   3
  -7  19  18 989.843 336.437   3
  -7  20  -7 5020.13 534.760   5
  -7  20  -6 1871.93 345.934   5
  -7 -20  -6 1238.40 298.107   4
  -7  20  -5 19252.5 951.044   5
  -7 -20  -5 17401.3 876.833   4
  -7 -20  -4 4356.33 478.591   4
  -7  20  -4 4307.02 458.712   5
  -7 -20  -3 2701.38 398.524   4
  -7  20  -3 2991.34 393.826   5
  -7  20  -2 280.636 225.946   5
  -7 -20  -2 561.382 316.800   4
  -7  20  -1 9085.43 592.703   5
  -7 -20  -1 9687.77 644.734   4
  -7  20   0 5735.77 478.830   5
  -7 -20   0 4558.21 450.983   4
  -7  20   1 11874.0 649.376   5
  -7 -20   1 12199.2 704.796   4
  -7  20   2 5527.09 449.163   5
  -7 -20   2 5255.76 492.658   4
  -7  20   3 289.663 192.046   5
  -7 -20   3 334.081 279.608   4
  -7  20   4 16965.8 763.778   5
  -7 -20   4 15403.0 813.299   4
  -7 -20   5 17194.0 860.653   4
  -7  20   5 17470.8 763.084   5
  -7  20   6 2571.83 329.559   5
  -7 -20   6 3000.08 416.171   4
  -7 -20   7 35261.9 1300.17   4
  -7  20   7 36587.5 1171.09   5
  -7  20   8 3781.67 392.120   5
  -7 -20   8 4183.61 477.547   4
  -7 -20   9 870.144 361.062   4
  -7  20   9 1098.55 294.487   5
  -7 -20  10 2794.34 449.677   4
  -7 -20  11 19235.1 993.180   4
  -7  20  11 18766.6 887.395   3
  -7  20  12 259.760 214.663   3
  -7 -20  12 883.481 356.596   4
  -7 -20  13 7331.02 663.773   4
  -7  20  13 7703.14 611.069   3
  -7 -20  14 4424.90 574.545   4
  -7  20  14 4824.85 522.413   3
  -7  20  15 410.792 279.821   3
  -7 -20  15 237.947 335.507   4
  -7 -20  15-188.891 264.088   3
  -7 -20  16 3049.87 490.705   3
  -7  20  16 2022.51 421.684   3
  -7 -20  16 1601.76 416.304   4
  -7  20  17-129.885 288.204   3
  -7 -20  17 457.212 367.191   4
  -7 -20  17 569.174 371.014   3
  -7 -20  18 78.6477 363.756   4
  -7  20  18-223.024 288.040   3
  -7  21  -8 10440.9 772.198   5
  -7  21  -7 378.825 269.340   5
  -7  21  -6 1745.64 351.719   5
  -7 -21  -6 1483.18 344.582   4
  -7  21  -5 15364.4 852.830   5
  -7 -21  -5 13619.9 775.847   4
  -7 -21  -4 6501.35 543.034   4
  -7  21  -4 7258.21 580.519   5
  -7  21  -3 1598.94 315.525   5
  -7 -21  -3 1970.75 373.469   4
  -7 -21  -2 22109.0 962.218   4
  -7  21  -2 21783.1 953.617   5
  -7 -21  -1 1406.92 346.821   4
  -7  21  -1 1414.01 279.572   5
  -7 -21   0 46922.6 1462.67   4
  -7  21   0 47648.1 1433.63   5
  -7  21   1 12827.8 691.924   5
  -7 -21   1 12417.9 737.993   4
  -7  21   2 83.9656 187.747   5
  -7 -21   2 139.234 264.726   4
  -7  21   3 15077.1 724.524   5
  -7 -21   3 15461.9 813.243   4
  -7 -21   4 21723.5 965.755   4
  -7  21   4 22504.8 897.213   5
  -7  21   5 1513.71 270.192   5
  -7 -21   5 965.900 311.998   4
  -7  21   6 21203.2 874.643   5
  -7 -21   6 20488.0 944.574   4
  -7 -21   7 1997.32 381.624   4
  -7  21   7 1215.68 283.694   5
  -7  21   8 10757.5 640.175   5
  -7 -21   8 9952.51 716.802   4
  -7 -21   9 7259.40 620.935   4
  -7  21   9 7007.86 528.918   5
  -7 -21  10 3962.33 517.248   4
  -7  21  10 4530.86 449.686   5
  -7 -21  11 2168.04 436.615   4
  -7 -21  12 8510.28 710.598   4
  -7 -21  13 572.679 346.974   4
  -7  21  14 3919.57 475.159   3
  -7 -21  14 4232.93 564.168   4
  -7  21  15 1455.14 338.049   3
  -7 -21  15 1621.74 420.530   4
  -7 -21  16 30.5451 262.164   3
  -7  21  16 895.986 342.777   3
  -7 -21  16 350.171 338.871   4
  -7 -21  17 520.720 343.715   4
  -7  21  17 527.321 286.327   3
  -7 -21  18 2188.09 494.820   4
  -7  21  18 2114.87 462.048   3
  -7  22  -9 221.287 269.691   5
  -7  22  -8 696.902 365.668   5
  -7  22  -7-226.988 218.497   5
  -7  22  -6 11618.3 767.775   5
  -7 -22  -5 2221.22 365.106   4
  -7  22  -5 2068.62 382.257   5
  -7  22  -4 4980.39 497.742   5
  -7 -22  -4 4111.51 454.176   4
  -7 -22  -3 15593.8 816.530   4
  -7  22  -3 17186.5 863.814   5
  -7 -22  -2 856.273 341.770   4
  -7  22  -2 618.326 255.311   5
  -7 -22  -1 14384.2 772.715   4
  -7  22  -1 14399.7 759.612   5
  -7 -22   0 14185.0 771.586   4
  -7  22   0 13091.5 725.476   5
  -7 -22   1 151.867 262.773   4
  -7  22   1 17.5381 210.369   5
  -7 -22   2 5136.76 484.150   4
  -7  22   2 4991.48 435.852   5
  -7  22   3 1780.14 307.013   5
  -7 -22   3 1968.37 370.383   4
  -7  22   4 4988.87 440.462   5
  -7 -22   4 4552.18 493.884   4
  -7 -22   5 3065.67 427.933   4
  -7  22   5 2696.60 344.447   5
  -7  22   6 3586.73 392.644   5
  -7 -22   6 3741.33 470.937   4
  -7 -22   7 456.610 326.512   4
  -7  22   7 705.522 270.807   5
  -7  22   8 46529.9 1416.45   5
  -7 -22   8 44855.0 1523.70   4
  -7 -22   9 1547.46 384.621   4
  -7  22   9 1516.91 325.984   5
  -7  22  10 19173.5 902.091   5
  -7 -22  10 18426.1 976.052   4
  -7 -22  11 3154.82 459.571   4
  -7 -22  12 760.307 350.706   4
  -7 -22  13 1679.92 416.028   4
  -7 -22  14 3088.45 506.599   4
  -7 -22  15 281.198 372.743   4
  -7 -22  16 6516.76 695.749   4
  -7  22  17 62.3674 314.362   3
  -7 -22  17 213.725 360.194   4
  -7  22  18 3698.47 563.431   3
  -7 -22  18 3405.17 572.835   4
  -7  23 -10 4792.29 589.400   5
  -7  23  -9 99.8141 293.139   5
  -7  23  -8 2950.08 454.351   5
  -7  23  -7 9818.18 742.948   5
  -7  23  -6 252.556 236.440   5
  -7  23  -5 2347.72 374.631   5
  -7 -23  -5 2417.31 372.979   4
  -7 -23  -4 1799.93 364.156   4
  -7  23  -4 1903.84 334.379   5
  -7  23  -3 653.080 280.278   5
  -7 -23  -3 315.863 258.239   4
  -7 -23  -2-171.473 257.496   4
  -7  23  -2 158.797 213.706   5
  -7 -23  -1-87.0072 268.564   4
  -7  23  -1 298.636 231.149   5
  -7 -23   0 2457.02 382.481   4
  -7  23   0 2784.08 364.689   5
  -7  23   1 1051.31 262.078   5
  -7 -23   1 1298.84 345.138   4
  -7  23   2 514.026 219.187   5
  -7 -23   2 744.920 324.158   4
  -7 -23   3 5226.68 513.351   4
  -7  23   3 5564.29 461.596   5
  -7  23   4 3746.20 394.144   5
  -7 -23   4 3753.44 445.997   4
  -7  23   5 259.115 197.903   5
  -7 -23   5 494.610 279.235   4
  -7 -23   6 20953.5 985.731   4
  -7  23   6 21318.9 911.451   5
  -7  23   7 36453.2 1234.65   5
  -7 -23   7 36719.4 1349.66   4
  -7  23   8 15971.6 798.428   5
  -7 -23   8 16539.5 910.143   4
  -7  23   9 28212.7 1095.67   5
  -7 -23   9 30284.4 1242.96   4
  -7 -23  10 5656.20 571.488   4
  -7  23  10 5252.59 495.837   5
  -7  23  11 8827.80 641.195   5
  -7 -23  11 9764.83 735.739   4
  -7 -23  12 8336.22 717.295   4
  -7 -23  13 5860.29 630.134   4
  -7 -23  14 3378.08 524.956   4
  -7 -23  15 5999.99 663.290   4
  -7 -23  16 178.493 338.630   4
  -7 -23  17 3404.03 579.552   4
  -7 -23  18-50.8415 393.688   4
  -7  24 -11 2905.44 501.770   5
  -7  24 -10 950.807 325.418   5
  -7  24  -9 9995.67 803.043   5
  -7  24  -8 2087.78 412.321   5
  -7  24  -7 10545.7 771.562   5
  -7  24  -6 2929.40 444.824   5
  -7  24  -5 824.077 309.263   5
  -7  24  -4 1401.49 303.346   5
  -7 -24  -4 1226.51 314.811   4
  -7 -24  -3 17361.0 882.178   4
  -7  24  -3 18592.1 924.593   5
  -7  24  -2 526.175 253.928   5
  -7 -24  -2 52.3733 262.685   4
  -7  24  -1 30719.7 1168.24   5
  -7 -24  -1 30260.4 1160.74   4
  -7 -24   0 3922.08 451.920   4
  -7  24   0 3807.19 429.372   5
  -7 -24   1 407.473 269.380   4
  -7  24   1 551.301 239.242   5
  -7 -24   2 5057.75 500.640   4
  -7  24   2 5947.32 500.931   5
  -7  24   3 17891.1 848.161   5
  -7 -24   3 18602.1 901.132   4
  -7  24   4 15002.6 761.741   5
  -7 -24   4 15912.3 837.889   4
  -7 -24   5 36260.8 1323.42   4
  -7  24   5 38056.1 1266.00   5
  -7  24   6 5597.79 489.532   5
  -7 -24   6 5658.02 558.792   4
  -7 -24   7 21739.8 1035.07   4
  -7  24   7 22420.1 950.889   5
  -7  24   8 9204.29 614.503   5
  -7 -24   8 10580.7 736.953   4
  -7  24   9 860.387 272.398   5
  -7 -24   9 1521.53 397.225   4
  -7  24  10-284.045 249.682   5
  -7 -24  10-21.1917 278.063   4
  -7  24  11 2551.69 394.821   5
  -7 -24  11 2018.26 409.814   4
  -7 -24  12 88.4430 330.848   4
  -7 -24  13 15901.3 996.729   4
  -7 -24  14 2467.28 472.279   4
  -7 -24  15 3540.66 545.804   4
  -7 -24  16-2.62356 335.741   4
  -7 -24  17 244.881 394.624   4
  -7  25 -11 1129.84 401.499   5
  -7  25 -10 392.707 270.925   5
  -7  25  -9 768.555 342.819   5
  -7  25  -8 12595.4 873.841   5
  -7  25  -7 7164.23 659.786   5
  -7  25  -6 6505.13 625.075   5
  -7  25  -5 17546.6 947.969   5
  -7  25  -4 3327.96 455.666   5
  -7 -25  -4 2552.76 396.802   4
  -7  25  -3 1378.15 302.158   5
  -7 -25  -3 1028.21 313.804   4
  -7 -25  -2 38881.6 1339.37   4
  -7  25  -2 38607.7 1374.73   5
  -7 -25  -1 1903.99 362.511   4
  -7  25  -1 1993.12 353.688   5
  -7 -25   0 19676.8 931.548   4
  -7  25   0 19585.9 926.036   5
  -7  25   1 11996.0 701.999   5
  -7 -25   1 12357.3 732.382   4
  -7  25   2 3652.13 402.294   5
  -7 -25   2 3062.10 439.401   4
  -7  25   3 4964.37 468.880   5
  -7 -25   3 5359.73 541.849   4
  -7 -25   4 12836.2 804.062   4
  -7  25   4 14942.2 769.775   5
  -7  25   5 3219.99 393.026   5
  -7 -25   5 2745.72 422.358   4
  -7 -25   6 13685.5 826.709   4
  -7  25   6 15028.4 775.306   5
  -7 -25   7 4166.30 530.503   4
  -7  25   7 4497.65 455.254   5
  -7  25   8 557.477 251.039   5
  -7 -25   8 1594.66 411.201   4
  -7 -25   9 12800.3 815.099   4
  -7  25   9 11706.3 710.614   5
  -7  25  10 1333.45 313.112   5
  -7 -25  10 1111.94 377.582   4
  -7 -25  11 7915.90 689.355   4
  -7  25  11 7685.24 614.543   5
  -7 -25  12 7052.22 659.876   4
  -7 -25  13 840.367 374.714   4
  -7 -25  14 5204.71 606.618   4
  -7 -25  15 6609.74 685.973   4
  -7 -25  16 2360.23 495.583   4
  -7 -25  17 681.065 400.085   4
  -7  26 -11 782.528 369.186   5
  -7  26 -10 691.724 358.128   5
  -7  26  -9 699.851 328.292   5
  -7  26  -8 8710.41 739.963   5
  -7  26  -7 123.483 290.423   5
  -7  26  -6 13238.9 883.644   5
  -7  26  -5 3943.46 480.642   5
  -7  26  -4 1446.71 345.873   5
  -7 -26  -4 1857.22 365.659   4
  -7 -26  -3 3044.53 419.908   4
  -7  26  -3 2795.14 433.053   5
  -7  26  -2 3847.54 485.159   5
  -7 -26  -2 4146.06 509.252   4
  -7 -26  -1 1341.50 322.552   4
  -7  26  -1 1526.41 310.883   5
  -7  26   0 2996.38 402.872   5
  -7 -26   0 2503.88 421.283   4
  -7  26   1 618.953 249.958   5
  -7 -26   1 778.046 283.872   4
  -7  26   2 14405.8 789.688   5
  -7 -26   2 12515.5 756.963   4
  -7  26   3 10326.9 658.699   5
  -7 -26   3 9618.58 670.906   4
  -7  26   4 18147.5 868.544   5
  -7 -26   4 17377.5 904.967   4
  -7  26   5 2689.07 363.515   5
  -7 -26   5 2645.63 440.694   4
  -7 -26   6 2087.50 439.032   4
  -7  26   6 2817.99 401.392   5
  -7 -26   7 6778.44 621.247   4
  -7  26   7 8282.03 591.797   5
  -7  26   8 24643.1 1035.26   5
  -7 -26   8 22900.2 1093.29   4
  -7  26   9 116.909 242.574   5
  -7 -26   9 625.427 318.960   4
  -7 -26  10 9109.14 742.522   4
  -7  26  10 10456.0 702.822   5
  -7 -26  11 1091.80 363.243   4
  -7  26  11 961.570 297.230   5
  -7  26  12 461.585 291.962   5
  -7 -26  12 1476.45 428.672   4
  -7 -26  13 80.8627 295.376   4
  -7 -26  14 10385.4 856.866   4
  -7 -26  15 734.289 375.785   4
  -7 -26  16 5748.80 674.658   4
  -7 -26  17 229.232 386.237   4
  -7  27 -10-260.429 252.358   5
  -7  27  -9 458.094 326.746   5
  -7  27  -8 3063.45 478.575   5
  -7  27  -7 4591.88 568.709   5
  -7  27  -6 1583.05 398.401   5
  -7  27  -5 396.577 273.800   5
  -7  27  -4 8927.44 677.385   5
  -7 -27  -3 393.773 304.084   4
  -7  27  -3 388.115 304.077   5
  -7 -27  -2 48527.3 1567.83   4
  -7  27  -2 51777.6 1660.83   5
  -7  27  -1 558.120 249.659   5
  -7 -27  -1 815.192 346.050   4
  -7  27   0 11053.3 706.180   5
  -7 -27   0 12115.3 741.765   4
  -7  27   1 2055.69 360.428   5
  -7 -27   1 2134.68 373.570   4
  -7 -27   2 11584.6 756.720   4
  -7  27   2 13447.9 784.147   5
  -7 -27   3 2659.10 428.510   4
  -7  27   3 2929.23 381.873   5
  -7  27   4 17708.4 884.051   5
  -7 -27   4 17487.4 913.579   4
  -7  27   5 1336.17 331.532   5
  -7 -27   5 1289.73 390.874   4
  -7  27   6 23689.1 1017.85   5
  -7 -27   6 25063.4 1118.06   4
  -7 -27   7 9102.17 696.341   4
  -7  27   7 8840.45 622.022   5
  -7  27   8 338.668 247.689   5
  -7 -27   8 281.442 301.862   4
  -7  27   9 3310.20 422.849   5
  -7 -27   9 2547.57 439.708   4
  -7  27  10 1566.72 340.408   5
  -7 -27  10 1170.67 365.846   4
  -7 -27  11-42.4292 288.332   4
  -7  27  11 240.098 251.856   5
  -7 -27  12 8490.84 745.141   4
  -7  27  12 7049.96 629.826   5
  -7 -27  13 1379.53 430.261   4
  -7 -27  14 4978.14 641.022   4
  -7 -27  15 2108.48 535.430   4
  -7 -27  16 758.788 442.939   4
  -7  28 -10 798.345 345.533   5
  -7  28  -9 3459.82 536.146   5
  -7  28  -8 242.368 271.102   5
  -7  28  -7 5126.03 614.117   5
  -7  28  -6 9915.93 750.100   5
  -7  28  -5 808.594 294.210   5
  -7  28  -4 1040.25 317.184   5
  -7 -28  -3 38203.3 1366.02   4
  -7  28  -3 39658.1 1467.65   5
  -7  28  -2 1577.74 369.704   5
  -7 -28  -2 1728.08 394.502   4
  -7 -28  -1 25994.5 1097.34   4
  -7  28  -1 26386.2 1141.67   5
  -7 -28   0 687.045 306.713   4
  -7  28   0 356.071 236.965   5
  -7 -28   1 928.061 353.769   4
  -7  28   1 425.489 257.329   5
  -7  28   2 17689.3 891.030   5
  -7 -28   2 16262.7 881.412   4
  -7  28   3 14641.6 803.192   5
  -7 -28   3 13481.9 816.606   4
  -7  28   4 4676.32 481.568   5
  -7 -28   4 5700.34 565.329   4
  -7 -28   5 40770.1 1454.70   4
  -7  28   5 40225.3 1414.06   5
  -7  28   6 19233.8 922.379   5
  -7 -28   6 16830.5 931.173   4
  -7  28   7 643.806 254.699   5
  -7 -28   7 1119.95 367.224   4
  -7 -28   8 2291.52 414.404   4
  -7  28   8 796.336 264.472   5
  -7  28   9 134.082 255.880   5
  -7 -28   9-71.0567 291.127   4
  -7  28  10 3324.44 435.972   5
  -7 -28  10 2658.45 477.330   4
  -7 -28  11 3317.00 532.923   4
  -7  28  11 2896.92 428.678   5
  -7  28  12 672.371 349.531   5
  -7 -28  12 259.403 355.010   4
  -7 -28  13 10672.1 851.038   4
  -7 -28  14 1173.86 438.643   4
  -7 -28  15 2992.92 565.989   4
  -7 -28  16 375.594 385.535   4
  -7  29 -10 832.163 351.059   5
  -7  29  -9 1602.41 376.902   5
  -7  29  -8 2195.17 439.779   5
  -7  29  -7 17862.8 1057.32   5
  -7  29  -6-26.6737 275.636   5
  -7  29  -5 9205.57 728.809   5
  -7  29  -4 519.028 250.265   5
  -7  29  -3 3526.84 476.970   5
  -7  29  -2 1451.59 347.583   5
  -7 -29  -2 1544.97 349.388   4
  -7  29  -1 4523.25 510.540   5
  -7 -29  -1 4952.97 525.791   4
  -7  29   0 3398.96 417.249   5
  -7 -29   0 2797.36 435.792   4
  -7  29   1 19963.7 962.877   5
  -7 -29   1 18555.9 946.903   4
  -7  29   2 995.633 292.455   5
  -7 -29   2 744.716 328.437   4
  -7  29   3 36602.5 1335.17   5
  -7 -29   3 33422.8 1312.67   4
  -7 -29   4 6950.00 610.443   4
  -7  29   4 7074.34 588.900   5
  -7  29   5 41208.0 1414.47   5
  -7 -29   5 36843.0 1410.98   4
  -7  29   6 2138.03 350.367   5
  -7 -29   6 3019.33 457.323   4
  -7  29   7 6521.87 553.032   5
  -7 -29   7 6500.84 624.252   4
  -7 -29   8 2214.23 427.433   4
  -7  29   8 2117.24 374.477   5
  -7  29   9 13876.3 825.245   5
  -7 -29   9 14192.5 905.286   4
  -7  29  10 301.375 279.519   5
  -7 -29  10 173.739 337.408   4
  -7  29  11 7077.43 635.374   5
  -7 -29  11 7249.85 692.881   4
  -7  29  12 412.805 299.673   5
  -7 -29  12 1062.46 389.344   4
  -7 -29  13 919.929 441.142   4
  -7 -29  14 351.979 336.727   4
  -7 -29  15 9672.33 886.279   4
  -7 -29  16 346.783 343.391   4
  -7  30  -9 603.182 321.738   5
  -7  30  -8 6058.25 662.200   5
  -7  30  -7 2874.31 465.445   5
  -7  30  -6 9804.24 780.189   5
  -7  30  -5 1487.95 362.916   5
  -7  30  -4 6593.27 626.988   5
  -7  30  -3 7757.87 657.421   5
  -7 -30  -2 1322.49 362.920   4
  -7  30  -2 593.834 300.028   5
  -7 -30  -1 15350.4 843.049   4
  -7  30  -1 16155.6 898.745   5
  -7  30   0 16947.9 923.264   5
  -7 -30   0 18511.7 941.124   4
  -7  30   1 154.181 244.990   5
  -7 -30   1 283.019 288.192   4
  -7  30   2 11513.0 740.735   5
  -7 -30   2 11640.5 754.168   4
  -7  30   3 4971.58 500.035   5
  -7 -30   3 5080.00 557.716   4
  -7  30   4 29433.4 1191.78   5
  -7 -30   4 27519.9 1199.27   4
  -7  30   5 194.368 260.946   5
  -7 -30   5 292.314 319.148   4
  -7  30   6 2031.97 372.885   5
  -7 -30   6 1467.02 408.388   4
  -7 -30   7-118.633 300.266   4
  -7  30   7 511.787 286.414   5
  -7 -30   8 2355.22 464.042   4
  -7  30   8 1393.75 333.491   5
  -7  30   9 497.096 318.140   5
  -7 -30   9 150.685 322.958   4
  -7  30  10 4378.20 511.268   5
  -7 -30  10 4450.76 561.430   4
  -7  30  11 2382.81 445.669   5
  -7 -30  11 2032.65 491.566   4
  -7  30  12-9.08570 281.861   5
  -7 -30  12 75.9859 333.188   4
  -7 -30  13 133.257 339.136   4
  -7 -30  14 5082.03 632.926   4
  -7 -30  15 664.033 398.138   4
  -7  31  -9 572.406 342.012   5
  -7  31  -8 2521.47 460.974   5
  -7  31  -7 986.574 372.563   5
  -7  31  -6 209.229 284.871   5
  -7  31  -5 431.297 295.751   5
  -7  31  -4 3580.21 478.794   5
  -7  31  -3 2854.49 444.731   5
  -7  31  -2 31021.1 1304.18   5
  -7  31  -1 736.179 297.581   5
  -7 -31  -1 371.399 308.625   4
  -7 -31   0 5410.56 549.554   4
  -7  31   0 3988.35 470.314   5
  -7  31   1 9918.45 705.756   5
  -7 -31   1 9714.23 692.496   4
  -7 -31   2 4498.62 527.210   4
  -7  31   2 4554.40 499.180   5
  -7  31   3 3.30114 224.544   5
  -7 -31   3 291.690 327.658   4
  -7  31   4 13354.9 806.875   5
  -7 -31   4 12124.3 800.795   4
  -7 -31   5 1047.54 379.881   4
  -7  31   5 1233.78 336.988   5
  -7 -31   6 20917.1 1065.33   4
  -7  31   6 21377.5 1020.20   5
  -7  31   7 4296.60 486.462   5
  -7 -31   7 4529.92 566.990   4
  -7 -31   8 749.693 371.794   4
  -7  31   8 920.057 307.167   5
  -7  31   9 612.995 295.643   5
  -7 -31   9 912.125 384.071   4
  -7  31  10 1283.42 384.130   5
  -7 -31  10 1945.52 457.175   4
  -7  31  11 3307.40 486.199   5
  -7 -31  11 3204.54 553.031   4
  -7 -31  12 8265.46 765.186   4
  -7  31  12 7857.49 712.340   5
  -7 -31  13 107.129 390.279   4
  -7 -31  14 7668.67 745.719   4
  -7 -31  15 1899.85 514.462   4
  -7  32  -9 2529.93 497.147   5
  -7  32  -8 2336.83 482.935   5
  -7  32  -7 628.070 330.818   5
  -7  32  -6 8231.78 726.917   5
  -7  32  -5 110.132 265.318   5
  -7  32  -4 321.264 291.460   5
  -7  32  -3 4212.73 524.802   5
  -7  32  -2 437.208 286.021   5
  -7 -32  -1 839.170 283.989   4
  -7  32  -1 1487.73 331.115   5
  -7  32   0 3112.60 435.045   5
  -7 -32   0 1791.88 398.737   4
  -7  32   1-86.4997 229.709   5
  -7 -32   1 367.427 310.452   4
  -7 -32   2 6472.26 606.439   4
  -7  32   2 6297.90 578.117   5
  -7  32   3 1555.24 338.175   5
  -7 -32   3 947.153 348.374   4
  -7 -32   4 3237.45 498.466   4
  -7  32   4 3488.42 460.077   5
  -7  32   5 23957.7 1101.23   5
  -7 -32   5 23197.9 1112.93   4
  -7  32   6 3035.38 451.560   5
  -7 -32   6 3316.71 509.305   4
  -7 -32   7 4424.23 563.292   4
  -7  32   7 2653.85 410.249   5
  -7 -32   8 13861.9 888.589   4
  -7  32   8 13782.8 845.465   5
  -7  32   9 366.122 287.782   5
  -7 -32   9 165.262 330.938   4
  -7  32  10 23213.1 1132.16   5
  -7 -32  10 23671.7 1210.79   4
  -7  32  11 8626.16 710.453   5
  -7 -32  11 7610.76 733.004   4
  -7  32  12 643.768 347.373   5
  -7 -32  12 403.242 313.225   4
  -7 -32  13 6125.36 693.608   4
  -7 -32  14 4844.40 685.294   4
  -7 -32  15 51.4214 381.553   4
  -7  33  -9 916.942 423.461   5
  -7  33  -8 659.981 315.683   5
  -7  33  -7 7951.13 746.795   5
  -7  33  -6 7121.80 699.192   5
  -7  33  -5 7232.99 668.241   5
  -7  33  -4 225.195 243.451   5
  -7  33  -3 6529.24 616.785   5
  -7  33  -2 3996.46 487.583   5
  -7  33  -1 6595.76 618.053   5
  -7 -33   0 376.724 294.501   4
  -7  33   0 188.817 249.322   5
  -7 -33   1 21081.3 1032.35   4
  -7  33   1 22233.5 1084.14   5
  -7 -33   2 208.154 282.505   4
  -7  33   2 487.526 260.498   5
  -7  33   3 13843.9 857.453   5
  -7 -33   3 15210.1 891.263   4
  -7  33   4 97.8820 254.738   5
  -7 -33   4 171.218 294.056   4
  -7  33   5 248.838 264.349   5
  -7 -33   5-407.591 288.523   4
  -7 -33   6-106.152 322.549   4
  -7  33   6 132.643 237.601   5
  -7  33   7 9723.53 743.320   5
  -7 -33   7 10197.0 777.689   4
  -7 -33   8 564.728 366.640   4
  -7  33   8 258.597 265.099   5
  -7 -33   9 17173.1 1033.09   4
  -7  33   9 15859.4 933.726   5
  -7  33  10 970.465 374.453   5
  -7 -33  10 782.541 374.925   4
  -7  33  11 7314.52 676.548   5
  -7 -33  11 7357.73 749.413   4
  -7 -33  12 718.915 405.733   4
  -7  33  12-47.0684 313.937   5
  -7 -33  13 667.562 473.938   4
  -7 -33  14 4199.26 637.638   4
  -7  34  -8-440.052 351.383   5
  -7  34  -7 6264.16 675.419   5
  -7  34  -6 1675.98 398.146   5
  -7  34  -5 160.812 263.301   5
  -7  34  -4 9439.94 773.347   5
  -7  34  -3 4087.36 522.899   5
  -7  34  -2 192.353 243.343   5
  -7  34  -1 8206.29 694.072   5
  -7 -34   0 8686.17 669.335   4
  -7  34   0 8443.49 696.912   5
  -7  34   1 1699.48 363.936   5
  -7 -34   1 1393.56 377.775   4
  -7 -34   2 6475.92 604.447   4
  -7  34   2 7110.69 631.473   5
  -7 -34   3 8375.84 682.416   4
  -7  34   3 8315.35 683.499   5
  -7  34   4 728.690 286.015   5
  -7 -34   4 1073.55 371.514   4
  -7 -34   5 7849.77 674.647   4
  -7  34   5 8583.29 664.734   5
  -7 -34   6 2772.75 504.371   4
  -7  34   6 2364.15 414.345   5
  -7 -34   7 5566.70 616.760   4
  -7  34   7 5583.91 587.807   5
  -7 -34   8 57.5477 359.293   4
  -7  34   8 90.5378 247.940   5
  -7  34   9 816.049 352.636   5
  -7 -34   9 957.569 399.126   4
  -7  34  10 1417.33 412.046   5
  -7 -34  10 1303.61 447.051   4
  -7 -34  11 5567.78 670.887   4
  -7  34  11 6176.06 642.434   5
  -7  34  12 847.234 371.570   5
  -7 -34  12 1078.33 452.154   4
  -7 -34  13 7521.35 770.439   4
  -7 -34  14 328.907 344.179   4
  -7  35  -8 3876.44 556.312   5
  -7  35  -7 523.861 351.719   5
  -7  35  -6 732.228 344.291   5
  -7  35  -5 516.324 283.585   5
  -7  35  -4 959.391 333.249   5
  -7  35  -3 119.356 263.962   5
  -7  35  -2 4598.19 552.573   5
  -7  35  -1 3093.26 468.861   5
  -7 -35   0 2195.87 402.097   4
  -7  35   0 2051.25 389.123   5
  -7 -35   1-233.288 317.465   4
  -7  35   1-6.95538 243.449   5
  -7 -35   2 946.664 371.784   4
  -7  35   2-84.9368 256.985   5
  -7  35   3 1150.17 351.978   5
  -7 -35   3 710.782 303.326   4
  -7 -35   4 8794.44 712.386   4
  -7  35   4 8945.24 691.140   5
  -7  35   5 833.000 314.281   5
  -7 -35   5 407.593 292.054   4
  -7  35   6 18368.8 1010.40   5
  -7 -35   6 17295.4 1003.94   4
  -7 -35   7 4037.21 541.938   4
  -7  35   7 3901.47 512.863   5
  -7 -35   8 1019.70 373.529   4
  -7  35   8 483.210 296.509   5
  -7 -35   9 2989.18 503.670   4
  -7  35   9 3571.58 490.176   5
  -7  35  10 1275.18 372.302   5
  -7 -35  10 1880.20 486.171   4
  -7  35  11 803.521 363.945   5
  -7 -35  11 2153.24 519.188   4
  -7  35  12 14614.7 974.013   5
  -7 -35  12 14166.8 1021.38   4
  -7 -35  13 830.594 454.397   4
  -7  36  -7 476.623 319.283   5
  -7  36  -6 4663.89 590.548   5
  -7  36  -5 370.053 305.412   5
  -7  36  -4 13671.7 925.508   5
  -7  36  -3 488.309 273.515   5
  -7  36  -2 578.835 302.294   5
  -7  36  -1-24.0485 243.357   5
  -7  36   0 13946.7 899.372   5
  -7  36   1 579.281 317.117   5
  -7 -36   1 1174.52 358.842   4
  -7 -36   2 10480.5 756.046   4
  -7  36   2 10472.4 767.471   5
  -7 -36   3 834.351 342.230   4
  -7  36   3 933.285 321.029   5
  -7 -36   4 769.562 353.362   4
  -7  36   4 465.769 306.841   5
  -7 -36   5 1365.83 394.052   4
  -7  36   5 1321.10 382.152   5
  -7  36   6 5275.25 567.692   5
  -7 -36   6 5976.54 645.994   4
  -7 -36   7-57.1395 306.261   4
  -7  36   7-93.0216 261.362   5
  -7  36   8 8054.45 685.776   5
  -7 -36   8 8360.41 748.673   4
  -7  36   9 130.618 256.572   5
  -7 -36   9-34.7723 327.191   4
  -7 -36  10 6333.48 691.926   4
  -7  36  10 6495.28 672.240   5
  -7  36  11 2658.69 484.678   5
  -7 -36  11 1962.98 461.894   4
  -7  36  12 710.140 418.089   5
  -7 -36  12 1000.92 476.594   4
  -7  36  13 1411.66 443.993   5
  -7 -36  13 556.515 371.309   4
  -7  37  -7 374.500 311.784   5
  -7  37  -6-334.755 270.746   5
  -7  37  -5 4022.94 579.450   5
  -7  37  -4 1373.57 368.164   5
  -7  37  -3 6651.36 662.571   5
  -7  37  -2 7119.47 683.221   5
  -7  37  -1 3301.72 484.758   5
  -7  37   0 647.818 273.845   5
  -7  37   1 10651.3 799.870   5
  -7 -37   1 9545.94 732.663   4
  -7 -37   2 326.937 320.953   4
  -7  37   2 271.694 302.693   5
  -7  37   3 2073.77 402.040   5
  -7 -37   3 2070.97 436.159   4
  -7  37   4 2940.98 456.680   5
  -7 -37   4 3291.27 501.278   4
  -7  37   5 7252.84 658.222   5
  -7 -37   5 7166.75 690.662   4
  -7  37   6 10687.9 790.060   5
  -7 -37   6 11201.6 828.410   4
  -7  37   7 8419.34 726.487   5
  -7 -37   7 9447.12 791.909   4
  -7 -37   8 1782.72 448.623   4
  -7  37   8 1593.43 391.425   5
  -7 -37   9 2308.19 439.155   4
  -7  37   9 1528.38 361.637   5
  -7  37  10-338.521 316.837   5
  -7 -37  10-74.7795 359.148   4
  -7  37  11 1360.72 433.261   5
  -7 -37  11 2550.62 540.363   4
  -7 -37  12 5160.53 671.045   4
  -7  37  12 6727.71 722.399   5
  -7  37  13 229.980 404.676   5
  -7 -37  13 1106.42 466.684   4
  -7  38  -6 1132.99 371.191   5
  -7  38  -5 2002.58 439.823   5
  -7  38  -4 220.709 263.994   5
  -7  38  -3 10782.4 851.297   5
  -7  38  -2 268.517 323.794   5
  -7  38  -1 3444.68 500.037   5
  -7  38   0 190.658 258.836   5
  -7  38   1 3121.63 455.174   5
  -7 -38   2 1030.08 336.848   4
  -7  38   2 731.212 303.292   5
  -7  38   3 1494.10 354.425   5
  -7 -38   3 1171.47 370.535   4
  -7 -38   4 161.819 310.400   4
  -7  38   4 389.735 247.079   5
  -7 -38   5 15326.8 955.156   4
  -7  38   5 15998.5 980.467   5
  -7 -38   6 4707.82 615.072   4
  -7  38   6 4955.85 571.106   5
  -7  38   7 12655.2 867.361   5
  -7 -38   7 11005.2 856.778   4
  -7 -38   8 534.201 389.414   4
  -7  38   8-447.320 284.328   5
  -7 -38   9 3180.74 529.825   4
  -7  38   9 2692.98 442.089   5
  -7  38  10 143.139 295.480   5
  -7 -38  10-324.828 318.777   4
  -7 -38  11 15806.0 1094.58   4
  -7  38  11 16286.5 1048.83   5
  -7  38  12 384.090 366.825   5
  -7 -38  12 361.616 368.312   4
  -7  38  13 4469.88 617.014   5
  -7  39  -6 318.399 318.462   5
  -7  39  -5 6335.83 685.541   5
  -7  39  -4 1090.62 376.496   5
  -7  39  -3 9435.96 799.931   5
  -7  39  -2 3737.48 520.496   5
  -7  39  -1 4778.16 598.498   5
  -7  39   0-19.3709 268.468   5
  -7  39   1 11905.5 859.294   5
  -7 -39   2-510.495 323.502   4
  -7  39   2 677.234 341.211   5
  -7  39   3 6762.93 653.058   5
  -7 -39   3 6622.84 651.549   4
  -7  39   4 5258.55 592.925   5
  -7 -39   4 3763.12 533.249   4
  -7 -39   5-213.751 290.621   4
  -7  39   5-29.5005 261.029   5
  -7 -39   6 4137.07 555.730   4
  -7  39   6 4659.16 569.029   5
  -7 -39   7 898.235 406.201   4
  -7  39   7 592.783 317.645   5
  -7 -39   8 1716.09 423.406   4
  -7  39   8 1602.03 409.299   5
  -7  39   9-280.769 316.606   5
  -7 -39   9 398.852 354.263   4
  -7 -39  10 396.267 369.217   4
  -7  39  10 747.726 340.861   5
  -7  39  11 7.21553 334.263   5
  -7 -39  11 905.256 490.677   4
  -7 -39  12 2540.60 567.592   4
  -7  39  12 1313.43 405.245   5
  -7  39  13-148.001 356.196   5
  -7  40  -5 2032.00 489.990   5
  -7  40  -4 3752.25 554.055   5
  -7  40  -3 1139.33 363.868   5
  -7  40  -2 250.519 284.975   5
  -7  40  -1 67.8085 250.362   5
  -7  40   0 9657.42 784.352   5
  -7  40   1 2134.29 436.567   5
  -7  40   2 9676.18 788.806   5
  -7 -40   3 131.493 334.588   4
  -7  40   3 130.995 285.174   5
  -7 -40   4 3231.85 494.819   4
  -7  40   4 3104.12 466.656   5
  -7  40   5 869.883 339.457   5
  -7 -40   5 265.866 329.525   4
  -7 -40   6 2862.13 523.975   4
  -7  40   6 2716.14 482.165   5
  -7  40   7 2619.08 446.618   5
  -7 -40   7 2305.34 497.636   4
  -7  40   8 114.886 274.240   5
  -7 -40   8 406.099 341.734   4
  -7 -40   9-342.185 347.224   4
  -7  40   9-155.842 303.232   5
  -7  40  10 3421.91 539.954   5
  -7 -40  10 1882.36 513.299   4
  -7  40  11 2881.69 522.149   5
  -7 -40  11 4315.63 650.023   4
  -7  40  12 153.197 367.080   5
  -7  41  -5 913.543 392.416   5
  -7  41  -4 4279.95 592.110   5
  -7  41  -3-62.7160 285.049   5
  -7  41  -2 13509.4 962.074   5
  -7  41  -1 135.381 306.161   5
  -7  41   0 2172.61 428.692   5
  -7  41   1 49.2922 287.405   5
  -7  41   2 1201.50 345.488   5
  -7 -41   3 992.016 380.423   4
  -7  41   3 664.796 290.562   5
  -7  41   4 5113.38 588.776   5
  -7 -41   4 4436.03 560.115   4
  -7 -41   5 342.965 354.439   4
  -7  41   5 130.641 322.316   5
  -7  41   6 15786.8 1013.58   5
  -7 -41   6 15299.4 1000.29   4
  -7  41   7 478.900 330.867   5
  -7 -41   7 782.227 400.683   4
  -7  41   8 2068.72 431.273   5
  -7 -41   8 2096.11 441.681   4
  -7 -41   9 1732.79 492.989   4
  -7  41   9 901.868 370.305   5
  -7  41  10 1346.02 409.574   5
  -7 -41  10 1462.17 421.187   4
  -7 -41  11 344.501 357.878   4
  -7  41  11 159.881 338.919   5
  -7  41  12 6739.95 751.907   5
  -7  42  -4 2266.86 465.044   5
  -7  42  -3 9959.61 863.794   5
  -7  42  -2 409.770 373.946   5
  -7  42  -1 11841.4 912.867   5
  -7  42   0 4463.91 567.975   5
  -7  42   1 472.768 289.967   5
  -7  42   2 7978.56 751.963   5
  -7  42   3 2543.14 451.046   5
  -7 -42   4 18.8704 326.084   4
  -7  42   4-120.911 282.160   5
  -7  42   5 13560.5 945.220   5
  -7 -42   5 13885.8 947.903   4
  -7  42   6 717.079 360.000   5
  -7 -42   6 1056.51 400.091   4
  -7  42   7 3072.03 501.121   5
  -7 -42   7 3390.31 530.467   4
  -7  42   8 987.089 342.131   5
  -7 -42   8 1021.50 399.574   4
  -7  42   9 1189.23 404.918   5
  -7 -42   9 1244.11 455.173   4
  -7  42  10 3604.49 576.599   5
  -7 -42  10 3852.26 635.698   4
  -7  42  11 2433.24 473.559   5
  -7  43  -3 2850.27 546.493   5
  -7  43  -2 3368.32 539.586   5
  -7  43  -1 3950.94 599.018   5
  -7  43   0 1806.69 415.133   5
  -7  43   1 6286.70 676.074   5
  -7  43   2 694.276 338.810   5
  -7  43   3 10649.8 863.379   5
  -7  43   4 454.313 283.390   5
  -7 -43   4 1126.89 406.003   4
  -7 -43   5 305.898 368.850   4
  -7  43   5 315.543 322.201   5
  -7 -43   6 512.000 364.319   4
  -7  43   6 269.497 322.114   5
  -7 -43   7 6258.97 703.892   4
  -7  43   7 5639.21 681.381   5
  -7 -43   8-380.815 351.616   4
  -7  43   8 189.085 294.002   5
  -7  43   9 4173.39 596.686   5
  -7 -43   9 5575.04 702.220   4
  -7 -43  10-984.463 456.685   4
  -7  43  10 1028.76 442.010   5
  -7  44  -3 1909.20 432.107   5
  -7  44  -2 611.180 369.086   5
  -7  44  -1 2033.78 478.143   5
  -7  44   0 467.332 341.431   5
  -7  44   1 734.349 356.580   5
  -7  44   2 2810.01 496.301   5
  -7  44   3 1483.70 410.935   5
  -7  44   4 5094.87 626.497   5
  -7  44   5 3245.85 520.975   5
  -7 -44   5 2303.81 477.341   4
  -7 -44   6 67.5784 313.131   4
  -7  44   6 1096.13 423.676   5
  -7 -44   7 2176.07 476.550   4
  -7  44   7 1712.32 473.230   5
  -7  44   8 2290.97 502.575   5
  -7 -44   8 1914.86 483.611   4
  -7 -44   9-314.619 392.564   4
  -7  44   9-48.2026 309.015   5
  -7  45  -2 19510.3 1237.39   5
  -7  45  -1 754.597 392.815   5
  -7  45   0 2404.25 470.822   5
  -7  45   1 360.504 268.452   5
  -7  45   2 639.570 366.784   5
  -7  45   3 147.502 342.867   5
  -7  45   4 8490.41 801.883   5
  -7  45   5 449.039 274.010   5
  -7 -45   5 1651.51 503.034   4
  -7 -45   6 3925.46 610.192   4
  -7  45   6 3396.57 551.645   5
  -7  45   7 572.861 366.937   5
  -7 -45   7 820.025 405.765   4
  -7 -45   8 393.594 414.019   4
  -7  45   8 35.1114 326.807   5
  -7 -45   9 799.027 435.384   4
  -7  46   0 1412.65 420.575   5
  -7  46   1-141.020 303.674   5
  -7  46   2 8076.62 793.886   5
  -7  46   3 2051.25 469.595   5
  -7  46   4 1302.58 398.968   5
  -7  46   5 1270.43 443.631   5
  -7  46   6 1347.39 421.399   5
  -7 -46   6 1648.36 456.132   4
  -7 -46   7 633.482 334.961   4
  -7  46   7 1074.76 468.482   5
  -7 -46   8 9651.58 887.410   4
  -7  47   2-85.8126 299.590   5
  -7  47   3 6048.94 703.298   5
  -7  47   4 471.111 339.899   5
  -7  47   5-124.062 343.558   5
  -7 -47   6 1846.56 509.109   4
  -7 -47   7 7003.09 786.852   4
  -7 -48   7 1304.68 456.767   4
  -6   0  -3 20.3567 180.671   4
  -6   0  -3 132.350 194.895   2
  -6   0  -2 2337.02 296.044   4
  -6   0  -2 1704.66 298.318   2
  -6   0  -1 26.8061 104.005   7
  -6   0  -1 80.7775 146.027   2
  -6   0  -1-14.1276 168.051   4
  -6   0   0 93500.1 2228.08   2
  -6   0   0 95107.7 2044.89   7
  -6   0   0 90238.2 1968.40   4
  -6   0   1 51.0350 121.740   7
  -6   0   1 172.947 167.062   4
  -6   0   2 13849.1 695.339   7
  -6   0   2 14246.5 582.690   4
  -6   0   3 122.090 170.844   4
  -6   0   3 114.540 197.776   7
  -6   0   4 96318.7 1872.00   8
  -6   0   4 95627.9 1968.01   4
  -6   0   4 95926.1 2495.38   7
  -6   0   5-173.085 243.481   7
  -6   0   5-66.7024 208.322   1
  -6   0   5 240.378 159.907   4
  -6   0   6 8094.47 749.048   7
  -6   0   6 8262.48 499.389   6
  -6   0   6 8946.77 452.071   4
  -6   0   6 8327.07 757.686   1
  -6   0   7-199.963 252.332   6
  -6   0   7 109.678 184.255   3
  -6   0   7-76.5071 168.801   4
  -6   0   7 170.832 279.091   1
  -6   0   8 92876.4 2116.25   6
  -6   0   8 99375.9 2012.50   4
  -6   0   8 92286.8 2146.50   3
  -6   0   9 252.149 198.329   4
  -6   0   9-426.715 273.200   6
  -6   0   9 97.6952 193.047   3
  -6   0  10 761.548 228.061   4
  -6   0  10 1036.90 269.278   3
  -6   0  10 867.080 280.722   6
  -6   0  11-26.2622 212.251   3
  -6   0  11 541.366 271.917   6
  -6   0  12 24649.6 989.457   6
  -6   0  12 24803.3 1066.76   3
  -6   0  13-2.76952 250.926   6
  -6   0  13 212.447 250.498   3
  -6   0  14 6295.74 588.243   3
  -6   0  15-75.2651 240.939   3
  -6   0  16 912.111 318.772   3
  -6   0  17 621.070 328.960   3
  -6   0  18 896.754 357.710   3
  -6   0  19 102.100 300.004   3
  -6   1  -3-0.91141 165.744   2
  -6  -1  -3 446.282 211.412   2
  -6  -1  -3 318.931 216.604   4
  -6  -1  -2 7441.62 569.235   2
  -6   1  -2 7377.84 601.545   2
  -6  -1  -2 7496.23 463.153   4
  -6   1  -2 6767.23 438.788   4
  -6   1  -1 3416.84 329.580   4
  -6  -1  -1 3589.81 376.021   2
  -6  -1  -1 3771.11 338.359   7
  -6   1  -1 4141.97 436.980   2
  -6  -1  -1 3263.79 328.043   4
  -6   1   0 20634.9 726.349   7
  -6   1   0 21994.5 948.090   2
  -6   1   0 21393.1 760.137   4
  -6  -1   0 20255.1 748.808   4
  -6  -1   0 20626.6 813.016   7
  -6  -1   0 20389.7 849.745   2
  -6  -1   1 627.236 204.593   7
  -6   1   1 818.225 189.402   7
  -6  -1   1 876.441 204.922   4
  -6   1   1 1021.31 212.822   4
  -6  -1   2 531.257 196.308   4
  -6   1   2 409.898 185.145   4
  -6   1   2 658.520 202.553   7
  -6  -1   2 560.752 186.450   7
  -6  -1   3 10570.2 502.062   4
  -6  -1   3 9594.17 643.627   7
  -6   1   3 9652.71 627.227   7
  -6   1   3 9937.74 470.289   4
  -6   1   4 53194.3 1140.92   8
  -6  -1   4 52741.2 1289.87   4
  -6  -1   4 53514.7 1244.18   8
  -6  -1   4 52529.5 1754.49   7
  -6   1   4 51733.0 1262.89   4
  -6   1   4 53561.1 1344.70   6
  -6   1   4 51363.2 1690.97   7
  -6   1   5 25100.9 1303.28   1
  -6   1   5 25780.9 1224.47   7
  -6  -1   5 25581.9 1274.96   1
  -6  -1   5 25288.5 806.269   4
  -6   1   5 26837.1 809.939   4
  -6  -1   5 26905.5 1250.54   7
  -6   1   5 25367.5 865.442   6
  -6   1   6 4295.68 564.497   7
  -6   1   6 5195.84 340.584   4
  -6   1   6 4165.84 569.866   1
  -6   1   6 4725.75 404.756   6
  -6  -1   6 4314.42 595.260   7
  -6  -1   6 5323.03 354.568   4
  -6  -1   6 4602.50 589.417   1
  -6   1   7 32261.9 1031.70   6
  -6   1   7 33522.8 1589.61   7
  -6   1   7 33234.5 1049.08   3
  -6  -1   7 33191.4 959.565   4
  -6   1   7 33956.6 949.103   4
  -6  -1   7 32433.9 1547.40   1
  -6   1   7 31043.0 1558.77   1
  -6  -1   7 30943.4 1027.55   6
  -6   1   8 27843.8 1000.49   3
  -6   1   8 26548.2 988.136   6
  -6  -1   8 31347.1 931.692   4
  -6   1   8 29442.3 883.570   4
  -6  -1   8 29630.7 1017.63   3
  -6  -1   8 30104.9 1015.73   6
  -6  -1   9 2137.01 294.966   4
  -6   1   9 2367.18 265.173   4
  -6   1   9 2349.96 341.362   3
  -6  -1   9 2250.48 316.363   3
  -6   1   9 2856.74 365.379   6
  -6  -1   9 2466.04 344.153   6
  -6  -1  10 9337.52 513.447   4
  -6  -1  10 9070.33 576.931   6
  -6  -1  10 8529.55 578.799   3
  -6   1  10 8942.18 574.793   6
  -6   1  10 9459.74 494.917   4
  -6   1  10 9662.64 598.939   3
  -6   1  11 227.812 257.143   3
  -6  -1  11 187.817 269.561   3
  -6   1  11 82.9142 230.198   6
  -6  -1  11-71.3577 260.440   6
  -6   1  12 19715.3 862.437   6
  -6  -1  12 19990.2 882.151   6
  -6   1  12 18847.5 931.297   3
  -6  -1  12 20962.3 969.379   3
  -6  -1  13 4573.04 491.576   3
  -6   1  13 4175.32 484.733   3
  -6   1  13 3584.73 416.950   6
  -6  -1  13 4456.33 440.346   6
  -6  -1  14 133.304 239.162   3
  -6   1  14 183.540 236.649   3
  -6  -1  15 4255.91 532.969   3
  -6   1  15 5303.67 589.085   3
  -6   1  16 5530.60 590.666   3
  -6  -1  16 4849.13 563.051   3
  -6   1  17 154.309 275.062   3
  -6  -1  17-488.254 297.293   3
  -6   1  18 5129.83 598.592   3
  -6  -1  18 6087.04 678.511   3
  -6  -1  19 511.251 331.739   3
  -6   1  19 610.769 407.388   3
  -6   2  -3 38133.1 1529.85   2
  -6  -2  -3 35847.9 1125.14   4
  -6  -2  -2 3288.78 387.900   2
  -6  -2  -2 3645.48 347.065   4
  -6   2  -2 3456.41 436.273   2
  -6   2  -2 3857.67 275.640   6
  -6   2  -2 2480.25 301.037   4
  -6   2  -1 13875.7 794.598   2
  -6  -2  -1 12887.6 670.221   7
  -6  -2  -1 13444.0 689.142   2
  -6  -2  -1 13721.5 614.941   4
  -6   2  -1 12722.1 586.018   4
  -6   2  -1 13589.0 516.204   6
  -6  -2   0 36649.3 1187.69   7
  -6   2   0 36895.6 968.304   7
  -6   2   0 34232.7 1276.25   2
  -6   2   0 36912.0 1044.88   4
  -6  -2   0 34602.6 1031.27   4
  -6   2   0 37590.7 973.008   6
  -6  -2   1 40605.0 1286.97   7
  -6   2   1 40065.3 1052.05   6
  -6  -2   1 40059.8 1113.03   4
  -6   2   1 41431.9 1110.87   7
  -6   2   1 39272.0 1074.73   4
  -6  -2   2 9579.93 494.280   4
  -6   2   2 9745.57 473.175   4
  -6   2   2 10094.0 561.298   7
  -6  -2   2 10222.7 632.120   7
  -6   2   2 9876.04 488.928   6
  -6  -2   3 91097.7 2383.32   7
  -6   2   3 95417.0 1935.61   4
  -6  -2   3 93356.1 1963.54   4
  -6   2   3 93069.2 1973.15   6
  -6   2   3 99843.0 2311.10   7
  -6  -2   4 3634.79 281.033   8
  -6  -2   4 3787.43 467.498   7
  -6   2   4 4000.47 315.765   4
  -6   2   4 3300.21 402.725   7
  -6  -2   4 3905.63 315.504   4
  -6   2   4 3959.76 350.502   6
  -6   2   4 3732.97 215.255   8
  -6   2   5 3525.75 470.503   7
  -6   2   5 4076.00 564.254   1
  -6   2   5 4480.18 316.927   4
  -6   2   5 3798.98 360.224   6
  -6  -2   5 4429.52 539.636   1
  -6  -2   5 3524.04 308.954   4
  -6  -2   5 4911.94 546.038   7
  -6  -2   6 25.9318 214.789   1
  -6  -2   6 470.698 186.716   4
  -6   2   6-33.4705 240.875   1
  -6  -2   6 71.5259 291.481   7
  -6   2   6-28.0386 290.120   7
  -6   2   6-126.753 223.822   6
  -6   2   6 123.145 153.183   4
  -6   2   7 1896.74 294.314   6
  -6   2   7 2357.16 255.032   4
  -6   2   7 1816.74 459.003   7
  -6  -2   7 2455.76 277.770   4
  -6   2   7 2170.54 294.844   3
  -6  -2   7 1829.81 410.345   1
  -6   2   8 7405.60 494.803   6
  -6  -2   8 8370.51 522.156   3
  -6  -2   8 7501.71 763.284   1
  -6   2   8 7597.84 506.516   3
  -6  -2   8 8129.32 462.876   4
  -6   2   8 7875.40 423.280   4
  -6  -2   8 7575.03 516.335   6
  -6   2   9 43013.3 1301.81   3
  -6   2   9 43478.1 1131.13   4
  -6  -2   9 39998.4 1274.87   3
  -6  -2   9 43024.9 1271.23   6
  -6  -2   9 44076.5 1193.92   4
  -6   2   9 39157.8 1256.23   6
  -6  -2  10-35.1136 210.811   3
  -6   2  10-3.10029 226.855   3
  -6  -2  10 97.7666 205.194   4
  -6  -2  10 354.217 270.903   6
  -6   2  10-42.4856 253.257   6
  -6   2  11 26795.3 1077.17   3
  -6   2  11 29357.1 1056.40   6
  -6  -2  11 29520.6 981.371   4
  -6  -2  11 26979.1 1087.03   3
  -6  -2  11 27442.8 1028.30   6
  -6   2  12 9618.92 656.999   3
  -6  -2  12 8650.84 579.302   6
  -6   2  12 6807.15 547.181   6
  -6  -2  12 9093.36 646.267   3
  -6  -2  13 71.8202 230.341   3
  -6  -2  13 515.203 292.167   6
  -6   2  13 293.281 253.531   6
  -6   2  13 431.775 247.800   3
  -6   2  14 1207.96 336.784   3
  -6  -2  14 943.722 318.856   3
  -6   2  15 3050.11 460.930   3
  -6  -2  15 3040.76 454.689   3
  -6   2  16-6.17033 259.494   3
  -6  -2  16 63.8472 240.879   3
  -6   2  17 8800.29 763.381   3
  -6  -2  17 9221.12 773.140   3
  -6   2  18-30.5404 276.213   3
  -6  -2  18-486.704 342.935   3
  -6  -2  19 4125.15 604.187   3
  -6   2  19 4949.16 653.510   3
  -6   3  -4 378.588 253.869   2
  -6  -3  -4-156.697 225.300   4
  -6   3  -3 720.632 293.079   2
  -6  -3  -3 346.842 216.128   4
  -6   3  -2 1801.77 335.096   2
  -6  -3  -2 1293.92 246.305   4
  -6   3  -2 1265.37 251.730   4
  -6  -3  -2 911.842 232.445   7
  -6   3  -2 1113.33 182.685   6
  -6   3  -1 55715.5 1785.04   2
  -6  -3  -1 55616.2 1518.87   2
  -6  -3  -1 53913.9 1591.10   7
  -6   3  -1 57077.5 1260.46   6
  -6  -3  -1 53633.6 1402.30   4
  -6   3  -1 55809.1 1400.22   4
  -6  -3   0 1427.51 262.312   4
  -6   3   0 1200.69 147.073   7
  -6  -3   0 1103.66 236.038   7
  -6   3   0 1211.74 280.932   2
  -6   3   0 1114.02 196.619   6
  -6   3   0 1219.26 229.488   4
  -6   3   1 46605.5 1158.45   6
  -6   3   1 46279.6 1190.08   4
  -6   3   1 48121.3 1174.54   7
  -6   3   1 46033.4 1036.20   5
  -6  -3   1 45684.2 1212.52   4
  -6  -3   1 46152.5 1437.04   7
  -6   3   2 8383.92 488.186   7
  -6  -3   2 8746.75 471.868   4
  -6  -3   2 7742.82 579.800   7
  -6   3   2 9192.85 467.099   6
  -6   3   2 8540.77 442.250   4
  -6  -3   3 33745.0 980.941   4
  -6   3   3 33435.7 1157.59   7
  -6   3   3 32872.4 968.643   6
  -6   3   3 33359.4 924.695   4
  -6  -3   3 33566.3 1296.56   7
  -6   3   4 13485.2 782.959   7
  -6   3   4 13128.0 530.113   4
  -6   3   4 12943.0 597.243   6
  -6  -3   4 12716.8 558.604   4
  -6  -3   4 13017.5 835.762   7
  -6   3   5 6828.84 702.156   1
  -6  -3   5 6632.20 641.813   7
  -6   3   5 6968.80 631.195   7
  -6  -3   5 7496.00 430.883   4
  -6  -3   5 6728.51 624.871   1
  -6   3   5 6802.26 438.282   6
  -6   3   5 6993.42 388.179   4
  -6   3   6 392.588 175.820   4
  -6   3   6 28.3103 268.745   1
  -6  -3   6 43.6784 175.120   4
  -6  -3   6-109.609 258.808   7
  -6  -3   6 115.066 192.029   1
  -6   3   6-152.046 219.330   6
  -6   3   6 115.527 268.788   7
  -6   3   7 94914.3 2835.66   7
  -6   3   7 92632.5 2073.82   3
  -6  -3   7 92434.5 1988.72   4
  -6  -3   7 89707.0 2749.29   1
  -6   3   7 94811.4 1900.66   4
  -6   3   7 92235.4 2069.85   6
  -6  -3   8 10181.6 587.213   3
  -6   3   8 10881.2 488.399   4
  -6  -3   8 9617.03 515.680   4
  -6   3   8 10346.6 572.066   3
  -6   3   8 9416.28 577.840   6
  -6  -3   8 9608.39 842.981   1
  -6  -3   9 9244.67 576.417   3
  -6   3   9 7701.87 533.857   3
  -6  -3   9 8593.94 569.690   6
  -6  -3   9 8405.48 506.646   4
  -6   3   9 8292.78 537.735   6
  -6   3   9 8610.57 450.486   4
  -6   3  10 11087.9 648.461   3
  -6  -3  10 11571.6 669.214   3
  -6  -3  10 13166.8 628.575   4
  -6  -3  10 11588.7 637.658   6
  -6   3  10 11390.6 650.027   6
  -6  -3  11 1142.90 286.751   4
  -6   3  11 579.391 278.485   3
  -6  -3  11 133.431 212.826   3
  -6   3  11 790.620 295.451   6
  -6   3  12 17688.6 898.920   3
  -6   3  12 18453.0 842.617   6
  -6  -3  12 17135.4 882.599   3
  -6  -3  12 19573.5 858.319   6
  -6  -3  13 22920.7 1062.64   3
  -6   3  13 22645.8 1056.73   3
  -6   3  13 22469.6 952.077   6
  -6  -3  13 21921.9 952.443   6
  -6  -3  14 588.188 309.800   3
  -6   3  14 656.617 264.615   3
  -6   3  15 9652.11 731.475   3
  -6  -3  15 9591.95 735.636   3
  -6   3  16 841.675 335.724   3
  -6  -3  16 380.498 286.941   3
  -6  -3  17 501.425 323.361   3
  -6   3  17 234.641 300.898   3
  -6  -3  18 316.835 327.319   3
  -6   3  18 508.387 285.604   3
  -6  -3  19 833.951 354.506   3
  -6   3  19 775.808 408.820   3
  -6   4  -4 798.608 310.755   2
  -6  -4  -4 1825.81 352.567   4
  -6   4  -3 46284.6 1766.98   2
  -6  -4  -3 42188.9 1249.43   4
  -6  -4  -2 4402.70 371.680   4
  -6  -4  -2 3984.58 428.438   7
  -6   4  -2 4235.36 285.548   6
  -6   4  -2 5132.61 545.300   2
  -6  -4  -1 6824.73 454.629   4
  -6  -4  -1 6814.02 526.140   7
  -6   4  -1 7321.83 380.123   6
  -6   4  -1 6800.79 434.785   4
  -6   4  -1 7222.65 608.396   2
  -6   4   0 71853.1 1632.02   4
  -6  -4   0 70774.8 1657.90   4
  -6  -4   0 71193.0 1930.65   7
  -6   4   0 70179.7 2061.32   2
  -6   4   0 72653.1 1542.21   6
  -6   4   1 569.368 130.590   5
  -6   4   1 575.226 191.233   4
  -6  -4   1 827.739 260.964   7
  -6   4   1 638.471 145.907   7
  -6   4   1 561.058 176.092   6
  -6  -4   1 760.937 219.053   4
  -6   4   2 8885.76 449.909   4
  -6   4   2 9240.43 496.161   7
  -6  -4   2 8281.57 465.567   4
  -6  -4   2 8544.98 611.387   7
  -6   4   2 8620.42 354.722   5
  -6   4   2 9435.01 463.243   6
  -6  -4   3 27102.8 1176.33   7
  -6  -4   3 28301.7 883.024   4
  -6   4   3 28925.8 1042.22   7
  -6   4   3 28035.8 827.832   4
  -6   4   3 26966.0 862.733   6
  -6  -4   3 28097.6 1018.16   8
  -6  -4   4 3860.44 323.097   4
  -6   4   4 2867.59 264.317   4
  -6  -4   4 3709.02 480.038   7
  -6   4   4 2936.29 401.443   7
  -6   4   4 3362.41 319.519   6
  -6   4   5 39963.9 1504.49   7
  -6   4   5 39813.2 1143.51   6
  -6  -4   5 40908.1 1581.35   1
  -6  -4   5 39284.2 1094.06   4
  -6  -4   5 40714.3 1677.19   7
  -6   4   5 41645.1 1039.19   4
  -6   4   5 40720.0 1763.46   1
  -6  -4   6 17053.9 1014.37   1
  -6  -4   6 18023.5 1128.41   7
  -6   4   6 17635.4 1164.84   1
  -6  -4   6 17779.8 685.472   4
  -6   4   6 17778.7 617.302   4
  -6   4   6 17757.8 723.678   6
  -6   4   6 18096.7 1049.78   7
  -6  -4   7 386.174 194.070   4
  -6   4   7 545.581 368.939   7
  -6   4   7 348.762 162.113   4
  -6   4   7 328.259 156.087   3
  -6   4   7 148.781 218.280   6
  -6  -4   7 403.894 247.916   1
  -6   4   8 43958.2 1286.53   3
  -6  -4   8 40204.2 1760.81   1
  -6  -4   8 42980.0 1291.04   3
  -6  -4   8 43631.6 1208.30   4
  -6   4   8 43483.9 1264.56   6
  -6   4   8 44961.7 1106.44   4
  -6   4   9 1522.81 275.719   3
  -6  -4   9 1475.24 254.916   4
  -6  -4   9 773.557 233.569   3
  -6   4   9 1486.26 293.451   6
  -6   4  10-59.5617 237.063   6
  -6  -4  10-199.087 219.684   3
  -6   4  10 141.590 218.379   3
  -6  -4  10-138.362 206.137   4
  -6  -4  10 391.951 277.003   6
  -6   4  11 32.9808 203.493   3
  -6   4  11 492.074 279.871   6
  -6  -4  11 281.939 236.300   4
  -6  -4  11-21.3261 245.877   3
  -6  -4  11 43.1317 255.672   6
  -6  -4  12 16233.8 856.732   3
  -6  -4  12 17678.7 790.502   4
  -6   4  12 17882.1 890.934   3
  -6   4  12 15233.7 779.305   6
  -6  -4  12 16128.1 785.243   6
  -6  -4  13 800.423 316.888   3
  -6   4  13 569.358 268.905   3
  -6  -4  13-103.238 248.596   6
  -6  -4  14 5543.37 553.957   3
  -6   4  14 4547.14 508.952   3
  -6  -4  15 4827.48 545.441   3
  -6   4  15 6259.64 603.597   3
  -6   4  16 3343.44 460.962   3
  -6  -4  16 3124.20 472.998   3
  -6   4  17 2564.21 434.541   3
  -6  -4  17 2937.78 491.149   3
  -6   4  18 630.998 343.094   3
  -6  -4  18 806.549 332.682   3
  -6   4  19 637.991 299.283   3
  -6  -4  19 1752.59 443.956   3
  -6   5  -4 40761.3 1766.72   2
  -6  -5  -4 40004.0 1222.37   4
  -6   5  -3 7176.51 698.496   2
  -6  -5  -3 7540.69 494.789   4
  -6  -5  -2 55915.2 1782.38   7
  -6   5  -2 54922.7 1936.03   2
  -6   5  -2 58035.1 1243.70   6
  -6  -5  -2 53779.6 1434.44   4
  -6  -5  -1 235.266 182.812   7
  -6   5  -1 327.315 176.547   4
  -6   5  -1 478.196 239.056   2
  -6   5  -1 363.627 157.075   6
  -6  -5  -1 810.289 246.934   4
  -6  -5   0 28192.8 914.594   4
  -6   5   0 27642.7 1226.47   2
  -6   5   0 27121.7 881.407   4
  -6  -5   0 28084.5 1135.61   7
  -6   5   0 28178.0 819.120   6
  -6  -5   1 15532.2 824.937   7
  -6  -5   1 15716.7 639.919   4
  -6   5   1 15617.3 589.754   6
  -6   5   1 14872.0 598.436   4
  -6   5   1 14512.6 502.926   7
  -6   5   1 14249.9 506.620   5
  -6   5   2 41386.3 1077.22   4
  -6   5   2 43192.3 1154.43   7
  -6  -5   2 41278.2 1138.25   4
  -6   5   2 42836.2 1113.56   6
  -6   5   2 41158.6 960.146   5
  -6  -5   2 40919.2 1464.48   7
  -6  -5   3 1049.32 221.110   4
  -6  -5   3 1036.38 299.160   7
  -6   5   3 625.930 192.753   7
  -6   5   3 761.340 129.810   5
  -6  -5   3 828.321 215.666   8
  -6   5   3 553.247 162.334   4
  -6   5   3 462.621 185.285   6
  -6   5   4 27633.8 1115.17   7
  -6   5   4 28712.8 903.068   6
  -6   5   4 28264.8 812.863   4
  -6  -5   4 28248.2 889.334   4
  -6  -5   4 28264.7 1290.27   7
  -6   5   5 15677.4 565.814   4
  -6  -5   5 14425.6 976.306   7
  -6  -5   5 14580.5 622.061   4
  -6   5   5 14533.3 1045.90   1
  -6   5   5 14311.6 876.698   7
  -6   5   5 14639.6 633.011   6
  -6   5   6 13391.5 451.894   5
  -6  -5   6 13643.6 892.068   1
  -6  -5   6 13255.2 959.530   7
  -6   5   6 13366.2 517.297   4
  -6  -5   6 13590.8 610.662   4
  -6   5   6 12843.5 627.235   6
  -6   5   7 2210.76 231.763   4
  -6   5   7 2252.59 280.716   3
  -6  -5   7 2403.94 286.105   4
  -6   5   7 1875.53 287.035   6
  -6  -5   7 2351.21 425.223   1
  -6   5   8 39853.5 1203.01   3
  -6  -5   8 35727.3 1630.81   1
  -6   5   8 40011.6 1015.98   4
  -6  -5   8 37457.6 1195.11   3
  -6   5   8 38631.0 1186.87   6
  -6  -5   8 41037.2 1162.31   4
  -6  -5   9 807.171 238.115   3
  -6  -5   9 1004.65 245.397   4
  -6  -5   9 589.669 270.005   1
  -6   5   9 606.224 212.503   3
  -6   5   9 954.532 263.140   6
  -6   5  10 5400.71 462.890   3
  -6  -5  10 6268.63 456.876   4
  -6  -5  10 5837.92 492.806   3
  -6  -5  10 5821.88 514.161   6
  -6   5  10 5575.85 459.241   6
  -6  -5  11 31.4106 276.246   6
  -6   5  11 183.030 207.951   3
  -6  -5  11-33.7921 285.204   3
  -6  -5  11 360.117 217.936   4
  -6   5  11-98.7689 239.822   6
  -6  -5  12 22146.6 1003.13   3
  -6   5  12 23030.7 946.150   6
  -6  -5  12 22600.7 944.143   6
  -6  -5  12 22889.3 920.736   4
  -6   5  12 21910.7 1014.06   3
  -6  -5  13 798.677 291.906   3
  -6  -5  13 307.996 268.622   6
  -6   5  13 1060.20 286.016   3
  -6  -5  14 1854.99 371.902   3
  -6   5  14 1269.80 340.530   3
  -6  -5  15 1193.75 359.423   3
  -6   5  15 815.655 329.627   3
  -6  -5  16 5263.77 596.464   3
  -6   5  16 5767.62 617.102   3
  -6  -5  17-319.934 275.922   3
  -6   5  17-66.9348 261.024   3
  -6   5  18 5017.04 624.662   3
  -6  -5  18 4867.14 596.823   3
  -6  -5  19 535.666 327.240   3
  -6   5  19 347.091 345.007   3
  -6  -6  -5 18019.0 800.279   4
  -6  -6  -4 2069.87 317.572   4
  -6   6  -3 7495.42 716.493   2
  -6  -6  -3 7651.14 660.623   7
  -6  -6  -3 7637.21 497.647   4
  -6  -6  -2 22378.5 1097.77   7
  -6  -6  -2 22759.1 845.661   4
  -6   6  -2 22805.2 673.719   6
  -6   6  -2 22377.0 1191.76   2
  -6   6  -1 54945.3 1920.89   2
  -6  -6  -1 58779.1 1825.71   7
  -6   6  -1 60439.0 1305.93   6
  -6  -6  -1 56163.2 1450.85   4
  -6   6  -1 57798.2 1439.70   4
  -6   6   0 76832.5 2274.01   2
  -6  -6   0 76466.5 1763.41   4
  -6   6   0 75882.4 1711.01   4
  -6  -6   0 73171.3 2101.60   7
  -6   6   0 78358.9 1633.72   6
  -6   6   0 78511.7 1619.60   5
  -6   6   1 30577.1 819.010   5
  -6  -6   1 29942.4 1225.72   7
  -6   6   1 31687.3 894.082   6
  -6   6   1 30351.3 902.356   4
  -6  -6   1 30432.3 954.346   4
  -6  -6   2 90566.4 2415.67   7
  -6   6   2 89840.1 1850.44   4
  -6  -6   2 89374.2 1940.97   4
  -6   6   2 89918.7 1876.15   6
  -6   6   2 86896.8 1721.03   5
  -6   6   3 48633.6 1109.42   5
  -6   6   3 53092.4 1233.28   4
  -6  -6   3 52077.6 1559.78   8
  -6  -6   3 52192.2 1321.78   4
  -6   6   3 53094.2 1299.28   6
  -6  -6   3 54771.5 1805.16   7
  -6   6   4 2466.69 243.109   4
  -6  -6   4 2571.03 295.161   4
  -6  -6   4 2267.91 403.813   7
  -6   6   4 2281.76 194.362   5
  -6   6   4 2641.79 294.234   6
  -6   6   5 31696.2 791.728   5
  -6  -6   5 31717.3 1452.56   7
  -6   6   5 31202.5 981.983   6
  -6  -6   5 32208.3 974.721   4
  -6   6   5 33690.0 878.474   4
  -6   6   5 32209.2 1606.29   1
  -6   6   6 42033.3 977.498   5
  -6  -6   6 42712.1 1616.33   1
  -6  -6   6 42866.8 1182.19   4
  -6  -6   6 47228.8 1885.59   7
  -6   6   6 43386.3 1051.08   4
  -6   6   6 41118.8 1195.92   6
  -6   6   7 1378.91 194.705   4
  -6  -6   7 1913.72 286.797   4
  -6   6   7 1738.46 260.163   3
  -6   6   7 1364.68 281.614   6
  -6   6   7 1517.43 186.331   5
  -6  -6   7 1915.64 400.880   1
  -6  -6   8 34325.6 1570.16   1
  -6   6   8 36411.4 1149.88   3
  -6  -6   8 36918.7 1110.82   4
  -6  -6   8 36923.1 1174.60   3
  -6   6   8 36728.1 1144.83   6
  -6   6   9 12123.3 651.387   3
  -6   6   9 13783.2 683.860   6
  -6  -6   9 11010.5 912.871   1
  -6  -6   9 12383.9 667.619   3
  -6  -6   9 12697.0 631.161   4
  -6   6  10 8839.59 579.979   3
  -6  -6  10 9066.67 594.659   3
  -6   6  10 8310.32 564.824   6
  -6  -6  10 9291.30 557.735   4
  -6  -6  11 8067.20 591.228   3
  -6  -6  11 7849.63 533.603   4
  -6  -6  11 8755.99 600.051   6
  -6   6  11 7390.31 548.780   6
  -6   6  11 8565.57 593.359   3
  -6  -6  12 8783.07 575.276   4
  -6  -6  12 8102.61 590.373   6
  -6  -6  12 8967.95 642.957   3
  -6   6  12 9151.38 637.176   3
  -6  -6  13 2795.11 407.699   3
  -6  -6  13 1912.72 349.266   4
  -6  -6  13 1860.00 381.561   6
  -6   6  13 2346.48 398.831   3
  -6  -6  14 7631.03 638.988   3
  -6   6  14 6189.79 576.712   3
  -6   6  15 2629.05 438.326   3
  -6  -6  15 2461.23 415.851   3
  -6   6  16 4247.77 527.778   3
  -6  -6  16 3843.11 522.847   3
  -6  -6  17 2060.33 411.957   3
  -6   6  17 2607.92 455.120   3
  -6  -6  18 469.257 340.688   3
  -6   6  18 100.899 270.354   3
  -6  -6  19 1431.78 426.293   3
  -6   6  19 1290.20 398.762   3
  -6  -7  -5 5715.66 463.125   4
  -6  -7  -4 858.173 257.623   4
  -6  -7  -3 10661.6 587.578   4
  -6  -7  -3 9693.49 764.912   7
  -6   7  -3 10453.2 864.178   2
  -6  -7  -2 4306.12 562.508   1
  -6   7  -2 4778.26 291.071   6
  -6  -7  -2 4749.33 533.310   7
  -6  -7  -2 4948.89 410.710   4
  -6   7  -2 4463.20 555.063   2
  -6  -7  -1 133227. 3235.95   7
  -6   7  -1 137906. 2524.67   6
  -6  -7  -1 134007. 2726.08   4
  -6   7  -1 140902. 3466.41   2
  -6  -7   0 24869.3 1127.33   7
  -6  -7   0 24120.5 850.269   4
  -6   7   0 24397.1 1201.89   2
  -6   7   0 24155.1 749.594   5
  -6   7   0 25317.5 825.217   4
  -6   7   0 24616.2 754.590   6
  -6  -7   1 31112.6 975.360   4
  -6  -7   1 32755.5 1320.87   7
  -6   7   1 32976.0 868.733   5
  -6   7   1 31892.4 907.759   6
  -6   7   1 31877.6 928.216   4
  -6   7   2 1957.68 194.553   5
  -6  -7   2 1869.33 264.950   4
  -6   7   2 2252.39 245.859   4
  -6  -7   2 1553.27 350.709   7
  -6   7   2 1729.26 234.560   6
  -6  -7   3 12178.7 718.983   8
  -6   7   3 13203.3 520.851   4
  -6   7   3 12843.9 570.620   6
  -6  -7   3 12401.6 838.239   7
  -6  -7   3 12477.0 580.859   4
  -6   7   3 12924.0 473.956   5
  -6   7   4 10852.1 541.516   6
  -6   7   4 10120.7 445.837   4
  -6  -7   4 10431.7 797.590   7
  -6  -7   4 10586.0 533.827   4
  -6   7   4 10319.1 412.929   5
  -6  -7   5 17041.2 1082.41   7
  -6   7   5 16690.3 545.223   5
  -6   7   5 17305.5 583.693   4
  -6  -7   5 17278.8 690.228   4
  -6   7   5 16602.8 698.349   6
  -6   7   6 16788.4 720.162   6
  -6   7   6 17438.5 568.955   5
  -6  -7   6 16315.9 689.341   4
  -6  -7   6 16357.5 949.297   1
  -6   7   6 17771.3 593.235   4
  -6   7   7 73261.6 1773.40   3
  -6  -7   7 73977.1 2322.24   1
  -6   7   7 78330.8 1587.83   4
  -6   7   7 76443.7 1811.30   6
  -6  -7   7 76678.7 1786.32   4
  -6   7   7 77152.0 1574.28   5
  -6  -7   8 8131.35 740.885   1
  -6   7   8 9407.57 541.837   3
  -6  -7   8 9431.11 543.945   4
  -6   7   8 8878.51 553.339   6
  -6  -7   9 4862.87 441.451   3
  -6  -7   9 5821.49 448.378   4
  -6   7   9 5296.60 443.320   3
  -6   7   9 5131.72 434.556   6
  -6  -7  10 889.424 274.073   3
  -6  -7  10 972.086 284.812   4
  -6   7  10 390.954 244.627   6
  -6   7  10 648.567 257.294   3
  -6   7  11 495.755 231.545   3
  -6  -7  11 122.813 244.440   4
  -6  -7  11 295.585 235.086   3
  -6  -7  12 594.980 263.328   4
  -6   7  12 465.543 259.454   3
  -6  -7  12-61.2335 268.355   6
  -6  -7  12 226.986 230.582   3
  -6  -7  13 32753.7 1305.03   3
  -6  -7  13 33830.8 1198.99   4
  -6   7  13 33023.5 1286.13   3
  -6  -7  13 33750.2 1191.58   6
  -6  -7  14 925.315 318.301   3
  -6   7  14 868.250 311.571   3
  -6  -7  15 20110.7 1054.40   3
  -6   7  15 18697.0 1026.93   3
  -6   7  16 672.399 303.622   3
  -6  -7  16 54.1649 255.746   3
  -6  -7  17 599.536 309.414   3
  -6   7  17 1510.34 413.047   3
  -6  -7  18 65.7343 262.860   3
  -6   7  18 522.206 361.087   3
  -6  -7  19 2516.87 510.595   3
  -6   7  19 1171.03 385.921   3
  -6  -8  -5 6566.57 489.723   4
  -6  -8  -4 3429.91 378.833   4
  -6  -8  -3 13578.5 665.573   4
  -6  -8  -3 13080.9 905.494   7
  -6  -8  -2 18296.0 1037.59   7
  -6   8  -2 19275.3 1144.80   2
  -6  -8  -2 18026.5 1125.17   1
  -6  -8  -2 19094.6 770.809   4
  -6  -8  -1 1761.07 284.802   4
  -6   8  -1 1888.44 426.280   2
  -6   8  -1 1501.63 200.930   6
  -6  -8  -1 1652.22 374.328   7
  -6   8   0 16198.7 987.545   2
  -6   8   0 16268.5 648.119   4
  -6  -8   0 17148.0 946.709   7
  -6  -8   0 16016.1 673.222   4
  -6   8   0 16718.3 599.627   6
  -6   8   0 15929.2 594.403   5
  -6  -8   1 52085.6 1781.99   7
  -6   8   1 53318.4 1234.16   5
  -6   8   1 54315.3 1281.54   6
  -6   8   1 54441.0 1302.92   4
  -6  -8   1 51523.6 1359.59   4
  -6  -8   2 8310.92 649.164   8
  -6   8   2 8161.75 420.341   4
  -6  -8   2 8395.37 678.179   7
  -6   8   2 8108.99 386.540   5
  -6   8   2 9145.07 466.572   6
  -6  -8   2 7298.23 457.895   4
  -6   8   3 48018.0 1223.37   6
  -6  -8   3 47086.8 1556.66   8
  -6  -8   3 46330.0 1250.20   4
  -6  -8   3 45344.1 1710.92   7
  -6   8   3 47733.2 1138.97   4
  -6   8   3 44540.0 1074.10   5
  -6  -8   4 332.766 214.672   4
  -6   8   4 123.631 131.260   4
  -6   8   4-41.3549 186.159   6
  -6   8   4 354.089 138.417   5
  -6  -8   4 14.5054 274.287   7
  -6   8   5 68566.4 1426.84   5
  -6   8   5 68875.5 1446.39   4
  -6  -8   5 70341.3 2352.05   7
  -6  -8   5 66639.0 1613.81   4
  -6   8   5 68254.0 1636.40   6
  -6  -8   6 231.586 202.797   1
  -6   8   6-20.7713 117.491   4
  -6  -8   6 407.765 208.134   4
  -6   8   6 254.461 131.582   5
  -6   8   6 323.740 210.052   6
  -6  -8   7 19697.8 793.884   4
  -6  -8   7 20389.7 1090.32   1
  -6   8   7 21712.5 677.174   5
  -6   8   7 19825.6 810.311   6
  -6   8   7 22873.5 826.364   3
  -6   8   8 918.125 227.270   3
  -6  -8   8 611.403 207.320   4
  -6   8   8 572.668 172.036   5
  -6   8   8 462.083 219.362   6
  -6  -8   9 33716.7 1155.59   3
  -6  -8   9 34018.0 1122.21   4
  -6   8   9 35346.5 1149.94   3
  -6   8   9 34001.4 1127.22   6
  -6   8  10 2517.79 352.047   3
  -6  -8  10 2731.87 356.763   3
  -6  -8  10 3245.37 379.860   4
  -6  -8  11 11869.7 717.940   3
  -6  -8  11 12711.2 680.155   4
  -6   8  11 12708.3 718.939   3
  -6  -8  12 6121.91 540.115   3
  -6   8  12 5613.58 513.367   3
  -6  -8  12 5493.09 475.991   4
  -6  -8  12 5919.73 541.777   6
  -6  -8  13 1899.63 370.472   3
  -6  -8  13 2742.35 389.520   4
  -6   8  13 1942.98 390.090   3
  -6  -8  14 6298.42 580.003   3
  -6   8  14 7275.14 626.258   3
  -6   8  15 1006.33 320.284   3
  -6  -8  15 920.233 344.552   3
  -6  -8  16 1379.09 359.293   3
  -6   8  16 1685.57 388.825   3
  -6  -8  17 3196.80 491.103   3
  -6   8  17 3116.17 500.398   3
  -6   8  18 128.776 295.791   3
  -6  -8  18 310.324 321.787   3
  -6   8  19 1422.66 374.048   3
  -6  -8  19 2379.54 485.902   3
  -6  -9  -5 7773.58 542.562   4
  -6  -9  -4 11492.6 623.022   4
  -6  -9  -3 1896.25 388.177   7
  -6  -9  -3 2167.24 306.949   4
  -6  -9  -2 8177.31 511.650   4
  -6   9  -2 7589.85 748.280   2
  -6  -9  -2 6840.15 707.021   1
  -6  -9  -2 7842.46 717.223   7
  -6  -9  -1 32936.7 1038.30   4
  -6  -9  -1 33623.2 1435.34   7
  -6   9  -1 34008.5 982.245   5
  -6   9  -1 31662.6 1495.55   2
  -6   9   0 21921.6 1200.28   2
  -6  -9   0 21973.2 826.034   4
  -6   9   0 23785.6 756.364   5
  -6  -9   0 23054.3 1161.80   7
  -6   9   1 14653.9 578.541   6
  -6  -9   1 13591.2 878.473   7
  -6  -9   1 14127.0 641.110   4
  -6   9   1 13785.6 576.544   4
  -6   9   1 14119.1 542.621   5
  -6  -9   2 43425.2 1222.42   4
  -6  -9   2 45359.0 1623.83   8
  -6   9   2 46378.5 1141.43   4
  -6  -9   2 44524.6 1684.51   7
  -6   9   2 43835.7 1170.83   6
  -6   9   2 46701.3 1106.40   5
  -6  -9   3 1449.46 278.035   8
  -6   9   3 1143.45 174.969   5
  -6  -9   3 1341.42 257.063   4
  -6  -9   3 966.394 318.038   7
  -6   9   3 1245.71 190.976   4
  -6   9   3 1083.52 216.207   6
  -6   9   4 83940.1 1685.81   4
  -6  -9   4 83102.0 1866.28   4
  -6   9   4 79888.9 1662.28   5
  -6  -9   4 83307.4 2550.19   7
  -6   9   4 84436.7 1852.97   6
  -6  -9   5 238.152 206.521   4
  -6   9   5 271.849 130.359   5
  -6  -9   5 531.785 334.287   7
  -6   9   5 185.910 204.953   6
  -6   9   5 170.559 134.747   4
  -6   9   6 3210.40 250.566   5
  -6  -9   6 3220.62 340.381   4
  -6   9   6 2871.43 236.162   4
  -6   9   6 3242.09 350.638   6
  -6  -9   6 2859.37 382.079   1
  -6   9   7 9109.81 436.167   5
  -6   9   7 10366.0 548.553   3
  -6  -9   7 10166.5 564.389   4
  -6   9   7 10387.3 575.424   6
  -6   9   8 21789.3 840.427   3
  -6   9   8 21560.5 720.526   5
  -6  -9   8 20375.4 824.949   4
  -6  -9   9 7430.72 511.369   4
  -6   9   9 7699.22 529.232   3
  -6  -9   9 8843.46 565.926   3
  -6  -9  10 22579.2 909.812   4
  -6  -9  10 22233.4 941.486   3
  -6   9  10 23872.7 956.762   3
  -6  -9  11 293.445 212.846   3
  -6   9  11 121.232 222.783   3
  -6  -9  11 157.037 282.712   4
  -6  -9  12 6350.46 521.765   4
  -6  -9  12 5848.87 532.396   3
  -6   9  12 6733.65 558.608   3
  -6   9  13 461.317 272.801   3
  -6  -9  13 138.046 264.821   3
  -6  -9  13 521.798 276.804   4
  -6   9  14 356.368 278.563   3
  -6  -9  14 491.823 280.804   4
  -6  -9  14 347.257 282.360   3
  -6   9  15 1604.99 371.476   3
  -6  -9  15 1532.69 384.272   3
  -6  -9  16 5749.45 610.534   3
  -6   9  16 6639.12 648.310   3
  -6   9  17 851.355 343.709   3
  -6  -9  17 491.422 319.466   3
  -6  -9  18 3569.36 560.610   3
  -6   9  18 3556.68 536.683   3
  -6  -9  19 1037.33 396.144   3
  -6   9  19 671.476 357.340   3
  -6 -10  -5 14776.2 735.185   4
  -6 -10  -4 1957.97 318.211   4
  -6 -10  -3 824.259 255.057   4
  -6 -10  -3 673.172 292.401   7
  -6 -10  -2 43211.8 1236.14   4
  -6 -10  -2 40294.6 1677.58   7
  -6 -10  -2 40430.2 1707.96   1
  -6 -10  -1 3282.41 506.635   7
  -6  10  -1 3498.43 526.815   2
  -6 -10  -1 3756.80 365.279   4
  -6  10  -1 3181.39 296.378   5
  -6 -10   0 111652. 2982.09   7
  -6 -10   0 110575. 2339.85   4
  -6  10   0 111312. 2228.30   5
  -6  10   0 113472. 3128.54   2
  -6 -10   1 1589.39 349.624   7
  -6 -10   1 958.051 212.087   4
  -6  10   1 1399.98 200.127   5
  -6 -10   2 2741.43 328.229   4
  -6 -10   2 1826.84 303.270   8
  -6 -10   2 2522.03 445.639   7
  -6  10   2 2509.11 236.868   5
  -6  10   2 2313.08 241.628   4
  -6 -10   3 55533.6 1969.68   7
  -6 -10   3 57963.4 1828.73   8
  -6 -10   3 52427.6 1380.36   4
  -6  10   3 52012.1 1230.82   5
  -6  10   3 53557.6 1242.73   4
  -6  10   4 2396.34 235.029   5
  -6 -10   4 2091.59 297.989   4
  -6  10   4 1672.62 204.511   4
  -6 -10   4 2297.55 473.610   7
  -6  10   5 48.6501 116.149   5
  -6 -10   5 396.988 238.944   4
  -6  10   5-1.33443 128.574   4
  -6  10   6 70257.2 1444.37   4
  -6 -10   6 71170.1 1716.32   4
  -6  10   6 71162.0 1530.97   5
  -6  10   7 16534.1 613.118   5
  -6  10   7 17168.9 710.838   3
  -6 -10   7 16592.4 732.538   4
  -6  10   8 21506.2 851.052   3
  -6 -10   8 23531.5 901.842   4
  -6  10   8 23465.2 770.092   5
  -6 -10   9 7472.87 535.571   3
  -6 -10   9 7872.96 528.341   4
  -6  10   9 7678.69 507.730   3
  -6  10  10 2916.08 367.923   3
  -6 -10  10 3142.29 399.632   3
  -6 -10  10 2405.85 356.260   4
  -6  10  11 184.344 198.332   3
  -6 -10  11 310.823 271.001   4
  -6 -10  11-0.51441 241.953   3
  -6 -10  12 8156.50 618.311   3
  -6  10  12 7205.16 598.382   3
  -6 -10  12 7845.30 605.486   4
  -6 -10  13 6510.84 580.421   3
  -6  10  13 6157.32 557.567   3
  -6 -10  13 6268.70 547.619   4
  -6 -10  14 11793.1 797.860   3
  -6 -10  14 10878.3 721.989   4
  -6  10  14 10699.1 742.854   3
  -6  10  15-137.935 271.908   3
  -6 -10  15 21.8139 247.148   3
  -6 -10  16 7969.28 709.250   3
  -6  10  16 6772.94 647.133   3
  -6 -10  17 2865.89 478.854   3
  -6  10  17 1904.93 410.214   3
  -6 -10  18 487.593 295.712   3
  -6  10  18 895.959 336.352   3
  -6 -10  19-71.5106 305.566   3
  -6  10  19-11.9117 336.300   3
  -6 -11  -6 2407.47 340.186   4
  -6 -11  -5 31118.1 1092.21   4
  -6 -11  -4 459.990 243.818   4
  -6 -11  -3 13604.9 673.269   4
  -6 -11  -3 12378.6 974.181   7
  -6 -11  -2 30243.3 1007.42   4
  -6 -11  -2 26853.0 1372.26   1
  -6 -11  -2 30100.5 1458.10   7
  -6  11  -1 99802.4 2991.89   2
  -6 -11  -1 96729.5 2158.02   4
  -6  11  -1 99301.0 2089.37   5
  -6 -11  -1 98277.2 2847.55   7
  -6 -11   0 6866.24 685.176   7
  -6  11   0 7282.35 420.134   5
  -6 -11   0 7895.91 504.447   4
  -6 -11   1 954.281 226.528   4
  -6 -11   1 739.828 345.443   7
  -6  11   1 894.549 171.142   5
  -6 -11   2 5989.14 624.070   7
  -6  11   2 5880.31 363.815   4
  -6 -11   2 6037.43 436.454   4
  -6 -11   2 5647.55 588.399   8
  -6  11   2 6045.16 354.125   5
  -6  11   3 1984.49 222.973   5
  -6 -11   3 2362.89 300.183   4
  -6 -11   3 1743.98 345.096   8
  -6  11   3 2478.25 244.371   4
  -6 -11   3 1919.32 444.654   7
  -6  11   4 84318.6 1757.99   5
  -6 -11   4 81982.9 1918.81   4
  -6 -11   4 86014.2 2679.83   7
  -6  11   4 86989.5 1711.05   4
  -6  11   5 93423.4 1814.02   4
  -6 -11   5 92875.8 2080.48   4
  -6  11   5 94746.2 1907.65   5
  -6 -11   6 11483.8 614.495   4
  -6  11   6 12127.1 515.355   5
  -6  11   7 39738.3 1049.51   5
  -6 -11   7 37809.9 1179.78   4
  -6  11   7 38102.6 1131.70   3
  -6  11   8 25314.6 924.170   3
  -6  11   8 25932.2 835.493   5
  -6 -11   8 24594.7 944.287   4
  -6 -11   9 2887.93 399.664   4
  -6 -11   9 3303.32 378.731   3
  -6  11   9 3224.86 331.664   5
  -6  11   9 3241.26 362.779   3
  -6 -11  10 14608.8 742.743   4
  -6 -11  10 14633.6 758.954   3
  -6  11  10 13948.8 727.473   3
  -6  11  11 899.892 266.424   3
  -6 -11  11 932.524 309.958   3
  -6 -11  11 1424.37 346.359   4
  -6 -11  12 20175.8 930.043   4
  -6  11  12 21145.6 965.659   3
  -6 -11  12 19219.3 953.404   3
  -6 -11  13 21460.1 1025.72   3
  -6 -11  13 22796.0 1015.07   4
  -6  11  13 22502.1 1042.86   3
  -6  11  14 102.434 226.252   3
  -6 -11  14-46.1899 264.962   4
  -6 -11  14 79.3862 222.504   3
  -6 -11  15 8610.59 668.328   4
  -6 -11  15 8539.60 698.336   3
  -6  11  15 9014.76 707.451   3
  -6 -11  16 502.678 318.162   3
  -6  11  16-115.147 263.808   3
  -6  11  17 972.294 354.177   3
  -6 -11  17 839.584 355.659   3
  -6  11  18 2385.13 477.831   3
  -6 -11  18 2720.48 484.339   3
  -6  11  19-174.263 280.750   3
  -6 -11  19 519.174 373.137   3
  -6 -12  -6 939.087 281.532   4
  -6 -12  -5 14583.8 733.948   4
  -6 -12  -4 51.4105 220.545   4
  -6 -12  -3 520.177 246.475   4
  -6  12  -2 1555.03 256.812   5
  -6 -12  -2 1403.50 395.035   1
  -6 -12  -2 1314.70 284.442   4
  -6 -12  -2 1110.69 385.233   7
  -6 -12  -1 8145.56 774.764   7
  -6  12  -1 8377.82 475.411   5
  -6 -12  -1 8686.97 527.799   4
  -6 -12   0 1858.68 290.490   4
  -6 -12   0 1758.16 424.818   7
  -6  12   0 1876.87 249.112   5
  -6 -12   1 38883.5 1658.06   8
  -6 -12   1 39572.3 1164.51   4
  -6  12   1 39258.5 1071.68   5
  -6 -12   1 42105.2 1704.00   7
  -6 -12   2 13197.0 895.837   8
  -6 -12   2 12511.1 905.986   7
  -6 -12   2 11936.3 597.767   4
  -6  12   2 12447.1 535.374   5
  -6 -12   3 42836.4 1629.50   8
  -6  12   3 42745.7 1104.57   5
  -6 -12   3 40707.8 1204.23   4
  -6  12   3 43386.5 1061.73   4
  -6 -12   3 44560.2 1806.60   7
  -6  12   4 17824.8 636.865   5
  -6 -12   4 17911.0 755.517   4
  -6  12   4 17475.5 589.994   4
  -6  12   5 49646.5 1108.24   4
  -6 -12   5 48185.9 1345.43   4
  -6  12   5 48642.5 1205.93   5
  -6  12   6 2996.93 285.338   5
  -6 -12   6 3033.07 356.048   4
  -6  12   7 23441.5 835.568   3
  -6 -12   7 22230.5 887.426   4
  -6  12   7 22194.1 759.250   5
  -6  12   8 12293.2 617.453   3
  -6 -12   8 11898.9 656.122   4
  -6  12   8 11049.6 536.437   5
  -6  12   9 55583.3 1400.50   5
  -6 -12   9 53863.5 1530.44   4
  -6  12   9 51739.3 1475.32   3
  -6 -12  10 444.296 257.400   3
  -6 -12  10-53.9478 264.246   4
  -6  12  10 396.792 230.187   3
  -6 -12  11 60649.4 1758.44   3
  -6 -12  11 62804.7 1742.60   4
  -6  12  11 58376.9 1698.40   3
  -6  12  12 2993.35 418.655   3
  -6 -12  12 2359.52 385.350   4
  -6 -12  12 1509.09 320.544   3
  -6  12  13 994.853 336.896   3
  -6 -12  13 732.727 321.220   4
  -6 -12  13 742.332 282.461   3
  -6  12  14 665.134 250.058   3
  -6 -12  14 297.228 267.017   3
  -6 -12  14 490.121 297.641   4
  -6  12  15 529.993 297.690   3
  -6 -12  15 408.142 272.685   4
  -6 -12  15 849.258 303.120   3
  -6 -12  16 4827.07 566.799   3
  -6  12  16 4234.78 527.348   3
  -6  12  17 6723.85 670.685   3
  -6 -12  17 7658.29 701.945   3
  -6 -12  18 1488.63 400.413   3
  -6  12  18 1313.35 407.746   3
  -6  12  19 3050.29 537.613   3
  -6 -12  19 2384.25 504.303   3
  -6 -13  -6 3676.21 406.234   4
  -6 -13  -5 2809.11 363.890   4
  -6 -13  -4 14896.7 719.826   4
  -6 -13  -3 706.871 267.711   4
  -6 -13  -2-114.270 276.465   1
  -6 -13  -2-3.23529 234.556   4
  -6  13  -2 373.700 182.403   5
  -6 -13  -1 56703.4 2141.94   7
  -6 -13  -1 59393.5 1544.32   4
  -6  13  -1 61317.4 1498.94   5
  -6 -13   0 2881.74 490.697   7
  -6 -13   0 3448.03 362.924   4
  -6  13   0 3901.78 344.017   5
  -6  13   1 2303.90 262.758   5
  -6 -13   1 2745.21 335.506   4
  -6 -13   1 2153.25 423.719   8
  -6 -13   1 2220.89 442.557   7
  -6 -13   2 6245.35 646.496   8
  -6 -13   2 8207.61 516.706   4
  -6 -13   2 8303.78 776.276   7
  -6  13   2 8205.77 444.465   5
  -6 -13   3 3796.41 359.501   4
  -6  13   3 4128.36 319.179   5
  -6  13   4 424.910 167.503   5
  -6 -13   4 628.179 252.862   4
  -6  13   4 471.124 138.289   4
  -6 -13   5 33625.7 1093.81   4
  -6  13   5 34609.5 973.334   5
  -6 -13   6 3387.86 381.026   4
  -6  13   6 3776.92 320.104   5
  -6  13   7 13322.2 583.742   5
  -6  13   7 13307.5 621.366   3
  -6 -13   7 13961.8 694.172   4
  -6  13   8 4237.55 362.462   5
  -6  13   8 3942.25 364.788   3
  -6 -13   8 4387.51 429.706   4
  -6  13   9 365.776 221.607   3
  -6  13   9 492.156 205.075   5
  -6 -13   9 556.993 280.227   4
  -6 -13  10 22399.8 950.678   3
  -6 -13  10 21643.2 947.589   4
  -6  13  10 23248.3 940.963   3
  -6  13  11 4603.86 464.068   3
  -6 -13  11 4945.03 484.820   3
  -6 -13  11 4076.62 472.112   4
  -6 -13  12 18277.1 904.852   3
  -6 -13  12 18415.9 903.693   4
  -6  13  12 16451.5 858.767   3
  -6 -13  13 18507.0 951.075   3
  -6 -13  13 19183.6 946.355   4
  -6  13  13 18552.0 941.826   3
  -6 -13  14-126.438 226.403   3
  -6  13  14-110.230 229.308   3
  -6 -13  14 13.4248 268.878   4
  -6 -13  15 1596.37 371.529   3
  -6 -13  15 1577.93 365.450   4
  -6  13  15 1458.71 342.077   3
  -6  13  16 4558.43 548.302   3
  -6 -13  16 4538.76 566.631   3
  -6  13  17 400.038 286.693   3
  -6 -13  17 137.561 279.616   3
  -6  13  18 1119.64 376.972   3
  -6 -13  18 845.173 314.712   3
  -6 -13  19 1514.37 406.198   3
  -6  13  19 1145.73 377.146   3
  -6 -14  -6 6017.55 508.463   4
  -6 -14  -5 248.927 226.962   4
  -6 -14  -4 2984.87 369.993   4
  -6  14  -3 187.173 202.485   5
  -6 -14  -3 131.212 205.855   4
  -6  14  -2 24593.9 895.075   5
  -6 -14  -2 23528.2 899.159   4
  -6 -14  -2 23483.4 1259.24   1
  -6 -14  -1 432.962 266.676   1
  -6  14  -1 771.337 214.643   5
  -6 -14  -1 960.454 265.447   4
  -6 -14   0 49010.2 1355.51   4
  -6  14   0 49138.6 1304.74   5
  -6  14   1 1397.60 220.434   5
  -6 -14   1 1218.76 286.907   4
  -6 -14   1 920.606 330.283   8
  -6 -14   2 17695.2 1104.69   8
  -6 -14   2 17580.5 745.688   4
  -6  14   2 17268.5 667.336   5
  -6  14   3 1334.41 263.802   5
  -6 -14   3 1384.59 267.624   4
  -6  14   4 20192.9 626.503   4
  -6 -14   4 18989.7 801.412   4
  -6  14   4 19668.0 715.659   5
  -6  14   5 22649.9 765.588   5
  -6 -14   5 20785.3 851.731   4
  -6  14   6 139280. 2662.43   5
  -6 -14   6 131358. 2808.69   4
  -6  14   7 18398.7 737.836   3
  -6 -14   7 19156.1 831.318   4
  -6  14   7 19169.7 717.390   5
  -6  14   8 22052.3 843.142   3
  -6  14   8 21807.5 797.192   5
  -6 -14   8 21504.2 902.193   4
  -6  14   9 1151.11 254.095   5
  -6  14   9 1231.46 263.964   3
  -6 -14   9 1027.95 277.464   4
  -6  14  10 3139.02 368.504   3
  -6 -14  10 2866.63 409.236   4
  -6 -14  10 2869.70 376.829   3
  -6  14  11 780.966 265.474   3
  -6 -14  11 1544.98 353.819   4
  -6 -14  11 1284.00 294.971   3
  -6 -14  12 14035.5 809.798   3
  -6  14  12 15882.3 839.935   3
  -6 -14  12 14448.8 822.251   4
  -6 -14  13 552.609 309.148   3
  -6 -14  13 909.482 351.806   4
  -6  14  13 602.599 263.530   3
  -6 -14  14 5251.77 539.137   3
  -6  14  14 5532.59 550.891   3
  -6 -14  14 5658.32 545.299   4
  -6  14  15 1929.21 406.512   3
  -6 -14  15 2056.09 407.066   3
  -6 -14  15 2792.38 461.807   4
  -6  14  16 4852.20 568.474   3
  -6 -14  16 3944.66 519.172   4
  -6 -14  16 4860.73 571.677   3
  -6 -14  17 151.180 284.837   3
  -6  14  17 221.424 248.942   3
  -6  14  18 629.771 381.711   3
  -6 -14  18 439.145 319.948   3
  -6 -14  19 397.475 318.237   3
  -6 -15  -6 56895.4 1610.57   4
  -6 -15  -5 4870.09 469.777   4
  -6 -15  -4 9424.59 582.610   4
  -6  15  -3 6252.33 465.527   5
  -6 -15  -3 6574.16 473.087   4
  -6 -15  -2 10998.9 606.024   4
  -6  15  -2 9747.73 553.798   5
  -6 -15  -1 107.585 225.010   4
  -6  15  -1 411.974 188.523   5
  -6 -15   0 7694.84 508.010   4
  -6  15   0 8246.71 484.087   5
  -6 -15   1 1230.22 298.981   4
  -6  15   1 1158.35 211.235   5
  -6 -15   2 12612.4 944.981   8
  -6 -15   2 13108.8 657.882   4
  -6  15   2 12820.4 582.332   5
  -6  15   3 6530.74 408.630   5
  -6 -15   3 7248.49 489.135   4
  -6  15   4 61086.6 1470.02   5
  -6 -15   4 60780.7 1589.91   4
  -6 -15   5 39683.3 1247.78   4
  -6  15   5 44109.3 1173.77   5
  -6 -15   6 5939.03 486.953   4
  -6  15   6 6451.49 423.426   5
  -6  15   7 14281.4 639.893   3
  -6 -15   7 13717.6 728.554   4
  -6  15   7 14326.1 629.872   5
  -6  15   8 8739.34 523.132   3
  -6 -15   8 7904.05 578.012   4
  -6  15   8 8434.85 495.670   5
  -6  15   9 4985.28 421.129   3
  -6  15   9 5524.74 431.444   5
  -6 -15   9 5476.92 500.383   4
  -6 -15  10 11085.8 691.643   4
  -6  15  10 10677.0 633.997   3
  -6  15  11 3289.48 402.300   3
  -6 -15  11 3584.90 437.789   3
  -6 -15  11 3499.35 456.942   4
  -6 -15  12 30790.5 1227.10   4
  -6 -15  12 31067.7 1207.52   3
  -6  15  12 29047.6 1161.79   3
  -6  15  13 2002.00 365.633   3
  -6 -15  13 1132.72 342.127   4
  -6 -15  13 1680.04 359.323   3
  -6  15  14 2429.75 388.116   3
  -6 -15  14 3007.50 443.084   3
  -6 -15  14 3243.13 461.469   4
  -6  15  15 376.283 272.430   3
  -6 -15  15-121.859 282.573   3
  -6 -15  15 245.416 261.271   4
  -6 -15  16 4102.24 519.546   4
  -6  15  16 4158.60 529.486   3
  -6 -15  16 3323.62 491.100   3
  -6 -15  17-76.6906 264.721   3
  -6  15  17-205.197 301.393   3
  -6 -15  18 7230.96 729.881   3
  -6  15  18 9036.83 802.457   3
  -6 -15  19 39.0649 271.548   3
  -6 -16  -7 9844.16 628.792   4
  -6 -16  -6 9383.27 604.100   4
  -6 -16  -5 59843.3 1635.18   4
  -6  16  -4 22368.1 915.335   5
  -6 -16  -4 21195.5 882.132   4
  -6  16  -3 18657.9 814.621   5
  -6 -16  -3 17375.7 789.392   4
  -6 -16  -2 16494.7 758.147   4
  -6  16  -2 18316.6 771.518   5
  -6 -16  -1 3729.50 385.863   4
  -6  16  -1 3513.93 349.707   5
  -6 -16   0 10955.2 597.757   4
  -6  16   0 11820.1 579.400   5
  -6 -16   1 32956.5 1080.96   4
  -6  16   1 32804.8 1019.06   5
  -6  16   2 502.029 178.621   5
  -6 -16   2 611.975 267.634   4
  -6 -16   3 15903.9 721.029   4
  -6  16   3 16595.8 678.640   5
  -6  16   4 2680.15 295.081   5
  -6 -16   4 2352.94 347.085   4
  -6 -16   5 20283.6 849.684   4
  -6  16   5 20505.1 760.348   5
  -6  16   6 22891.8 822.792   5
  -6 -16   6 21579.4 894.123   4
  -6  16   7 6413.94 427.720   3
  -6 -16   7 5737.24 480.367   4
  -6  16   7 6784.18 442.842   5
  -6  16   8 21825.2 837.902   3
  -6 -16   8 21341.6 922.250   4
  -6  16   8 22518.6 837.381   5
  -6  16   9 15947.4 731.511   5
  -6 -16   9 15771.5 820.558   4
  -6  16   9 16228.6 742.728   3
  -6  16  10 4068.04 408.929   5
  -6  16  10 2886.14 366.248   3
  -6 -16  10 3407.55 433.037   4
  -6 -16  11 56508.9 1695.17   3
  -6 -16  11 56381.1 1719.89   4
  -6  16  11 59808.9 1688.83   3
  -6  16  12 3231.63 399.878   3
  -6 -16  12 4199.70 473.751   3
  -6 -16  12 2986.53 449.852   4
  -6 -16  13 704.034 272.402   3
  -6  16  13 74.3988 214.492   3
  -6 -16  13 472.176 300.101   4
  -6  16  14 2290.98 406.924   3
  -6 -16  14 1958.95 367.729   4
  -6 -16  14 1680.81 352.885   3
  -6  16  15 1092.47 331.187   3
  -6 -16  15 737.505 299.683   4
  -6 -16  15 883.066 315.974   3
  -6 -16  16 304.688 291.960   4
  -6 -16  16 683.656 283.238   3
  -6  16  16-280.263 306.661   3
  -6 -16  17 11872.8 872.066   3
  -6 -16  17 12013.5 874.471   4
  -6  16  17 10487.9 840.833   3
  -6 -16  18-142.241 275.741   3
  -6  16  18 178.082 319.601   3
  -6 -16  19 2388.81 503.283   3
  -6 -17  -7 6656.94 536.876   4
  -6 -17  -6-148.635 237.896   4
  -6 -17  -5 3764.89 418.203   4
  -6 -17  -4 60958.2 1628.72   4
  -6  17  -4 59135.4 1663.22   5
  -6  17  -3 1148.65 267.041   5
  -6 -17  -3 781.637 280.594   4
  -6 -17  -2 886.198 267.005   4
  -6  17  -2 647.561 236.506   5
  -6  17  -1 88949.9 2033.61   5
  -6 -17  -1 85389.7 2030.86   4
  -6 -17   0 332.580 237.372   4
  -6  17   0 220.441 193.215   5
  -6 -17   1 30042.5 1030.75   4
  -6  17   1 30234.6 982.529   5
  -6 -17   2 252.789 245.447   4
  -6  17   2 216.886 157.316   5
  -6 -17   3 24076.2 923.668   4
  -6  17   3 24621.9 855.677   5
  -6  17   4 1256.51 228.617   5
  -6 -17   4 1646.96 313.674   4
  -6 -17   5 40325.7 1285.84   4
  -6  17   5 42191.1 1188.61   5
  -6  17   6 446.037 202.907   5
  -6 -17   6 69.8002 259.487   4
  -6  17   7 5212.69 405.519   5
  -6 -17   7 5715.67 503.624   4
  -6  17   7 4886.32 376.010   3
  -6 -17   8 188.941 271.694   4
  -6  17   8 19.2970 175.750   3
  -6  17   8 190.380 194.192   5
  -6  17   9 2695.44 334.881   5
  -6  17   9 2100.92 290.671   3
  -6 -17   9 2253.47 388.568   4
  -6  17  10 13459.4 694.080   5
  -6  17  10 12988.6 703.061   3
  -6 -17  10 13286.3 767.125   4
  -6 -17  11 5481.04 519.641   3
  -6 -17  11 5948.63 568.517   4
  -6  17  11 5250.85 484.990   3
  -6  17  12 353.532 246.663   3
  -6 -17  12 611.776 303.196   4
  -6 -17  12 791.306 251.157   3
  -6 -17  13 8468.07 647.223   3
  -6 -17  13 8001.27 645.818   4
  -6  17  13 8256.05 628.954   3
  -6  17  14 372.874 246.062   3
  -6 -17  14 164.618 253.843   3
  -6 -17  14 202.364 267.328   4
  -6 -17  15 2481.27 418.551   3
  -6 -17  15 2899.64 466.528   4
  -6  17  15 2004.88 375.848   3
  -6  17  16 1304.38 353.758   3
  -6 -17  16 1329.87 360.132   3
  -6 -17  16 1857.08 435.699   4
  -6  17  17 1712.13 420.812   3
  -6 -17  17 2335.64 468.305   3
  -6 -17  17 3075.08 548.712   4
  -6  17  18-270.372 295.428   3
  -6 -17  18 81.4800 285.754   3
  -6 -17  19 1370.76 413.295   3
  -6 -18  -7 1770.17 319.422   4
  -6 -18  -6 383.514 272.511   4
  -6  18  -5 2891.79 393.526   5
  -6 -18  -5 2384.97 354.452   4
  -6 -18  -4 1941.47 362.757   4
  -6  18  -4 1648.48 335.502   5
  -6 -18  -3 4514.77 422.218   4
  -6  18  -3 4352.06 435.288   5
  -6  18  -2 10301.9 591.339   5
  -6 -18  -2 10260.0 604.109   4
  -6 -18  -1 2063.72 347.736   4
  -6  18  -1 1988.08 297.182   5
  -6 -18   0 50672.6 1439.18   4
  -6  18   0 52302.7 1425.13   5
  -6 -18   1 28552.6 1018.39   4
  -6  18   1 29679.0 993.084   5
  -6  18   2 5041.52 403.713   5
  -6 -18   2 6220.51 477.143   4
  -6 -18   3 332.452 259.802   4
  -6  18   3 157.509 162.372   5
  -6  18   4 1938.63 266.260   5
  -6 -18   4 1735.46 329.733   4
  -6  18   5 19956.2 773.531   5
  -6 -18   5 18016.5 818.654   4
  -6 -18   6 6078.79 499.803   4
  -6  18   6 6317.91 441.703   5
  -6  18   7 6112.96 451.112   5
  -6  18   7 6848.42 437.225   3
  -6 -18   7 5677.66 521.577   4
  -6  18   8 8255.05 518.805   5
  -6 -18   8 7731.85 587.524   4
  -6  18   8 8723.93 517.857   3
  -6  18   9 6659.68 481.952   5
  -6 -18   9 6645.72 548.980   4
  -6  18   9 6288.98 466.050   3
  -6 -18  10 11602.0 746.028   4
  -6  18  10 12908.4 715.318   5
  -6  18  10 12848.6 690.866   3
  -6 -18  11 34578.0 1318.16   4
  -6  18  11 35984.5 1248.94   3
  -6 -18  12 7315.29 584.722   3
  -6 -18  12 6850.86 609.096   4
  -6  18  12 6875.63 577.198   3
  -6 -18  13 431.111 259.114   3
  -6 -18  13 724.926 335.266   4
  -6  18  13 417.410 243.418   3
  -6  18  14 813.920 313.290   3
  -6 -18  14 563.799 276.751   3
  -6 -18  14 897.057 339.635   4
  -6 -18  15 4667.91 553.029   4
  -6 -18  15 5135.81 560.124   3
  -6  18  15 4523.07 525.002   3
  -6 -18  16 999.236 404.222   4
  -6  18  16 326.930 303.924   3
  -6 -18  16 534.197 305.893   3
  -6 -18  17 3922.65 544.682   3
  -6 -18  17 4739.24 610.011   4
  -6  18  17 5711.32 639.742   3
  -6  18  18 1342.24 424.414   3
  -6 -18  18 1074.69 412.039   3
  -6 -18  19 1416.90 451.545   3
  -6 -19  -6 28791.4 1079.78   4
  -6  19  -5 2306.96 345.434   5
  -6 -19  -5 3193.43 393.473   4
  -6 -19  -4 30900.5 1097.03   4
  -6  19  -4 31140.3 1145.43   5
  -6 -19  -3 30206.2 1069.86   4
  -6  19  -3 30337.0 1113.74   5
  -6 -19  -2 18229.5 810.152   4
  -6  19  -2 17260.1 792.122   5
  -6 -19  -1 16882.0 774.709   4
  -6  19  -1 17130.9 777.596   5
  -6 -19   0 24589.0 948.609   4
  -6  19   0 25292.9 931.795   5
  -6 -19   1 2278.14 358.098   4
  -6  19   1 2754.74 326.407   5
  -6 -19   2 47823.3 1415.15   4
  -6  19   2 51157.9 1395.96   5
  -6  19   3 488.142 201.771   5
  -6 -19   3 1163.14 322.152   4
  -6 -19   4 22782.2 919.463   4
  -6  19   4 23438.7 859.390   5
  -6  19   5 9100.42 528.715   5
  -6 -19   5 9123.63 605.858   4
  -6 -19   6 1548.22 366.202   4
  -6  19   6 835.398 240.478   5
  -6  19   7 661.242 233.875   5
  -6  19   7 817.044 195.909   3
  -6 -19   7 1077.97 331.092   4
  -6  19   8 393.371 217.403   5
  -6  19   8 377.582 177.536   3
  -6 -19   8 321.545 288.142   4
  -6  19   9 476.486 277.364   5
  -6  19   9 562.476 210.372   3
  -6 -19   9 720.383 295.552   4
  -6  19  10 42424.4 1329.15   5
  -6  19  10 38899.6 1274.24   3
  -6 -19  10 38233.0 1383.69   4
  -6  19  11 1055.40 268.470   3
  -6 -19  11 1196.75 378.759   4
  -6 -19  12 9351.53 659.414   3
  -6 -19  12 10162.1 732.030   4
  -6  19  12 9031.23 638.002   3
  -6  19  13 234.662 235.183   3
  -6 -19  13 148.742 264.732   4
  -6 -19  13-188.509 266.868   3
  -6  19  14 117.627 224.073   3
  -6 -19  14-125.967 242.605   3
  -6 -19  14 606.179 324.280   4
  -6  19  15 633.120 331.855   3
  -6 -19  15 117.352 247.674   3
  -6 -19  15 82.9358 282.366   4
  -6 -19  16 6318.59 642.856   4
  -6 -19  16 6550.57 630.689   3
  -6  19  16 6355.07 637.291   3
  -6  19  17 4873.06 603.394   3
  -6 -19  17 5408.99 648.387   4
  -6 -19  17 6023.64 655.394   3
  -6  19  18 7788.17 764.958   3
  -6 -19  18 7809.58 756.845   4
  -6  20  -6 4172.98 465.899   5
  -6 -20  -6 3367.27 408.242   4
  -6  20  -5 6296.59 552.375   5
  -6 -20  -5 6837.10 528.074   4
  -6 -20  -4 6456.01 517.017   4
  -6  20  -4 7466.44 564.175   5
  -6 -20  -3 17172.8 800.567   4
  -6  20  -3 18000.9 846.232   5
  -6 -20  -2 15973.7 769.316   4
  -6  20  -2 16076.9 788.036   5
  -6  20  -1 3169.00 369.573   5
  -6 -20  -1 2619.53 378.113   4
  -6 -20   0 61228.0 1642.30   4
  -6  20   0 62334.1 1639.04   5
  -6  20   1 38962.4 1194.10   5
  -6 -20   1 35649.3 1195.44   4
  -6 -20   2 7342.95 529.208   4
  -6  20   2 7225.77 486.009   5
  -6 -20   3 49392.7 1446.14   4
  -6  20   3 50948.2 1405.75   5
  -6 -20   4 6298.68 513.737   4
  -6  20   4 6390.35 456.747   5
  -6  20   5 400.809 193.115   5
  -6 -20   5 342.409 275.017   4
  -6  20   6 78126.6 1874.34   5
  -6 -20   6 76144.7 1976.40   4
  -6 -20   7 9166.82 637.124   4
  -6  20   7 8935.08 551.979   5
  -6 -20   8 366.254 266.621   4
  -6  20   8 274.586 222.230   5
  -6  20   9 22208.8 884.314   3
  -6 -20   9 21963.4 994.949   4
  -6  20   9 23563.9 944.560   5
  -6  20  10 2731.85 345.070   3
  -6  20  10 2243.89 368.705   5
  -6 -20  10 2486.85 427.171   4
  -6  20  11 1114.74 288.541   3
  -6 -20  11 2210.65 426.131   4
  -6 -20  12 10312.3 743.679   4
  -6  20  12 10586.6 678.071   3
  -6  20  13 680.117 275.469   3
  -6 -20  13 829.795 327.383   4
  -6 -20  13 234.498 215.511   3
  -6 -20  14 5922.44 600.443   4
  -6  20  14 5728.35 564.687   3
  -6 -20  14 5429.41 544.788   3
  -6  20  15 217.052 245.759   3
  -6 -20  15-135.847 253.745   3
  -6 -20  15 136.199 300.324   4
  -6  20  16 490.648 246.077   3
  -6 -20  16 781.218 282.588   3
  -6 -20  16 681.085 353.502   4
  -6  20  17 4943.15 587.982   3
  -6 -20  17 5136.53 641.463   4
  -6 -20  18 1420.13 454.160   4
  -6  20  18 724.827 383.818   3
  -6  21  -7 9384.11 679.490   5
  -6  21  -6 7857.75 613.237   5
  -6  21  -5 2245.96 343.823   5
  -6 -21  -5 1879.61 328.631   4
  -6  21  -4 5133.82 475.690   5
  -6 -21  -4 5071.80 468.535   4
  -6 -21  -3 4011.34 429.564   4
  -6  21  -3 3944.41 432.999   5
  -6  21  -2 4534.56 424.755   5
  -6 -21  -2 4661.73 452.260   4
  -6  21  -1 43468.1 1332.51   5
  -6 -21  -1 40766.8 1289.15   4
  -6 -21   0 7312.24 544.776   4
  -6  21   0 6889.87 494.781   5
  -6 -21   1 42573.9 1323.62   4
  -6  21   1 44084.5 1317.78   5
  -6 -21   2 178.441 250.077   4
  -6  21   2 152.078 173.998   5
  -6  21   3 6566.32 472.442   5
  -6 -21   3 6671.19 524.558   4
  -6  21   4 3225.84 341.583   5
  -6 -21   4 2640.42 368.595   4
  -6 -21   5 17513.4 827.890   4
  -6  21   5 17066.6 761.866   5
  -6  21   6 673.705 266.149   5
  -6 -21   6 933.495 343.735   4
  -6  21   7 23845.8 922.864   5
  -6 -21   7 23600.0 1008.40   4
  -6  21   8 155.433 211.498   5
  -6 -21   8 149.121 298.977   4
  -6 -21   9 15633.2 855.166   4
  -6  21   9 16742.1 801.559   5
  -6 -21  10 13410.3 823.028   4
  -6  21  10 14618.8 768.389   5
  -6  21  11 3650.35 412.379   3
  -6 -21  11 3217.53 451.026   4
  -6  21  11 4149.23 477.394   5
  -6  21  12 828.214 267.127   3
  -6 -21  12 1085.37 350.134   4
  -6 -21  13 13116.9 803.404   3
  -6 -21  13 12538.8 839.984   4
  -6  21  13 12173.8 767.916   3
  -6  21  14 631.608 290.449   3
  -6 -21  14 210.909 286.023   4
  -6 -21  14-306.560 258.351   3
  -6  21  15 3316.41 457.133   3
  -6 -21  15 3292.16 467.249   3
  -6 -21  15 3355.09 501.299   4
  -6 -21  16 376.060 323.746   4
  -6  21  16 1302.56 354.339   3
  -6 -21  17 901.991 369.089   4
  -6  21  17 224.779 310.927   3
  -6  21  18 1368.34 414.335   3
  -6 -21  18 1345.64 403.600   4
  -6  22  -8 11229.0 776.258   5
  -6  22  -7 560.876 335.103   5
  -6  22  -6 2838.60 430.139   5
  -6 -22  -5 4098.67 425.305   4
  -6  22  -5 4846.70 494.777   5
  -6  22  -4 1849.10 355.682   5
  -6 -22  -4 1861.71 330.794   4
  -6 -22  -3 8568.23 572.923   4
  -6  22  -3 9447.09 621.963   5
  -6 -22  -2 1199.98 292.605   4
  -6  22  -2 1222.26 286.113   5
  -6  22  -1 179.587 256.045   5
  -6 -22  -1 261.701 248.611   4
  -6 -22   0 7260.75 527.891   4
  -6  22   0 5757.53 476.169   5
  -6 -22   1 29789.6 1081.64   4
  -6  22   1 30086.6 1071.10   5
  -6 -22   2 82.9051 245.043   4
  -6  22   2 1.91216 200.240   5
  -6  22   3 7505.02 514.793   5
  -6 -22   3 6952.08 542.180   4
  -6  22   4 860.417 238.984   5
  -6 -22   4 717.458 291.191   4
  -6  22   5 1006.92 264.723   5
  -6 -22   5 1724.32 387.530   4
  -6 -22   6 20158.2 917.963   4
  -6  22   6 17956.6 799.926   5
  -6  22   7 7930.16 548.240   5
  -6 -22   7 7273.56 599.520   4
  -6 -22   8 27167.2 1119.58   4
  -6  22   8 27343.2 1039.96   5
  -6  22   9 15695.1 789.481   5
  -6 -22   9 15212.4 850.386   4
  -6  22  10 1564.23 322.441   5
  -6 -22  10 1939.28 391.139   4
  -6  22  11 24088.1 1036.07   5
  -6 -22  11 22348.4 1093.86   4
  -6 -22  12 1189.66 354.235   4
  -6  22  13-2.26444 228.126   3
  -6 -22  13 1334.78 409.832   4
  -6 -22  14 1361.27 390.252   4
  -6 -22  14 1060.95 313.434   3
  -6  22  14 1204.63 298.235   3
  -6 -22  15 1935.43 439.998   4
  -6  22  15 2169.40 412.688   3
  -6 -22  16 602.196 355.166   4
  -6  22  16 72.7726 261.339   3
  -6  22  17 6193.62 674.178   3
  -6 -22  17 6232.14 706.524   4
  -6 -22  18 3746.26 592.864   4
  -6  22  18 3204.60 553.825   3
  -6  23  -9 3387.88 495.080   5
  -6  23  -8 887.928 364.053   5
  -6  23  -7 2728.23 408.484   5
  -6  23  -6 712.912 309.705   5
  -6 -23  -5 132.578 226.632   4
  -6  23  -5 357.105 257.633   5
  -6  23  -4 6452.98 550.695   5
  -6 -23  -4 6643.25 514.720   4
  -6 -23  -3 2145.06 337.621   4
[truncated: 1,046,332 more chars]
